# Supplementary material for: DNA methylation defines regional identity of human intestinal epithelial organoids and undergoes dynamic changes during development
Source: Gut. 2017 Nov 15;68(1):49–61. doi: 10.1136/gutjnl-2017-314817 (PMC6839835; doi:10.1136/gutjnl-2017-314817)
Supplement: Supplementary file 3 [file gutjnl-2017-314817supp004.xls]

## Sheet: SCo_TIo_dmps_001_anno
Supplementary Table S14. SCo vs TIo DMPs
Differentially methylated positions (DMPs) comparing intestinal epithelial organoids (IEO) derived from sigmoid colon (SCo) compared to terminal ileum (TIo) using a cut-off of adjusted p<0.01. Annotation in columns E-S based on Illumina Infinium Human Methylation450 BeadChip v 1-2
Column Name	Description
IlmnID	Unique CpG locus identifier from the Illumina CG database
logFC	Log Fold change comparing the contrast SCo-TIo using limma Bioconductor package
Genome_Build	Genome build on which forward sequence is based
CHR	Chromosome - genome build 37
MAPINFO	Coordinates - genome build 37
Strand	Design strand
UCSC_RefGene_Name	Gene name (UCSC)
UCSC_RefGene_Accession	Accession number (UCSC)
UCSC_RefGene_Group	Gene region feature category (UCSC)
UCSC_CpG_Islands_Name	CpG island name (UCSC)
Relation_to_UCSC_CpG_Island	Relationship to Canonical CpG Island: Shores - 0-2 kb from CpG island; Shelves - 2-4 kb from CpG island
Phantom	FANTOM-derived promoter
DMR	Differentially methylated region (experimentally determined)
Enhancer	Enhancer element (informatically-determined)
Regulatory_Feature_Name	Regulatory feature (informatically determined)
Regulatory_Feature_Group	Regulatory feature category
DHS	DNAse hypersensitive site (experimentally determined)
IlmnID	logFC	P.Value	adj.P.Val	Genome_Build	CHR	MAPINFO	Strand	UCSC_RefGene_Name	UCSC_RefGene_Accession	UCSC_RefGene_Group	UCSC_CpG_Islands_Name	Relation_to_UCSC_CpG_Island	Phantom	DMR	Enhancer	Regulatory_Feature_Name	Regulatory_Feature_Group	DHS
cg00001099	1.094	0.000406132	0.00661298	37	8	87081553	F	PSKH2	NM_033126	Body	chr8:87081653-87082046	N_Shore			NA			NA
cg00001249	1.32279	2.26463e-06	6.99899e-05	37	14	60389786	F				chr14:60386271-60386750	S_Shelf			NA			NA
cg00002190	0.550243	0.000608556	0.0093175	37	8	19555033	F								TRUE			NA
cg00002449	-0.766694	0.000321196	0.00541462	37	10	28961565	F				chr10:28957408-28958116	S_Shelf			NA			NA
cg00003513	2.23569	5.05017e-14	7.6277e-12	37	1	10757436	F	CASZ1;CASZ1	NM_001079843;NM_017766	5'UTR;5'UTR	chr1:10757891-10758252	N_Shore			NA	1:10756925-10757460	Unclassified_Cell_type_specific	NA
cg00004105	-0.963546	0.000141402	0.00266225	37	10	100022608	F	LOXL4	NM_032211	Body					NA	10:100022326-100022665	Unclassified_Cell_type_specific	TRUE
cg00004562	2.27018	4.08397e-21	2.58211e-18	37	6	31089293	R	CDSN;PSORS1C1	NM_001264;NM_014068	TSS1500;5'UTR					NA			NA
cg00004996	0.96068	0.000372845	0.0061483	37	8	17271535	F	MTMR7	NM_004686	TSS1500	chr8:17270603-17271120	S_Shore		RDMR	NA			NA
cg00006198	-1.36779	1.24657e-05	0.000319639	37	1	154476306	F	TDRD10;TDRD10	NM_182499;NM_001098475	5'UTR;5'UTR	chr1:154474107-154475699	S_Shore			NA			NA
cg00007420	1.31268	2.66757e-06	8.11098e-05	37	6	99796732	R	C6orf168	NM_032511	Body	chr6:99797208-99797946	N_Shore			NA			NA
cg00007675	1.29944	1.6792e-05	0.000415424	37	8	37606579	R	LOC728024;ERLIN2	NR_003671;NM_007175	TSS1500;Body					NA			NA
cg00008612	1.26055	9.38619e-11	7.33843e-09	37	13	60726243	R	DIAPH3	NM_001042517	Body					TRUE			NA
cg00008621	1.24775	1.09263e-09	6.94154e-08	37	14	62179983	F	HIF1A;HIF1A	NM_001530;NM_181054	Body;Body					TRUE			NA
cg00009053	1.29201	6.80099e-06	0.000186892	37	11	61283865	R	SYT7	NM_004200	3'UTR	chr11:61283864-61284147	Island			TRUE	11:61283818-61285355	Unclassified	NA
cg00009750	1.92395	7.45281e-05	0.00153252	37	2	202730892	F	CDK15	NM_139158	Body					TRUE			NA
cg00011239	1.93045	2.83072e-06	8.55813e-05	37	2	20876220	R								TRUE	2:20876209-20877558	Unclassified	NA
cg00011482	1.60205	9.19949e-10	5.937e-08	37	14	37128790	R	PAX9	NM_006194	5'UTR	chr14:37126786-37128274	S_Shore		RDMR	NA			NA
cg00011616	-1.78013	0.000553411	0.00859942	37	17	75672423	F								NA			NA
cg00011924	-1.72359	0.000509812	0.00802313	37	17	8301192	R	RNF222	NM_001146684	TSS200					NA			NA
cg00012362	-1.09972	7.97857e-05	0.00162547	37	1	153599487	R	S100A13;S100A13;S100A13;S100A13;S100A1;S100A13;S100A13	NM_005979;NM_001024213;NM_001024211;NM_001024213;NM_006271;NM_001024210;NM_001024212	5'UTR;1stExon;5'UTR;5'UTR;TSS1500;5'UTR;5'UTR					TRUE	1:153599380-153599533	Unclassified_Cell_type_specific	NA
cg00013015	1.30534	5.09704e-08	2.28819e-06	37	6	33866316	R								NA			NA
cg00014484	-2.305	1.76837e-07	7.08469e-06	37	12	131865279	F								TRUE			NA
cg00014754	-0.675597	0.000581746	0.00896626	37	8	143761811	F	PSCA	NM_005672	TSS200					NA			NA
cg00015343	-1.02828	7.26291e-06	0.000198037	37	11	44786266	R	TSPAN18	NM_130783	5'UTR					NA			NA
cg00016913	0.930018	0.000130833	0.00248975	37	17	27369892	R	PIPOX	NM_016518	TSS200					NA			NA
cg00017062	1.02016	2.39425e-05	0.0005675	37	15	70669548	R								TRUE			TRUE
cg00017221	-1.69591	1.51039e-06	4.8834e-05	37	1	149719536	R				chr1:149719314-149719640	Island		DMR	NA			NA
cg00017429	-1.27944	2.73155e-09	1.6021e-07	37	14	98170160	R								TRUE			NA
cg00017461	1.73851	9.51356e-07	3.22634e-05	37	22	30663316	R	OSM	NM_020530	TSS1500					NA	22:30663304-30663354	Promoter_Associated	NA
cg00018198	2.13454	1.69704e-10	1.26751e-08	37	2	65297247	R	CEP68	NM_015147	Body					TRUE	2:65296986-65297635	Gene_Associated_Cell_type_specific	NA
cg00018845	-2.43212	1.02155e-09	6.53502e-08	37	14	38067965	R				chr14:38067446-38069207	Island			NA	14:38067527-38068063	Unclassified_Cell_type_specific	TRUE
cg00019458	-1.02526	3.3282e-05	0.000757988	37	1	7887942	F	PER3	NM_016831	Body	chr1:7887198-7887476	S_Shore			NA			NA
cg00021476	1.91698	5.82609e-08	2.58166e-06	37	16	85660215	R	KIAA0182;KIAA0182	NM_001134473;NM_014615	5'UTR;Body	chr16:85658742-85658998	S_Shore			TRUE			TRUE
cg00021933	0.966673	0.000214412	0.00382243	37	1	86082316	R				chr1:86081700-86082068	S_Shore			NA			NA
cg00022235	1.42776	6.75894e-09	3.63967e-07	37	16	11764847	R	SNN	NM_003498	5'UTR	chr16:11762563-11763246	S_Shore			NA	16:11763953-11764951	Unclassified	NA
cg00024443	0.712529	0.000180716	0.00329783	37	16	21569473	R								NA			NA
cg00024471	1.15185	1.36948e-05	0.000347139	37	3	188692547	F								TRUE	3:188692544-188692744	Unclassified_Cell_type_specific	NA
cg00024494	4.09605	4.64075e-21	2.89375e-18	37	16	73096842	R				chr16:73096888-73097115	N_Shore		RDMR	NA			NA
cg00024967	1.96604	0.000276111	0.00475541	37	3	169377818	R	MECOM	NM_004991	Body	chr3:169379437-169381056	N_Shore		RDMR	NA			NA
cg00025680	-0.737063	0.000430166	0.00694581	37	2	45180560	F				chr2:45181890-45183111	N_Shore			NA			NA
cg00025795	0.871883	6.67132e-05	0.00138976	37	17	77983156	R	TBC1D16	NM_019020	Body	chr17:77983980-77984482	N_Shore			NA	17:77981403-77983388	Unclassified	NA
cg00026553	0.883333	9.07929e-07	3.09295e-05	37	15	90562839	R	ZNF710	NM_198526	5'UTR					TRUE			NA
cg00026603	1.21409	0.000171151	0.00314495	37	13	73141877	F								TRUE			NA
cg00028429	-1.42111	3.64853e-05	0.000820948	37	15	101273479	R								TRUE			NA
cg00028515	1.79498	1.49602e-12	1.68021e-10	37	3	187548756	F								TRUE			NA
cg00029973	0.623693	2.83642e-05	0.000658565	37	17	3501741	F	TRPV1;TRPV1	NM_018727;NM_080704	TSS1500;5'UTR					NA			NA
cg00029979	2.37712	5.72862e-08	2.54262e-06	37	17	49027095	R								TRUE			NA
cg00030296	1.16736	5.14735e-09	2.84278e-07	37	17	75318732	R	SEPT9;SEPT9;SEPT9	NM_001113492;NM_001113491;NM_006640	5'UTR;Body;Body					TRUE			NA
cg00030807	1.66628	2.48011e-11	2.19013e-09	37	8	1786072	R	ARHGEF10	NM_014629	5'UTR					NA	8:1785796-1786117	Unclassified_Cell_type_specific	NA
cg00031105	1.04613	1.02529e-06	3.44535e-05	37	6	33166117	R	RXRB	NM_021976	Body	chr6:33167885-33168715	N_Shore			NA	6:33165168-33166317	Gene_Associated	NA
cg00031277	-1.11835	0.000152417	0.00284417	37	4	101943443	F								TRUE			NA
cg00034101	1.19441	0.000152067	0.00283867	37	1	40098595	R	HEYL	NM_014571	Body					TRUE			TRUE
cg00035316	3.24403	5.15301e-07	1.85868e-05	37	2	176993017	F	HOXD8	NM_019558	TSS1500	chr2:176992950-176993186	Island			NA			NA
cg00035630	1.6733	6.72399e-06	0.000185038	37	11	33036664	R	DEPDC7;DEPDC7	NM_139160;NM_001077242	TSS1500;TSS1500	chr11:33037206-33037917	N_Shore			NA			NA
cg00036324	-0.771634	0.000637885	0.0096981	37	10	134693667	F				chr10:134692851-134693252	S_Shore			NA			NA
cg00036588	4.84933	1.55284e-31	1.26651e-27	37	20	35275710	R	SLA2;SLA2	NM_032214;NM_175077	TSS1500;TSS1500					NA			NA
cg00036976	0.954126	1.42231e-06	4.62133e-05	37	16	85343281	F								NA			NA
cg00037457	-3.66515	1.97297e-08	9.66235e-07	37	17	59531744	R				chr17:59531723-59535254	Island		RDMR	NA	17:59531687-59532567	Unclassified_Cell_type_specific	NA
cg00038342	0.60318	1.28207e-05	0.000327487	37	2	1651130	R	PXDN	NM_012293	Body	chr2:1651995-1653401	N_Shore			NA			NA
cg00040312	-6.42955	1.19062e-12	1.37042e-10	37	12	54424679	F	HOXC4;HOXC5	NM_014620;NR_003084	5'UTR;Body	chr12:54424610-54425173	Island			NA	12:54424046-54425649	Unclassified_Cell_type_specific	NA
cg00040708	0.886469	9.53894e-07	3.23414e-05	37	3	49838627	R	CDH29	NM_001007540	TSS1500	chr3:49840103-49841191	N_Shore			NA			NA
cg00042059	2.50186	3.93584e-10	2.72551e-08	37	2	55087588	F	EML6	NM_001039753	Body					TRUE			TRUE
cg00042837	0.713216	0.000497256	0.00785341	37	17	37028650	R	LASP1	NM_006148	Body	chr17:37025737-37027104	S_Shore		RDMR	NA			NA
cg00044097	1.45522	1.08305e-09	6.88608e-08	37	2	106055153	F	FHL2;FHL2	NM_201557;NM_201557	1stExon;5'UTR					TRUE			NA
cg00045753	0.664526	1.2158e-05	0.000312715	37	9	123630545	F	PHF19	NM_015651	Body	chr9:123631106-123631672	N_Shore			NA			NA
cg00045762	-2.138	3.61151e-09	2.06389e-07	37	5	167181762	F	ODZ2	NM_001122679	Body					NA			NA
cg00046537	0.693002	6.33801e-05	0.00132867	37	5	134210707	R	TXNDC15	NM_024715	Body	chr5:134209887-134210504	S_Shore			NA	5:134209182-134211171	Promoter_Associated	NA
cg00046899	1.02857	6.73292e-06	0.000185208	37	13	97777690	R								TRUE	13:97777624-97778473	Unclassified_Cell_type_specific	NA
cg00047694	-1.67974	2.35422e-10	1.71195e-08	37	16	86377053	R	LOC732275	NR_024406	Body					TRUE			TRUE
cg00048436	2.71209	7.44225e-14	1.09172e-11	37	5	32709071	F				chr5:32709910-32714450	N_Shore		RDMR	NA			NA
cg00049475	-2.8583	5.28128e-14	7.96791e-12	37	10	29923736	R	SVIL;SVIL;SVIL	NM_021738;NM_021738;NM_003174	5'UTR;1stExon;5'UTR					NA			NA
cg00049729	1.01435	1.76493e-05	0.000433844	37	5	55776345	R				chr5:55776604-55777233	N_Shore		CDMR	TRUE			TRUE
cg00050402	1.19187	8.98736e-06	0.00023911	37	7	55073022	F				chr7:55072962-55073433	Island			NA			NA
cg00051307	-2.92437	8.24171e-15	1.44996e-12	37	5	72524193	R				chr5:72526203-72526497	N_Shelf			NA			NA
cg00052385	0.765093	0.00011166	0.00217106	37	8	134580580	F	ST3GAL1;ST3GAL1	NM_003033;NM_173344	5'UTR;5'UTR	chr8:134581969-134584875	N_Shore			NA			NA
cg00054197	0.655937	6.29001e-06	0.000174235	37	5	171765750	F	SH3PXD2B	NM_001017995	Body	chr5:171766422-171766826	N_Shore	low-CpG:171698226-171698607		NA			NA
cg00054301	1.06173	4.83705e-06	0.000138174	37	16	67237548	F	ELMO3;MIR328	NM_024712;NR_029887	Body;TSS1500	chr16:67233032-67233862	S_Shelf			NA			NA
cg00055341	1.04575	1.40662e-06	4.57949e-05	37	2	200446845	R								TRUE			NA
cg00055603	1.06701	0.000157446	0.00292462	37	1	48508839	R								TRUE			NA
cg00058879	-1.64059	5.85816e-08	2.59446e-06	37	22	40082173	F	CACNA1I;CACNA1I	NM_001003406;NM_021096	Body;Body	chr22:40081519-40082390	Island			NA	22:40081445-40082681	Unclassified_Cell_type_specific	NA
cg00058887	-1.42789	0.00042494	0.00687313	37	4	184909018	F	STOX2	NM_020225	Body					TRUE			TRUE
cg00059225	-1.04736	0.00014041	0.00264663	37	5	151304357	F	GLRA1;GLRA1;GLRA1;GLRA1	NM_000171;NM_001146040;NM_000171;NM_001146040	1stExon;1stExon;5'UTR;5'UTR	chr5:151304226-151304824	Island			TRUE	5:151304175-151304431	Unclassified_Cell_type_specific	TRUE
cg00059459	2.28459	1.11335e-08	5.72981e-07	37	1	8343575	R								TRUE	1:8343382-8343653	Unclassified_Cell_type_specific	NA
cg00060484	-0.794978	0.000298978	0.00509314	37	4	3287598	R								NA	4:3287397-3288182	Unclassified	TRUE
cg00060641	0.742443	8.56085e-06	0.000229244	37	10	47135256	R	LOC728643	NR_003277	TSS1500					NA			NA
cg00060649	0.962922	0.000405603	0.00660596	37	12	67928800	F								TRUE			TRUE
cg00060836	1.37394	3.336e-08	1.55674e-06	37	8	67834312	R	SNHG6	NR_002599	Body	chr8:67837480-67837954	N_Shelf			NA			NA
cg00061039	1.57531	4.38691e-05	0.00096385	37	4	187186953	R	F11	NM_000128	TSS200					NA			NA
cg00064080	1.3101	5.58831e-08	2.48656e-06	37	10	122598254	R								TRUE			NA
cg00065048	-1.03353	0.000500919	0.00790208	37	1	27962037	F	FGR	NM_005248	TSS1500	chr1:27960567-27961023	S_Shore			NA			NA
cg00065957	0.864024	1.32093e-05	0.000336213	37	1	53099352	R	FAM159A	NM_001042693	Body	chr1:53098629-53099303	S_Shore		CDMR	NA			NA
cg00066508	0.865783	0.000225179	0.00398875	37	12	110355602	R	TCHP;TCHP	NM_001143852;NM_032300	3'UTR;3'UTR					NA			NA
cg00066554	0.624862	0.000574828	0.0088778	37	1	160385636	F	VANGL2	NM_020335	Body	chr1:160389103-160389386	N_Shelf			NA			NA
cg00067018	0.954014	0.00021374	0.00381228	37	12	45445370	F	DBX2	NM_001004329	TSS1500	chr12:45444202-45445386	Island			TRUE			NA
cg00067274	-2.13764	1.44216e-09	8.93392e-08	37	4	155313256	R	DCHS2;DCHS2	NM_017639;NM_001142552	TSS1500;Body					NA			NA
cg00067518	-1.23181	8.40638e-06	0.000225596	37	1	7763225	R	CAMTA1	NM_015215	Body	chr1:7764593-7765856	N_Shore			NA			NA
cg00067600	-0.771863	0.000564696	0.0087491	37	3	34109141	R								TRUE			NA
cg00068428	0.819114	0.000259485	0.00450857	37	8	49494724	F								NA			NA
cg00069432	1.61631	6.17762e-12	6.15956e-10	37	8	99836388	R	STK3	NM_006281	Body	chr8:99837461-99837936	N_Shore			NA			NA
cg00069771	2.79982	5.59268e-05	0.00119145	37	1	233089275	R	C1orf57	NM_032324	Body	chr1:233086191-233086595	S_Shelf			NA			NA
cg00070235	1.80438	2.15387e-06	6.6948e-05	37	16	1682446	F	CRAMP1L	NM_020825	Body					NA			NA
cg00070383	1.77103	1.15949e-09	7.32409e-08	37	4	174429374	F				chr4:174430386-174430861	N_Shore	low-CpG:174665805-174666239	RDMR	TRUE			NA
cg00071391	-1.97955	4.69436e-09	2.61384e-07	37	4	126560514	R								TRUE			NA
cg00072675	0.722678	2.41219e-06	7.40459e-05	37	1	56942628	R				chr1:56943401-56943669	N_Shore			NA			NA
cg00073010	1.82552	0.000362223	0.00599936	37	17	17627194	R	RAI1	NM_030665	5'UTR	chr17:17625605-17628500	Island			NA			NA
cg00076325	0.78649	1.48189e-06	4.79734e-05	37	2	172974630	F				chr2:172972804-172973242	S_Shore		RDMR	NA			NA
cg00076555	-1.09209	5.68839e-06	0.000159477	37	3	49705435	R	BSN	NM_003458	3'UTR					TRUE			NA
cg00076653	-2.25814	2.3633e-13	3.11394e-11	37	4	15341878	R	C1QTNF7	NM_001135170	Body					NA			NA
cg00076774	1.6446	2.04698e-08	9.98526e-07	37	2	45016971	R								TRUE			NA
cg00076936	1.4146	3.59173e-09	2.05373e-07	37	20	35503983	F	C20orf118	NM_080628	TSS1500					NA			NA
cg00077738	0.781119	2.7647e-06	8.37633e-05	37	4	1801866	R	FGFR3;FGFR3;FGFR3	NM_001163213;NM_000142;NM_022965	Body;Body;Body	chr4:1803076-1805672	N_Shore			NA			NA
cg00077904	1.07636	1.40305e-06	4.56932e-05	37	5	151078909	R								TRUE			TRUE
cg00079056	2.34353	2.08909e-25	3.6099e-22	37	9	33239641	R	SUGT1P1;SPINK4	NR_003667;NM_014471	Body;TSS1500					NA			NA
cg00081714	1.4377	2.2209e-06	6.88007e-05	37	5	116306180	R								TRUE			NA
cg00082140	-0.84994	2.03502e-05	0.000491902	37	5	179816766	F				chr5:179816662-179817005	Island			TRUE			NA
cg00082770	-1.80694	1.64725e-07	6.64249e-06	37	2	200332739	R	FLJ32063	NR_026830	TSS200	chr2:200333687-200334172	N_Shore			NA			NA
cg00082787	2.66865	2.24606e-14	3.62037e-12	37	22	29424662	R	ZNRF3	NM_032173	Body	chr22:29426510-29426843	N_Shore			NA			NA
cg00082939	1.07998	2.5288e-05	0.000595389	37	10	77165293	F	C10orf41;C10orf41	NR_024421;NR_024422	Body;Body	chr10:77155128-77169600	Island			NA	10:77165139-77165377	Unclassified_Cell_type_specific	NA
cg00083042	2.6709	1.81049e-08	8.93854e-07	37	10	30404617	R								NA			NA
cg00084184	2.7084	3.75928e-17	1.08496e-14	37	4	10019009	R	SLC2A9;SLC2A9	NM_020041;NM_001001290	Body;Body	chr4:10020481-10021026	N_Shore			NA			NA
cg00084398	0.917872	7.45428e-09	3.97943e-07	37	6	43249983	R	TTBK1	NM_032538	Body	chr6:43251671-43252018	N_Shore			NA			NA
cg00084577	1.31575	7.15747e-13	8.60255e-11	37	16	30721139	R	SNORA30;SRCAP	NR_002966;NM_006662	TSS1500;Body					NA			NA
cg00084643	-1.41218	4.05677e-06	0.000118169	37	5	125936116	F	PHAX	NM_032177	TSS1500	chr5:125936522-125937100	N_Shore			NA	5:125936047-125937986	Promoter_Associated	NA
cg00085013	-2.89548	1.65329e-14	2.73074e-12	37	3	14871570	F	FGD5	NM_152536	Body					TRUE			NA
cg00085416	1.22319	1.18674e-05	0.000306031	37	8	74660265	R	STAU2;STAU2;STAU2;STAU2;STAU2;STAU2;STAU2	NM_001164381;NM_001164380;NM_001164385;NM_001164382;NM_001164384;NM_014393;NM_001164383	TSS1500;TSS1500;TSS1500;TSS1500;TSS1500;TSS1500;TSS1500	chr8:74658490-74659828	S_Shore			NA			NA
cg00085448	1.10889	0.000189574	0.00343579	37	12	113416442	F	OAS2;OAS2;OAS2	NM_001032731;NM_002535;NM_016817	1stExon;1stExon;1stExon					TRUE	12:113415627-113416688	Promoter_Associated	TRUE
cg00086488	-1.40803	0.000264376	0.00458196	37	13	113648882	R	MCF2L;MCF2L	NM_001112732;NM_024979	Body;Body	chr13:113648343-113649601	Island			NA			NA
cg00087244	1.29916	3.32564e-05	0.000757447	37	7	74042487	R								TRUE			TRUE
cg00087368	-2.19743	2.10101e-06	6.54895e-05	37	6	100896392	R	SIM1	NM_005068	Body	chr6:100897080-100897621	N_Shore			TRUE			NA
cg00087601	-1.07582	3.15325e-07	1.19386e-05	37	21	35747094	R	FAM165B	NM_058182	TSS1500	chr21:35747326-35748122	N_Shore			NA	21:35746945-35748597	Promoter_Associated	NA
cg00087963	-0.938299	0.000372232	0.00613966	37	16	51169437	R				chr16:51168266-51169110	S_Shore		RDMR	TRUE			NA
cg00088844	-0.529159	0.000383007	0.00628993	37	12	52317349	R							RDMR	TRUE	12:52317074-52317565	Unclassified	TRUE
cg00088885	-0.779603	0.000275361	0.00474492	37	4	88896634	R	SPP1;SPP1;SPP1	NM_000582;NM_001040058;NM_001040060	TSS200;TSS200;TSS200					NA			NA
cg00089966	3.20006	9.31373e-17	2.43367e-14	37	5	159340430	R				chr5:159343215-159343574	N_Shelf			TRUE			TRUE
cg00091302	1.09588	5.65259e-05	0.00120249	37	1	182602986	F								TRUE	1:182602876-182602990	Unclassified_Cell_type_specific	NA
cg00091569	0.760916	1.05443e-05	0.000275464	37	3	40428383	R	ENTPD3	NM_001248	TSS1500	chr3:40428651-40429015	N_Shore			TRUE			NA
cg00091633	2.43432	1.67634e-10	1.25343e-08	37	3	120170383	R	FSTL1	NM_007085	TSS1500	chr3:120169202-120170519	Island			NA			TRUE
cg00091693	1.84565	4.65808e-06	0.000133482	37	17	39041602	R	KRT20	NM_019010	TSS200					NA	17:39041110-39041866	Unclassified_Cell_type_specific	NA
cg00092518	1.94402	3.29489e-05	0.000751366	37	13	50070550	F	PHF11;PHF11;PHF11	NM_001040443;NM_001040444;NM_001040444	Body;1stExon;5'UTR	chr13:50070022-50070719	Island			NA	13:50069863-50070977	Promoter_Associated	NA
cg00092565	0.83373	5.14222e-05	0.0011074	37	21	47515209	F				chr21:47517651-47518999	N_Shelf			NA			NA
cg00092992	0.957623	1.61447e-05	0.000401162	37	1	33596100	F				chr1:33592891-33593155	S_Shelf			NA	1:33595916-33596127	Unclassified_Cell_type_specific	NA
cg00094063	0.770678	1.57025e-05	0.000391463	37	16	66913816	F	PDP2	NM_020786	TSS1500	chr16:66914167-66914782	N_Shore			NA	16:66913721-66915160	Promoter_Associated	NA
cg00094943	-0.907549	0.000516956	0.00811927	37	7	150093059	F	ZNF775	NM_173680	Body	chr7:150093636-150095229	N_Shore			NA			NA
cg00095018	0.617083	0.000283367	0.0048611	37	6	36101338	F	MAPK13	NM_002754	Body	chr6:36098039-36098621	S_Shelf			NA	6:36101310-36101392	Unclassified	NA
cg00095333	1.60238	1.33531e-09	8.34679e-08	37	17	70172535	F								TRUE			NA
cg00095431	-1.78507	4.93739e-06	0.000140597	37	2	67775781	F								TRUE			NA
cg00095523	-1.42432	8.95244e-07	3.0528e-05	37	12	115105485	R				chr12:115104848-115105548	Island		RDMR	NA	12:115105026-115106667	Unclassified_Cell_type_specific	NA
cg00096603	2.45422	3.81146e-09	2.16782e-07	37	4	95572122	R	PDLIM5;PDLIM5;PDLIM5	NR_024179;NM_006457;NM_001011513	Body;Body;Body					TRUE			NA
cg00096742	-2.38333	1.84258e-17	5.59501e-15	37	14	101318357	R	MIR770;MEG3;MEG3;MEG3	NR_030528;NR_003531;NR_003530;NR_002766	TSS1500;Body;Body;Body					NA	14:101317248-101319039	Unclassified	NA
cg00096922	-1.01054	0.000165151	0.00304789	37	7	96654185	R	DLX5	NM_005221	TSS200	chr7:96653467-96654199	Island		CDMR	NA			TRUE
cg00099393	0.99034	0.000530159	0.00829182	37	7	157361621	R	PTPRN2;PTPRN2;PTPRN2	NM_002847;NM_130842;NM_130843	Body;Body;Body	chr7:157361512-157361805	Island			NA	7:157360891-157362762	Unclassified_Cell_type_specific	TRUE
cg00100948	1.46501	2.47188e-08	1.18607e-06	37	3	186382460	R	HRG	NM_000412	TSS1500					TRUE			NA
cg00101287	0.87484	2.43046e-05	0.000575114	37	5	956343	F				chr5:958785-959172	N_Shelf			NA			NA
cg00101629	1.82013	0.000115167	0.00223071	37	1	15068966	R	KIAA1026;KIAA1026	NM_201628;NM_015209	Body;Body					TRUE	1:15068919-15069405	Unclassified_Cell_type_specific	TRUE
cg00101712	1.36094	0.000224334	0.00397585	37	3	123699208	F	ROPN1	NM_017578	Body					NA	3:123697901-123699646	Unclassified	NA
cg00101713	1.59751	2.86779e-06	8.65459e-05	37	15	32984867	F	SCG5;SCG5	NM_003020;NM_001144757	Body;Body					NA			NA
cg00102093	2.16949	3.99894e-12	4.15169e-10	37	1	232345923	R								TRUE			NA
cg00102955	2.23025	5.95974e-10	3.98623e-08	37	1	150230345	F	CA14;CA14	NM_012113;NM_012113	1stExon;5'UTR					NA			NA
cg00103299	-1.5778	2.33807e-05	0.00055593	37	15	93362247	R							CDMR	TRUE			NA
cg00107488	1.10477	0.000467485	0.0074557	37	22	19930437	R	COMT;TXNRD2	NM_000754;NM_006440	5'UTR;TSS1500	chr22:19929096-19929468	S_Shore			TRUE			NA
cg00107629	0.805729	0.000374912	0.00617759	37	11	46389307	R	DGKZ;DGKZ;DGKZ;DGKZ	NM_001105540;NM_201533;NM_003646;NM_201532	Body;Body;Body;Body	chr11:46389074-46389378	Island			TRUE	11:46389076-46389609	Gene_Associated	NA
cg00107630	-0.909396	0.000173527	0.0031829	37	9	120174408	R	ASTN2;ASTN2;ASTN2	NM_198186;NM_014010;NM_198187	Body;Body;Body	chr9:120175253-120177496	N_Shore			NA			NA
cg00108894	-0.711032	0.000317888	0.00537039	37	7	138985930	F	UBN2	NM_173569	3'UTR					NA			NA
cg00110039	1.21706	3.95309e-06	0.000115438	37	22	17638932	R	CECR4;CECR5;CECR5;CECR4	NR_024483;NM_017829;NM_033070;NR_024482	TSS1500;Body;Body;TSS1500	chr22:17639481-17640714	N_Shore			NA			NA
cg00110832	1.91176	2.99324e-11	2.60157e-09	37	6	32121130	R	PPT2;PPT2;PRRT1	NM_138717;NM_005155;NM_030651	TSS200;TSS1500;TSS1500	chr6:32121829-32122529	N_Shore			TRUE	6:32120376-32123743	Promoter_Associated	NA
cg00110846	-1.05345	6.14309e-07	2.17294e-05	37	7	77669243	R	MAGI2	NM_012301	Body	chr7:77669670-77670057	N_Shore			NA			NA
cg00112588	0.674488	0.000224037	0.00397128	37	1	178061945	R	LOC100302401;RASAL2	NR_027982;NM_170692	Body;TSS1500	chr1:178062712-178063846	N_Shore			NA			NA
cg00113096	2.33957	1.47847e-12	1.66141e-10	37	2	134119805	F	NCKAP5;NCKAP5	NM_207363;NM_207481	Body;Body					TRUE			NA
cg00113951	-0.73018	0.000217175	0.00386539	37	12	121078090	F	CABP1	NM_001033677	TSS1500	chr12:121078161-121079483	N_Shore			NA	12:121077958-121079708	Unclassified	NA
cg00114012	2.10245	2.22379e-11	1.98223e-09	37	9	130158144	F	SLC2A8	NM_014580	TSS1500	chr9:130158774-130159057	N_Shore			NA	9:130158093-130158507	Unclassified	NA
cg00115149	5.15256	1.33997e-18	5.05968e-16	37	10	111735487	R								TRUE			NA
cg00115639	0.755537	9.55576e-05	0.00189694	37	17	54701692	R								TRUE			NA
cg00118783	-1.5302	0.000443286	0.00712943	37	16	1069760	F				chr16:1069294-1070214	Island			NA			TRUE
cg00120810	1.22877	2.22068e-08	1.0763e-06	37	3	11195317	R	HRH1;HRH1	NM_001098213;NM_001098212	5'UTR;TSS1500	chr3:11195901-11196552	N_Shore			NA			NA
cg00121884	2.05824	1.54087e-21	1.05079e-18	37	20	3799732	R	C20orf29	NM_018347	TSS1500	chr20:3800761-3801546	N_Shore			NA			NA
cg00123057	-1.82969	2.55301e-08	1.22212e-06	37	7	140153199	R	MKRN1	NM_013446	3'UTR					NA			NA
cg00123478	1.20732	0.00017714	0.00324142	37	4	10458165	F	ZNF518B	NM_053042	5'UTR	chr4:10458129-10459353	Island			NA			NA
cg00123906	0.679838	4.40261e-07	1.61037e-05	37	8	143818127	R	C8orf55	NM_016647	3'UTR	chr8:143820468-143821310	N_Shelf			NA			NA
cg00124009	0.923697	1.59621e-05	0.000397181	37	1	201439578	F	PHLDA3	NM_012396	TSS1500	chr1:201437519-201438648	S_Shore			NA			NA
cg00124375	0.71529	6.0356e-05	0.00127339	37	6	31698218	F	DDAH2	NM_013974	TSS200	chr6:31695894-31698245	Island	high-CpG:31805554-31806443		NA	6:31696696-31698363	Promoter_Associated	NA
cg00126148	-1.56121	0.000473137	0.00753524	37	4	111533517	F				chr4:111532647-111533391	S_Shore			NA			NA
cg00126638	2.35476	0.000253951	0.00442574	37	6	29795583	R	HLA-G	NM_002127	5'UTR	chr6:29795553-29796594	Island			NA			TRUE
cg00127198	0.938418	5.47643e-05	0.00117001	37	7	555518	F	PDGFA;PDGFA	NM_002607;NM_033023	Body;Body	chr7:556611-562845	N_Shore			NA			NA
cg00127353	1.78368	1.1088e-08	5.70997e-07	37	6	112210969	F								TRUE			NA
cg00129651	3.27637	2.34121e-11	2.08053e-09	37	17	38347710	F	RAPGEFL1	NM_016339	Body	chr17:38347533-38347765	Island			TRUE	17:38346579-38348542	Unclassified	NA
cg00129785	1.22631	4.10083e-05	0.000909126	37	21	47455453	F				chr21:47456271-47456530	N_Shore			NA			NA
cg00131423	-1.16961	1.37755e-05	0.000348881	37	16	85498042	R								NA			NA
cg00133204	0.862029	1.06345e-06	3.56058e-05	37	13	98625733	R	IPO5	NM_002271	Body	chr13:98628059-98629306	N_Shelf			NA	13:98625687-98625759	Unclassified_Cell_type_specific	NA
cg00133624	1.44249	8.73195e-08	3.72989e-06	37	12	3756130	F	EFCAB4B;EFCAB4B	NM_001144958;NM_001144959	Body;Body					TRUE			NA
cg00134210	2.04327	7.30528e-07	2.53888e-05	37	10	14644132	R	FAM107B	NM_031453	Body	chr10:14645752-14646705	N_Shore		DMR	NA	10:14643993-14644967	Promoter_Associated	TRUE
cg00134645	0.992397	0.000141195	0.00265872	37	5	76940989	R				chr5:76941395-76941888	N_Shore			NA	5:76940817-76941734	Unclassified_Cell_type_specific	NA
cg00135497	-3.5637	8.49914e-11	6.69108e-09	37	4	155661849	R				chr4:155661678-155661984	Island		RDMR	NA			NA
cg00136547	-2.74149	9.52808e-17	2.48439e-14	37	6	56507796	R	DST;DST;DST;DST;DST;DST;DST	NM_001144770;NM_020388;NM_183380;NM_015548;NM_001723;NM_001144771;NM_001144769	Body;TSS200;Body;TSS200;TSS200;Body;Body					TRUE			NA
cg00137385	-4.49746	4.45193e-25	7.03688e-22	37	18	46288005	F	KIAA0427;KIAA0427	NM_001142397;NM_014772	Body;Body	chr18:46287906-46288140	Island			NA			NA
cg00138041	1.56275	0.000115092	0.0022297	37	4	81117665	R	PRDM8;PRDM8	NM_001099403;NM_020226	TSS1500;5'UTR	chr4:81118137-81118603	N_Shore		RDMR	TRUE	4:81117576-81117932	Unclassified_Cell_type_specific	NA
cg00139681	2.1133	1.4374e-08	7.23495e-07	37	7	106125168	R								TRUE			NA
cg00141688	0.695366	1.90512e-06	5.99841e-05	37	2	10517352	R	HPCAL1;HPCAL1	NM_002149;NM_134421	5'UTR;5'UTR					NA	2:10517173-10517498	Unclassified_Cell_type_specific	NA
cg00143249	1.94131	2.30934e-10	1.68171e-08	37	7	156798810	R	MNX1;MNX1	NM_001165255;NM_005515	Body;Body	chr7:156795355-156799394	Island			NA			TRUE
cg00143376	0.551883	0.000578378	0.00892361	37	2	232394702	R	NMUR1	NM_006056	Body	chr2:232394763-232395337	N_Shore			NA			NA
cg00145596	1.02504	6.70581e-06	0.00018455	37	16	81813706	F	PLCG2	NM_002661	5'UTR	chr16:81812710-81813707	Island			NA	16:81813649-81813731	Promoter_Associated	NA
cg00145683	-1.82055	1.05039e-06	3.52264e-05	37	16	51915089	F								TRUE			NA
cg00146676	1.56894	4.03894e-10	2.78976e-08	37	4	113442804	F				chr4:113444181-113444389	N_Shore			TRUE			NA
cg00146755	0.708081	0.000536774	0.00837537	37	21	45551519	F				chr21:45553021-45554037	N_Shore			NA	21:45551385-45551693	Gene_Associated	NA
cg00146864	0.933869	6.48067e-05	0.00135419	37	17	43392332	R	MAP3K14	NM_003954	5'UTR	chr17:43393891-43394938	N_Shore		CDMR	NA			NA
cg00147849	1.52524	4.88105e-15	8.97841e-13	37	7	127906889	R				chr7:127910860-127911287	N_Shelf			TRUE			TRUE
cg00147943	1.52069	5.32164e-07	1.91206e-05	37	1	68225713	F	GNG12	NM_018841	5'UTR					TRUE	1:68225421-68226660	Unclassified	NA
cg00152126	-1.44869	2.38174e-07	9.25738e-06	37	10	126744846	F	CTBP2;CTBP2	NM_001083914;NM_001329	5'UTR;5'UTR					TRUE			NA
cg00152878	5.55378	4.04931e-21	2.56417e-18	37	1	3209519	R	PRDM16;PRDM16	NM_022114;NM_199454	Body;Body					NA			NA
cg00152946	1.55975	4.27733e-05	0.000943382	37	10	130338781	F				chr10:130338695-130338994	Island			NA			NA
cg00154554	-0.952544	2.47339e-06	7.57478e-05	37	1	8729713	F	RERE;RERE	NM_012102;NM_001042681	5'UTR;5'UTR					TRUE			NA
cg00154957	1.17383	5.04532e-06	0.000143316	37	1	109850562	F	MYBPHL	NM_001010985	TSS1500					NA			NA
cg00155063	1.94986	1.56573e-06	5.03874e-05	37	1	12227825	R	TNFRSF1B	NM_001066	Body	chr1:12226876-12227712	S_Shore		DMR	TRUE	1:12226628-12228209	Promoter_Associated	TRUE
cg00155423	-1.81394	2.73977e-05	0.000638998	37	2	219758021	R	WNT10A	NM_025216	3'UTR	chr2:219757458-219758001	S_Shore			TRUE	2:219757399-219758059	Unclassified	TRUE
cg00156194	1.2612	1.052e-08	5.44085e-07	37	11	63330918	R	HRASLS2	NM_017878	TSS200					NA			NA
cg00157109	0.670177	8.70807e-06	0.00023259	37	7	151569191	R	PRKAG2	NM_016203	Body	chr7:151572761-151575106	N_Shelf			NA			NA
cg00157572	0.965864	0.000484522	0.00768564	37	14	60977961	F	SIX6	NM_007374	Body	chr14:60975732-60978180	Island			NA			NA
cg00157962	1.06307	3.94028e-05	0.000878211	37	1	109102212	F	FAM102B	NM_001010883	TSS1500	chr1:109102538-109103212	N_Shore			NA			NA
cg00158654	2.48283	3.37776e-10	2.37617e-08	37	1	192285333	F	RGS21	NM_001039152	TSS1500					NA			NA
cg00159243	1.08179	1.96458e-06	6.16957e-05	37	12	109023799	R	SELPLG	NM_003006	5'UTR					TRUE	12:109023520-109023885	Promoter_Associated	TRUE
cg00159289	1.83625	5.18543e-08	2.32378e-06	37	7	100844060	F	MOGAT3	NM_178176	1stExon	chr7:100845050-100845726	N_Shore			TRUE			TRUE
cg00161955	1.38934	3.52981e-06	0.000104368	37	8	82608057	R	SLC10A5	NM_001010893	TSS1500					NA			NA
cg00162806	1.41141	3.13633e-05	0.000719433	37	10	135051929	R	VENTX	NM_014468	Body	chr10:135048797-135052077	Island			TRUE			NA
cg00162859	1.01321	9.75648e-05	0.00193161	37	8	131268256	F	ASAP1	NM_018482	Body					TRUE			NA
cg00163372	1.65023	0.000440607	0.00709222	37	8	128752988	F	MYC	NM_002467	Body	chr8:128747805-128751279	S_Shore			NA			NA
cg00163510	2.00528	4.88724e-07	1.77064e-05	37	1	214722952	R	PTPN14	NM_005401	5'UTR	chr1:214724104-214725056	N_Shore			NA			NA
cg00163702	-1.13046	1.85212e-05	0.000452628	37	16	81254719	R	PKD1L2;PKD1L2	NM_052892;NM_001076780	TSS1500;TSS1500					NA			NA
cg00164997	1.544	3.39516e-09	1.95064e-07	37	6	25042548	F								NA	6:25041980-25042604	Promoter_Associated	NA
cg00165994	1.23938	1.13798e-05	0.000294753	37	1	62054902	R								TRUE	1:62053958-62055531	Unclassified	NA
cg00167670	-1.76016	8.67726e-05	0.00174595	37	4	13922944	R								TRUE			TRUE
cg00168032	1.2956	0.000324985	0.00546831	37	4	160018054	R								TRUE			NA
cg00169776	-1.27568	4.46399e-06	0.000128671	37	1	2948512	F								NA			NA
cg00169782	2.00019	1.11674e-13	1.56876e-11	37	17	39791734	F								TRUE	17:39791401-39791864	Unclassified_Cell_type_specific	NA
cg00169897	-0.889555	0.000544719	0.00848311	37	16	89098782	R							CDMR	NA	16:89098192-89098955	Unclassified_Cell_type_specific	NA
cg00170931	1.47909	4.42407e-11	3.70691e-09	37	13	51915353	R	SERPINE3	NM_001101320	1stExon					NA			NA
cg00172872	-1.53077	3.12836e-07	1.18543e-05	37	12	89461426	F								TRUE			NA
cg00173098	0.539822	0.000641736	0.00974828	37	20	1445335	F	NSFL1C;NSFL1C;NSFL1C	NM_182483;NM_016143;NM_018839	5'UTR;Body;Body	chr20:1446936-1447729	N_Shore			NA			NA
cg00173659	-1.19031	0.000407352	0.00663073	37	7	156871088	F				chr7:156871054-156871297	Island			TRUE			NA
cg00174573	1.30811	1.1881e-05	0.000306343	37	12	125172635	R								TRUE	12:125172381-125172957	Unclassified_Cell_type_specific	NA
cg00175895	2.1323	6.89916e-14	1.01791e-11	37	4	1578077	R				chr4:1580050-1580455	N_Shore			NA			NA
cg00176863	-2.23918	7.55486e-06	0.000205188	37	14	103396890	F	AMN	NM_030943	Body	chr14:103394397-103397070	Island			NA			NA
cg00177388	-2.24361	1.2018e-09	7.57262e-08	37	5	72677886	R				chr5:72676120-72678421	Island			TRUE	5:72676801-72678409	Unclassified_Cell_type_specific	NA
cg00178119	-1.51754	4.18075e-06	0.000121399	37	8	105235184	F	RIMS2;RIMS2	NM_014677;NM_001100117	Body;Body	chr8:105235384-105235979	N_Shore			NA			NA
cg00178359	1.04372	4.66827e-06	0.000133746	37	16	56659460	R	MT1E	NM_175617	TSS200	chr16:56659107-56659660	Island			NA	16:56658962-56660177	Unclassified_Cell_type_specific	TRUE
cg00178562	0.965681	7.58503e-07	2.62559e-05	37	1	16966354	F								NA	1:16966260-16966468	Promoter_Associated_Cell_type_specific	NA
cg00179217	1.7932	0.000161859	0.00299663	37	6	31831340	R	SLC44A4;NEU1	NM_025257;NM_000434	3'UTR;TSS1500	chr6:31830299-31830948	S_Shore			NA	6:31831285-31832200	Promoter_Associated	NA
cg00179663	-2.81534	1.0645e-15	2.22962e-13	37	4	92189705	R	FAM190A	NM_001145065	Body					TRUE			NA
cg00180666	-0.87947	0.000155494	0.0028935	37	20	56283207	R	PMEPA1;PMEPA1;PMEPA1;PMEPA1	NM_199171;NM_199170;NM_199169;NM_020182	5'UTR;5'UTR;Body;Body	chr20:56283891-56285395	N_Shore		DMR	TRUE			NA
cg00180684	-0.912121	0.000547428	0.0085185	37	6	164241413	F								NA			NA
cg00184032	-2.4681	3.94337e-08	1.81095e-06	37	3	31494263	F								NA			NA
cg00184953	-1.32545	0.000415757	0.00674519	37	6	31146222	R	PSORS1C3	NR_026816	TSS1500	chr6:31148369-31148577	N_Shelf			NA			NA
cg00185660	1.22897	4.71757e-05	0.00102687	37	10	131667994	R	EBF3	NM_001005463	Body	chr10:131666016-131666315	S_Shore			NA			NA
cg00186701	1.60809	8.04546e-08	3.45729e-06	37	8	98290510	R	TSPYL5	NM_033512	TSS1500	chr8:98289604-98290404	S_Shore			NA	8:98289986-98290577	Promoter_Associated	TRUE
cg00187244	1.12253	1.88346e-07	7.49421e-06	37	22	41492007	F	EP300	NM_001429	Body	chr22:41487261-41489159	S_Shelf			NA			NA
cg00187437	0.892949	0.000108574	0.00212067	37	6	31089157	R	CDSN;PSORS1C1	NM_001264;NM_014068	TSS1500;5'UTR					NA			NA
cg00187557	1.47302	2.02269e-12	2.2055e-10	37	5	139081136	R				chr5:139081001-139081202	Island			NA			NA
cg00188032	2.63178	9.24381e-18	2.97444e-15	37	5	96141721	F	ERAP1;ERAP1	NM_001040458;NM_016442	5'UTR;5'UTR	chr5:96143102-96143885	N_Shore			NA			NA
cg00188627	1.2439	0.000450531	0.00722857	37	3	159557779	R	SCHIP1	NM_014575	Body				RDMR	NA			NA
cg00188748	0.962598	0.000234874	0.00413552	37	9	130564509	F	FPGS;FPGS	NM_001018078;NM_004957	TSS1500;TSS1500	chr9:130564863-130565566	N_Shore			NA			NA
cg00189989	0.870572	3.66995e-06	0.000107949	37	22	19513176	F	CLDN5;CLDN5	NM_003277;NM_001130861	TSS1500;TSS1500	chr22:19510871-19512254	S_Shore			NA	22:19512893-19513221	Unclassified_Cell_type_specific	NA
cg00192882	1.15664	3.57874e-07	1.33953e-05	37	17	19291120	R	MFAP4	NM_002404	TSS1500					TRUE			TRUE
cg00193959	-2.0298	2.86883e-13	3.71875e-11	37	10	129232405	R	DOCK1	NM_001380	Body					TRUE			NA
cg00193963	-2.04576	6.72474e-07	2.35417e-05	37	7	29923832	F	WIPF3	NM_001080529	Body	chr7:29923882-29924264	N_Shore			NA	7:29923588-29923865	Unclassified_Cell_type_specific	NA
cg00197173	1.57155	8.11551e-14	1.17777e-11	37	6	44125647	R	CAPN11	NM_007058	TSS1500					NA			NA
cg00200667	-1.4901	3.09222e-08	1.45262e-06	37	17	46753282	F				chr17:46755565-46756006	N_Shelf			NA			NA
cg00201025	2.27908	1.07931e-10	8.34349e-09	37	3	137832372	F	DZIP1L;DZIP1L	NM_173543;NM_001170538	5'UTR;TSS200	chr3:137833848-137834592	N_Shore			NA			NA
cg00203124	1.19541	0.000137794	0.00260384	37	5	153860358	R				chr5:153862142-153862451	N_Shore		CDMR	NA			NA
cg00204532	1.19244	2.54166e-08	1.21698e-06	37	3	4533398	R				chr3:4534412-4535367	N_Shore			NA			NA
cg00204976	1.04836	0.000143986	0.00270528	37	2	237475243	R				chr2:237476311-237477263	N_Shore			NA			NA
cg00205605	0.598704	3.11082e-05	0.000714224	37	1	2516401	R				chr1:2517397-2518892	N_Shore			TRUE	1:2516313-2516563	Promoter_Associated_Cell_type_specific	NA
cg00207731	2.05792	1.20505e-12	1.38586e-10	37	15	91416118	R	FURIN	NM_002569	5'UTR	chr15:91414311-91415427	S_Shore			TRUE	15:91416104-91416970	Promoter_Associated	TRUE
cg00208218	-1.90678	0.000490553	0.00776475	37	2	71251453	R	OR7E91P	NR_002185	Body					NA			NA
cg00208830	-1.93988	5.34484e-09	2.9415e-07	37	1	183154778	F	LAMC2;LAMC2	NM_018891;NM_005562	TSS1500;TSS1500					NA			NA
cg00209623	0.826509	2.59005e-05	0.000608052	37	3	193851106	R				chr3:193851699-193852042	N_Shore			NA			NA
cg00209786	1.30245	5.27009e-10	3.56176e-08	37	20	56752779	R				chr20:56754677-56755105	N_Shore			NA			NA
cg00210249	2.15021	1.3992e-07	5.72947e-06	37	10	71135679	R	HK1;HK1;HK1;HK1;HK1	NM_033500;NM_000188;NM_033498;NM_033497;NM_033496	Body;Body;Body;Body;Body					TRUE			TRUE
cg00213281	3.33259	1.72551e-13	2.33271e-11	37	2	149639822	R	KIF5C;MIR1978	NM_004522;NR_031742	Body;TSS1500					NA			NA
cg00214171	0.891967	2.16945e-06	6.73604e-05	37	17	73642991	R	RECQL5;LOC100130933	NM_004259;NM_001162997	Body;5'UTR					NA			NA
cg00216180	1.1768	2.539e-09	1.49908e-07	37	13	114778713	R	RASA3	NM_007368	Body	chr13:114778525-114778809	Island			NA			NA
cg00216901	0.763142	0.00041074	0.00667549	37	20	36156919	F	BLCAP;BLCAP;BLCAP;BLCAP	NM_001167820;NM_001167822;NM_001167821;NM_006698	TSS1500;TSS1500;TSS1500;TSS1500	chr20:36156022-36156669	S_Shore			NA	20:36155422-36157045	Promoter_Associated	NA
cg00218409	2.09882	8.1347e-08	3.49343e-06	37	2	74963008	R								TRUE			NA
cg00218415	-0.51012	0.000156148	0.00290395	37	20	60586720	F	TAF4	NM_003185	Body	chr20:60587264-60587488	N_Shore			NA			NA
cg00218447	-3.86477	2.17421e-11	1.94101e-09	37	12	54428171	F	HOXC4;HOXC5;HOXC5	NM_014620;NR_003084;NM_018953	5'UTR;Body;Body	chr12:54427025-54428709	Island			NA			NA
cg00219816	2.03727	2.12839e-08	1.03539e-06	37	8	96280555	R	C8orf37	NM_177965	Body	chr8:96280844-96281747	N_Shore			NA			NA
cg00221709	-2.42846	4.39199e-05	0.00096486	37	15	96905554	F				chr15:96903311-96903711	S_Shore		CDMR	TRUE			NA
cg00221718	-1.50383	3.52485e-07	1.3213e-05	37	3	128914668	R								TRUE			TRUE
cg00221736	0.566794	1.74942e-05	0.00043053	37	7	86819455	R	DMTF1;DMTF1;DMTF1;DMTF1;DMTF1	NM_001142326;NM_021145;NM_001142327;NR_024550;NR_024549	Body;Body;Body;Body;Body					NA			NA
cg00222801	-0.758358	2.49102e-05	0.000587659	37	2	10829047	F	NOL10	NM_024894	Body	chr2:10829724-10830241	N_Shore			NA			NA
cg00223715	-0.7843	6.29109e-05	0.00132036	37	22	49063003	R	FAM19A5;FAM19A5	NM_015381;NM_001082967	Body;Body	chr22:49063538-49063900	N_Shore			NA			NA
cg00224465	-1.5658	1.89312e-09	1.1468e-07	37	3	42817798	F				chr3:42814567-42814893	S_Shelf			NA			NA
cg00225858	1.417	1.97533e-05	0.000479009	37	16	84223841	R	ADAD2;ADAD2	NM_139174;NM_001145400	TSS1500;TSS1500	chr16:84224731-84225085	N_Shore			NA			NA
cg00226580	2.22849	4.40388e-06	0.000127208	37	5	89000691	F								TRUE			NA
cg00226831	-0.899566	0.000447571	0.00718814	37	15	42371511	R	PLA2G4D	NM_178034	Body	chr15:42371634-42371842	N_Shore			TRUE			NA
cg00228738	0.901414	1.1648e-07	4.84555e-06	37	9	95944545	R				chr9:95946147-95947835	N_Shore			NA	9:95944504-95944707	Unclassified_Cell_type_specific	NA
cg00228796	1.59717	3.49254e-11	2.98277e-09	37	1	21670736	R	ECE1	NM_001113348	Body	chr1:21671360-21672319	N_Shore			NA	1:21670736-21672679	Promoter_Associated	NA
cg00230715	1.26506	3.09839e-06	9.28796e-05	37	5	106854267	R	EFNA5	NM_001962	Body					TRUE			NA
cg00230766	-0.818071	0.00014481	0.00271926	37	2	9388337	R	ASAP2;ASAP2	NM_001135191;NM_003887	Body;Body					TRUE			NA
cg00231504	-1.77675	8.97208e-05	0.00179567	37	6	100906448	R	SIM1	NM_005068	Body	chr6:100905952-100906686	Island			NA			NA
cg00232500	1.57836	3.19368e-16	7.39997e-14	37	9	14910689	R	FREM1	NM_144966	TSS1500					NA			NA
cg00232996	0.927319	4.65277e-05	0.00101483	37	6	32094729	F	ATF6B;ATF6B	NM_004381;NM_001136153	Body;Body	chr6:32097820-32098086	N_Shelf			NA			NA
cg00235367	-0.903108	1.7351e-05	0.000427488	37	3	147110322	F	ZIC4;ZIC4;ZIC4;ZIC4;ZIC4	NM_001168378;NR_033118;NR_033119;NM_032153;NM_001168379	Body;TSS200;TSS200;Body;Body	chr3:147108511-147111703	Island			TRUE			TRUE
cg00236305	-1.00537	0.000541004	0.00843202	37	2	1796076	R	MYT1L	NM_015025	Body					NA			TRUE
cg00237010	1.79136	1.05462e-07	4.42514e-06	37	12	772861	F	NINJ2	NM_016533	TSS200					TRUE			NA
cg00237520	-0.719933	0.000418048	0.00677617	37	5	177764237	R	COL23A1	NM_173465	Body	chr5:177764136-177764341	Island			NA			NA
cg00238283	-2.4508	5.83425e-09	3.18207e-07	37	7	158059790	F	PTPRN2;PTPRN2;PTPRN2	NM_002847;NM_130842;NM_130843	Body;Body;Body	chr7:158060894-158061100	N_Shore			NA			NA
cg00238570	1.55481	8.21724e-06	0.000221088	37	2	110871644	R	MALL	NM_005434	Body	chr2:110872945-110873587	N_Shore			NA			NA
cg00238662	1.82977	3.5425e-09	2.02871e-07	37	6	43235803	F	TTBK1	NM_032538	Body	chr6:43237260-43237643	N_Shore			NA			TRUE
cg00239915	1.89203	1.48619e-06	4.81048e-05	37	7	157809596	R	PTPRN2;PTPRN2;PTPRN2	NM_002847;NM_130842;NM_130843	Body;Body;Body				RDMR	TRUE			NA
cg00240178	1.49767	1.83804e-05	0.000449457	37	6	74232108	R	EEF1A1	NM_001402	TSS1500	chr6:74233268-74233546	N_Shore			NA	6:74231909-74232118	Promoter_Associated	NA
cg00241076	0.67061	0.000482909	0.00766383	37	16	27120945	F				chr16:27121011-27121241	N_Shore			NA	16:27120809-27122335	Unclassified	NA
cg00241273	-1.42651	9.7135e-05	0.00192407	37	13	107172856	F	EFNB2	NM_004093	Body					TRUE	13:107172562-107173111	Unclassified_Cell_type_specific	NA
cg00241663	2.43461	3.32512e-07	1.25277e-05	37	3	128209772	R	GATA2	NM_032638	5'UTR	chr3:128205495-128212274	Island		CDMR	NA			TRUE
cg00242020	0.806035	0.000393372	0.00643605	37	8	37797632	R	GOT1L1;GOT1L1	NM_152413;NM_152413	5'UTR;1stExon					NA			NA
cg00242098	-1.50836	1.51753e-06	4.90416e-05	37	1	152730718	F	KPRP	NM_001025231	5'UTR	chr1:152732958-152733338	N_Shelf			NA			NA
cg00242358	1.22962	5.19513e-08	2.32736e-06	37	3	47619041	R	CSPG5	NM_006574	Body	chr3:47619112-47621131	N_Shore			NA			TRUE
cg00242950	0.797324	0.000155182	0.00288823	37	3	112899162	F								TRUE			NA
cg00243187	1.96227	9.51104e-10	6.12256e-08	37	11	128746214	R								NA			NA
cg00243272	1.46105	1.11118e-06	3.70307e-05	37	22	50720468	F	PLXNB2	NM_012401	Body	chr22:50718979-50721884	Island			NA			NA
cg00243281	1.03374	4.90005e-05	0.00106217	37	11	2597838	R	KCNQ1;KCNQ1	NM_000218;NM_181798	Body;Body	chr11:2596378-2596607	S_Shore			NA			NA
cg00244111	-1.24675	6.20407e-06	0.000172124	37	3	149086884	R	TM4SF1	NM_014220	3'UTR			low-CpG:150569574-150569578		NA			NA
cg00245075	2.80834	2.28837e-16	5.47978e-14	37	12	51756242	R	GALNT6	NM_007210	Body					TRUE			NA
cg00247571	1.37095	0.000103006	0.00202508	37	13	50707065	R				chr13:50707585-50708019	N_Shore		RDMR	NA	13:50706355-50707222	Unclassified	NA
cg00247631	1.26892	6.63473e-05	0.00138298	37	6	35479350	R	TULP1	NM_003322	Body	chr6:35479388-35479678	N_Shore			TRUE			NA
cg00248242	-1.20608	1.18117e-05	0.000304787	37	2	240867059	R				chr2:240868278-240868590	N_Shore			NA	2:240866747-240867401	Unclassified_Cell_type_specific	NA
cg00249264	1.19067	3.3827e-09	1.94512e-07	37	16	55542747	F	LPCAT2	NM_017839	TSS200	chr16:55542920-55543274	N_Shore			NA			NA
cg00249503	1.26524	7.7419e-08	3.33845e-06	37	17	76565078	F	DNAH17	NM_173628	Body					NA			NA
cg00250483	1.06181	2.54802e-05	0.000599193	37	1	163172914	R	RGS5	NM_003617	TSS200					TRUE			NA
cg00250525	0.798482	6.04615e-06	0.000168234	37	8	37719489	F	RAB11FIP1;RAB11FIP1;RAB11FIP1	NM_001002814;NM_001002233;NM_025151	3'UTR;3'UTR;3'UTR					NA			NA
cg00251270	0.693905	1.26073e-05	0.000322744	37	10	3536362	R								NA			NA
cg00252408	4.84066	1.00665e-22	9.02231e-20	37	1	98389381	R				chr1:98386189-98386724	S_Shelf			NA			NA
cg00253182	1.26274	5.63108e-05	0.00119878	37	9	2619314	R	FLJ35024	NR_015375	Body	chr9:2621308-2623685	N_Shore			NA			NA
cg00253564	0.646322	0.000315932	0.00534155	37	1	6552403	F	PLEKHG5;PLEKHG5;PLEKHG5	NM_198681;NM_001042663;NM_020631	Body;Body;TSS1500	chr1:6550083-6551115	S_Shore			NA			NA
cg00253681	1.55529	6.40417e-06	0.000177133	37	12	14996583	F	ART4	NM_021071	TSS200					NA			NA
cg00255732	0.916294	0.000493779	0.00780788	37	2	242147702	R	ANO7	NM_001001891	Body	chr2:242148678-242149079	N_Shore			NA			NA
cg00255752	-1.11953	9.66767e-05	0.00191617	37	16	12005841	F	GSPT1;GSPT1;GSPT1	NM_001130006;NM_002094;NM_001130007	Body;Body;5'UTR	chr16:12008880-12010114	N_Shelf			NA			NA
cg00255919	2.46206	5.22855e-08	2.34105e-06	37	5	131827918	F	IRF1	NM_002198	TSS1500	chr5:131825842-131826935	S_Shore		RDMR	NA	5:131827803-131828004	Unclassified_Cell_type_specific	NA
cg00256155	6.51923	1.30685e-29	6.19697e-26	37	1	47915647	R				chr1:47915639-47915952	Island			NA	1:47915461-47916210	Unclassified_Cell_type_specific	TRUE
cg00257296	1.98467	9.95427e-14	1.41887e-11	37	12	120799373	R	MSI1	NM_002442	Body	chr12:120799372-120799912	Island			TRUE			TRUE
cg00260012	-1.52005	1.67775e-08	8.33468e-07	37	2	31031702	F	CAPN13	NM_144575	TSS1500					NA			NA
cg00261082	1.4118	1.12443e-08	5.77954e-07	37	2	209563429	F								TRUE			NA
cg00261900	0.858114	0.000461443	0.00737665	37	6	44194802	R	SLC29A1;SLC29A1;SLC29A1;SLC29A1;SLC29A1	NM_001078174;NM_001078176;NM_001078175;NM_004955;NM_001078177	5'UTR;5'UTR;5'UTR;5'UTR;5'UTR	chr6:44191278-44191872	S_Shelf	low-CpG:44302716-44302995		NA	6:44194695-44194838	Unclassified_Cell_type_specific	TRUE
cg00263248	1.54067	0.000448432	0.00720026	37	14	98444151	F	C14orf64	NR_015430	Body					NA	14:98444107-98445301	Unclassified_Cell_type_specific	NA
cg00263677	-1.58086	0.000113642	0.00220454	37	16	84885230	R	CRISPLD2	NM_031476	Body					TRUE			TRUE
cg00263700	-4.71412	7.59041e-21	4.55206e-18	37	16	968257	R	LMF1	NM_022773	Body	chr16:967241-967619	S_Shore			NA			NA
cg00264129	1.20965	0.000506377	0.00797585	37	5	139725093	R	HBEGF	NM_001945	Body	chr5:139725530-139726234	N_Shore		CDMR	TRUE	5:139724627-139727187	Promoter_Associated	NA
cg00264500	0.674953	0.000159928	0.00296506	37	20	62186943	F	C20orf195	NM_024059	5'UTR	chr20:62187125-62187896	N_Shore			NA			NA
cg00267286	1.39757	1.40799e-08	7.09747e-07	37	10	16564187	R	C1QL3	NM_001010908	TSS200	chr10:16561604-16563822	S_Shore			NA			NA
cg00268086	1.16598	0.000305189	0.00518356	37	17	5487376	R	NLRP1;NLRP1;NLRP1;NLRP1;NLRP1;NLRP1;NLRP1;NLRP1;NLRP1;NLRP1	NM_033007;NM_033004;NM_001033053;NM_014922;NM_033004;NM_014922;NM_001033053;NM_033007;NM_033006;NM_033006	5'UTR;1stExon;5'UTR;1stExon;5'UTR;5'UTR;1stExon;1stExon;1stExon;5'UTR					NA	17:5487083-5488424	Promoter_Associated	TRUE
cg00268644	-3.44072	5.25416e-30	2.8193e-26	37	20	6105569	R	FERMT1	NM_017671	TSS1500	chr20:6103436-6103970	S_Shore			NA			NA
cg00269659	2.37782	2.99772e-12	3.16377e-10	37	16	27729685	F	KIAA0556	NM_015202	Body					TRUE			NA
cg00271204	0.688039	3.44607e-06	0.000102131	37	5	139142898	R				chr5:139143965-139144177	N_Shore			NA			NA
cg00273124	1.24747	0.000113025	0.00219433	37	5	177581512	F	NHP2;NHP2	NM_017838;NM_001034833	TSS1500;TSS1500	chr5:177580534-177581126	S_Shore			NA			NA
cg00273198	-1.09234	0.00014101	0.00265604	37	9	139069298	R				chr9:139069755-139070076	N_Shore			NA			NA
cg00275103	-0.558411	0.000541837	0.00844273	37	16	87102642	F								TRUE			NA
cg00275503	-1.03706	0.000219468	0.00389939	37	6	133908606	R								TRUE			NA
cg00277233	-1.54819	8.3301e-16	1.78042e-13	37	4	54229634	F	SCFD2	NM_152540	Body	chr4:54231708-54232320	N_Shelf			NA			NA
cg00277714	2.24795	1.41124e-09	8.77036e-08	37	13	30459305	F								TRUE	13:30459242-30459342	Unclassified_Cell_type_specific	NA
cg00279406	1.20064	2.83372e-05	0.000658163	37	1	226924739	R	ITPKB	NM_002221	Body	chr1:226924560-226926553	Island			NA			NA
cg00279700	-0.465384	0.00028514	0.00488515	37	1	226734755	R				chr1:226736354-226737412	N_Shore			NA			NA
cg00280270	-2.44909	2.8748e-18	1.01944e-15	37	22	21320131	F	AIFM3;AIFM3;AIFM3;AIFM3	NM_144704;NM_001018060;NM_001146288;NR_027464	5'UTR;5'UTR;TSS1500;TSS1500	chr22:21319178-21319912	S_Shore			NA	22:21318855-21320232	Unclassified_Cell_type_specific	NA
cg00282953	1.03138	1.34191e-05	0.000340957	37	5	175793541	F	ARL10	NM_173664	Body	chr5:175792355-175793505	S_Shore			NA			TRUE
cg00283030	0.656389	4.65067e-05	0.00101463	37	2	132056444	F	LOC440910	NR_030728	Body	chr2:132056862-132057199	N_Shore			NA			NA
cg00283662	1.10247	4.8403e-09	2.68594e-07	37	19	46178101	R	MIR642;GIPR	NR_030372;NM_000164	TSS200;Body	chr19:46180162-46180769	N_Shelf			NA			NA
cg00284153	1.72126	5.26672e-08	2.35632e-06	37	10	135171713	R	C10orf125;C10orf125	NM_198472;NM_001098483	TSS200;TSS200	chr10:135170645-135171954	Island			NA	10:135170363-135172284	Promoter_Associated	NA
cg00285343	1.698	0.000237688	0.00417964	37	7	41733356	F	LOC285954;LOC285954;INHBA	NR_027119;NR_027118;NM_002192	TSS200;TSS200;Body					NA	7:41732612-41733461	Unclassified	NA
cg00286102	2.52853	1.62268e-05	0.000402956	37	20	61047376	F	GATA5	NM_080473	Body	chr20:61049361-61051897	N_Shore			NA			NA
cg00287012	0.669373	1.70766e-05	0.000421569	37	18	21593174	R	TTC39C;TTC39C;TTC39C	NM_153211;NM_001135993;NR_024232	5'UTR;TSS1500;TSS1500	chr18:21594013-21595464	N_Shore			NA			NA
cg00287413	-1.1356	9.74385e-06	0.00025709	37	20	52788779	R	CYP24A1;CYP24A1	NM_001128915;NM_000782	Body;Body	chr20:52789252-52790986	N_Shore			NA			NA
cg00288763	1.93667	6.72509e-09	3.6224e-07	37	4	154679462	F	RNF175	NM_173662	Body	chr4:154680774-154681377	N_Shore		CDMR	NA			NA
cg00288844	1.34353	6.57041e-07	2.30684e-05	37	16	11835360	R	TXNDC11	NM_015914	Body	chr16:11836073-11837092	N_Shore		RDMR	NA	16:11835199-11835496	Promoter_Associated_Cell_type_specific	NA
cg00290023	1.25686	1.07617e-06	3.59964e-05	37	5	174962968	F								TRUE			NA
cg00290994	-1.01501	0.000625993	0.00954973	37	1	41848739	R				chr1:41847264-41849204	Island		DMR	NA			NA
cg00292947	0.863744	2.47284e-06	7.57368e-05	37	15	78499137	R	ACSBG1	NM_015162	Body					TRUE			NA
cg00293660	4.02492	1.15955e-18	4.41934e-16	37	6	55103999	R	HCRTR2	NM_001526	Body					NA			NA
cg00294940	0.8404	2.74051e-06	8.31045e-05	37	1	48687524	F	SLC5A9;SLC5A9	NM_001135181;NM_001011547	TSS1500;TSS1500					NA			NA
cg00295325	0.763852	0.000557065	0.00864676	37	2	169887932	R	ABCB11	NM_003742	TSS200					TRUE			NA
cg00295744	2.32263	2.43346e-11	2.15488e-09	37	1	151689985	F	TNRC4	NM_007185	TSS1500					NA	1:151689852-151690035	Unclassified_Cell_type_specific	TRUE
cg00295853	2.97103	1.83448e-15	3.67801e-13	37	1	87245071	F								TRUE			NA
cg00296038	1.05912	3.93453e-07	1.45653e-05	37	3	11624533	R	VGLL4;VGLL4;VGLL4	NM_014667;NM_001128219;NM_001128220	Body;Body;TSS1500					TRUE			NA
cg00297075	1.36335	5.89173e-06	0.000164533	37	9	79627672	R				chr9:79628910-79629393	N_Shore			NA			NA
cg00297600	1.77857	8.35296e-09	4.41297e-07	37	8	35401670	R	UNC5D	NM_080872	Body					TRUE			NA
cg00297721	0.796628	4.68226e-05	0.00102038	37	20	55200767	F				chr20:55200279-55206789	Island			NA			NA
cg00297912	2.50454	2.72056e-11	2.38315e-09	37	6	155636825	R	TFB1M	NM_016020	TSS1500	chr6:155635218-155635882	S_Shore			NA			NA
cg00299396	1.18461	2.53635e-05	0.000596812	37	11	115483607	F								TRUE			NA
cg00299603	-3.51138	2.18685e-19	9.6516e-17	37	5	64494334	R	ADAMTS6	NM_197941	Body					TRUE			NA
cg00299660	0.56778	0.000244007	0.00427711	37	11	76382794	R	LRRC32	NM_001128922	TSS1500	chr11:76381449-76382295	S_Shore			NA			NA
cg00302587	1.78683	2.38932e-07	9.27976e-06	37	10	51576241	F	NCOA4;NCOA4;NCOA4;NCOA4;NCOA4	NM_001145262;NM_005437;NM_001145263;NM_001145261;NM_001145260	TSS200;5'UTR;5'UTR;Body;Body	chr10:51572198-51572620	S_Shelf			TRUE			NA
cg00302979	-2.09252	5.46114e-06	0.000153963	37	4	124261820	R								TRUE			TRUE
cg00303111	0.885006	1.68009e-05	0.000415619	37	10	75672723	F	C10orf55;PLAU;PLAU	NM_001001791;NM_001145031;NM_002658	5'UTR;Body;Body	chr10:75670696-75671379	S_Shore			TRUE			NA
cg00303429	0.944994	0.000283094	0.00485724	37	7	13782482	F								TRUE			NA
cg00303745	2.17203	9.30735e-09	4.87174e-07	37	7	50133212	F	ZPBP;ZPBP	NM_007009;NM_001159878	TSS1500;TSS1500	chr7:50132572-50132921	S_Shore		CDMR	NA	7:50132066-50133331	Promoter_Associated_Cell_type_specific	NA
cg00305193	1.19238	2.08342e-08	1.01509e-06	37	1	26158583	R	FAM54B;FAM54B;FAM54B;FAM54B	NM_001099627;NM_001099625;NM_001099626;NM_019557	3'UTR;3'UTR;3'UTR;3'UTR					NA			NA
cg00305281	0.750762	0.000580479	0.00894978	37	22	42316176	F				chr22:42315502-42316409	Island			NA	22:42315273-42316279	Unclassified	TRUE
cg00305740	1.73095	6.45657e-06	0.000178473	37	7	73392697	R								NA	7:73392672-73392699	Unclassified_Cell_type_specific	NA
cg00305874	0.755826	0.000371922	0.00613606	37	1	3550111	F	WDR8	NM_017818	Body					NA			NA
cg00305996	2.29761	2.07622e-13	2.76787e-11	37	2	227655319	R	IRS1	NM_005544	3'UTR	chr2:227655903-227656647	N_Shore		CDMR	NA			NA
cg00308618	0.767555	0.00023259	0.00410097	37	2	152831903	R	CACNB4;CACNB4;CACNB4;CACNB4	NM_000726;NM_001145798;NM_001005747;NM_001005746	Body;Body;TSS1500;Body					NA			NA
cg00308841	0.731529	0.000170786	0.00313882	37	5	90790737	F								TRUE			NA
cg00308914	-1.72399	1.55969e-06	5.02288e-05	37	5	17436715	F								TRUE			NA
cg00310391	-1.17714	2.72822e-05	0.000636705	37	7	25218741	R	C7orf31	NM_138811	Body	chr7:25219408-25219962	N_Shore		CDMR	NA			NA
cg00311035	-0.862707	8.9012e-05	0.00178551	37	7	30176168	F	C7orf41	NM_152793	Body	chr7:30174230-30176169	Island		CDMR	NA	7:30176155-30176910	Promoter_Associated	NA
cg00313099	2.51507	1.24457e-08	6.34423e-07	37	16	64479729	R								TRUE			NA
cg00314343	0.957165	2.5017e-05	0.000589747	37	15	92428182	R	SLCO3A1;SLCO3A1	NM_001145044;NM_013272	Body;Body					TRUE			NA
cg00314622	1.00582	0.000129968	0.0024752	37	3	12199836	R	SYN2;TIMP4;SYN2	NM_133625;NM_003256;NM_003178	Body;Body;Body	chr3:12200183-12200532	N_Shore			TRUE			NA
cg00315395	1.9724	7.26095e-09	3.88946e-07	37	11	129145951	F				chr11:129148497-129149917	N_Shelf			NA			NA
cg00316312	-0.772219	4.18028e-05	0.000924376	37	10	134916087	R	GPR123	NM_001083909	Body	chr10:134918755-134918975	N_Shelf			NA			NA
cg00316341	0.944725	0.000615687	0.00941218	37	10	16898311	R	CUBN	NM_001081	Body					TRUE	10:16898199-16898407	Unclassified_Cell_type_specific	NA
cg00317837	-1.80402	5.41492e-09	2.97605e-07	37	8	121048603	R	DEPDC6	NM_022783	Body					TRUE			NA
cg00318436	0.56067	7.00424e-05	0.00145089	37	16	67696181	F	PARD6A;ACD;ACD;PARD6A;ACD	NM_016948;NM_022914;NM_001082487;NM_001037281;NM_001082486	Body;TSS1500;TSS1500;Body;TSS1500	chr16:67693451-67695560	S_Shore			NA			NA
cg00320094	1.16579	6.15264e-07	2.17575e-05	37	1	68695183	F	GPR177;GPR177	NM_001002292;NM_024911	Body;Body	chr1:68696639-68697628	N_Shore			NA			NA
cg00321007	2.33746	9.9996e-18	3.18833e-15	37	17	15340112	R	CDRT4	NM_173622	3'UTR					NA	17:15340060-15340443	Unclassified_Cell_type_specific	NA
cg00321074	1.21073	4.98478e-05	0.0010783	37	3	19990693	F	RAB5A	NM_004162	5'UTR	chr3:19988333-19989321	S_Shore			NA			NA
cg00323842	0.92612	1.81845e-05	0.000445334	37	5	124044098	R	ZNF608	NM_020747	Body					TRUE			NA
cg00323916	0.876984	4.58788e-09	2.5577e-07	37	22	38057185	F	PDXP	NM_020315	Body	chr22:38054403-38055450	S_Shore		RDMR	TRUE	22:38056868-38057529	Promoter_Associated	TRUE
cg00324592	1.2052	2.45094e-06	7.51224e-05	37	8	42914541	F	FNTA;FNTA;FNTA	NM_001018677;NM_001018676;NM_002027	Body;Body;Body	chr8:42911215-42912042	S_Shelf			NA			NA
cg00325920	-2.50637	3.15496e-13	4.04211e-11	37	3	61776005	R	PTPRG	NM_002841	Body					TRUE			NA
cg00326183	-0.899397	4.13961e-06	0.000120358	37	2	241808259	R	AGXT;AGXT	NM_000030;NM_000030	1stExon;5'UTR					NA			TRUE
cg00326300	0.848974	0.000616768	0.00942695	37	1	33772032	F				chr1:33772146-33773104	N_Shore			TRUE	1:33772031-33772280	Unclassified_Cell_type_specific	NA
cg00326785	1.10928	0.000301901	0.00513627	37	7	22395217	R	RAPGEF5	NM_012294	5'UTR	chr7:22396039-22396852	N_Shore			NA	7:22395198-22395365	Unclassified_Cell_type_specific	NA
cg00327332	0.867558	0.000220645	0.00391865	37	20	23498993	F	CSTT	NR_001279	TSS1500					NA			NA
cg00329101	1.16679	0.000210116	0.00375455	37	3	14338921	R				chr3:14339249-14339574	N_Shore			TRUE			NA
cg00329411	-1.18023	3.9832e-06	0.000116275	37	5	55881858	F								TRUE			NA
cg00332048	2.37664	6.81361e-13	8.21833e-11	37	7	18535072	F	HDAC9;HDAC9;HDAC9;HDAC9;HDAC9	NM_178423;NM_058176;NM_058177;NM_014707;NM_178425	TSS1500;TSS1500;TSS1500;TSS1500;TSS1500					TRUE			NA
cg00332126	-3.42729	3.64848e-25	5.92774e-22	37	11	44251108	F	EXT2;EXT2	NM_207122;NM_000401	Body;Body					TRUE			NA
cg00332822	1.89475	5.80069e-10	3.89198e-08	37	7	115897974	R	TES;TES	NM_152829;NM_015641	3'UTR;3'UTR					NA			NA
cg00333622	0.406636	4.56468e-06	0.000131128	37	20	33459477	F	GGT7	NM_178026	Body	chr20:33460430-33460866	N_Shore			NA			NA
cg00333679	1.21427	8.18773e-05	0.00166218	37	6	33943783	F				chr6:33943604-33944027	Island			NA			NA
cg00334821	2.01374	1.0029e-08	5.21669e-07	37	7	73508994	F	LIMK1	NM_002314	Body				RDMR	NA			TRUE
cg00334933	-1.07121	0.000275577	0.00474783	37	7	84629717	F	SEMA3D	NM_152754	Body					NA			NA
cg00335802	-1.07782	0.00034597	0.00576692	37	18	10791505	R	FAM38B	NM_022068	Body				CDMR	NA			NA
cg00335908	-1.54795	2.16131e-07	8.48796e-06	37	16	89002930	F	CBFA2T3;CBFA2T3	NM_175931;NM_005187	5'UTR;Body	chr16:89006334-89008600	N_Shelf			NA			TRUE
cg00336700	1.37797	4.61179e-05	0.001007	37	2	176943704	F				chr2:176944087-176948446	N_Shore			NA	2:176943502-176943765	Unclassified_Cell_type_specific	NA
cg00337020	3.21658	8.86477e-18	2.85778e-15	37	19	2241089	R	SF3A2	NM_007165	5'UTR	chr19:2235681-2237102	S_Shelf			NA	19:2241016-2241275	Promoter_Associated_Cell_type_specific	NA
cg00338702	-1.30705	3.75764e-07	1.39848e-05	37	12	133463694	R	CHFR;CHFR;CHFR;CHFR;CHFR	NM_001161345;NM_001161347;NM_018223;NM_001161346;NM_001161344	Body;Body;Body;Body;Body	chr12:133463807-133464858	N_Shore		DMR	NA	12:133463273-133464970	Unclassified	NA
cg00340102	0.729413	0.000488749	0.00774155	37	20	34129456	F	ERGIC3;ERGIC3	NM_198398;NM_015966	TSS1500;TSS1500	chr20:34129537-34130038	N_Shore			NA	20:34129072-34130302	Promoter_Associated	NA
cg00340138	-2.03673	5.62833e-22	4.26627e-19	37	1	247466949	F	ZNF496	NM_032752	Body	chr1:247463848-247464710	S_Shelf			NA			NA
cg00340744	-0.51402	0.000350356	0.00582884	37	1	244092458	R				chr1:244094755-244095117	N_Shelf			NA			NA
cg00340855	1.04874	0.000147345	0.00276189	37	6	30458586	F	HLA-E	NM_005516	Body	chr6:30457369-30458175	S_Shore			NA			NA
cg00341042	-1.65397	8.22849e-08	3.53148e-06	37	10	116854499	F	ATRNL1	NM_207303	Body	chr10:116852261-116854094	S_Shore			NA			NA
cg00341204	1.56615	8.75759e-09	4.60883e-07	37	19	11520483	F	RGL3;RGL3	NM_001161616;NM_001035223	Body;Body	chr19:11517059-11517284	S_Shelf			NA			NA
cg00341297	1.33011	5.20998e-12	5.2931e-10	37	1	15515211	F	TMEM51;TMEM51;TMEM51;TMEM51	NM_001136218;NM_018022;NM_001136216;NM_001136217	5'UTR;5'UTR;5'UTR;5'UTR					TRUE			NA
cg00341885	-3.1763	4.04768e-13	5.08208e-11	37	19	4323034	R	FSD1	NM_024333	Body	chr19:4322974-4323201	Island			NA			NA
cg00343305	1.01741	0.000632532	0.00963107	37	16	22104151	F	VWA3A	NM_173615	Body					TRUE			NA
cg00346208	5.28975	6.96329e-22	5.15365e-19	37	1	20669905	R	VWA5B1	NM_001039500	Body	chr1:20669566-20670018	Island			NA	1:20669755-20670772	Unclassified_Cell_type_specific	TRUE
cg00346376	1.56344	7.2863e-10	4.79797e-08	37	5	1110089	R	SLC12A7	NM_006598	Body	chr5:1111396-1112388	N_Shore			NA			NA
cg00346898	1.0511	1.78947e-06	5.67282e-05	37	1	231761721	R	TSNAX-DISC1;DISC1;DISC1;DISC1;DISC1;TSNAX-DISC1;DISC1;DISC1;TSNAX-DISC1;DISC1;TSNAX-DISC1;DISC1;DISC1;TSNAX-DISC1;DISC1;DISC1;DISC1;DISC1;DISC1;DISC1;DISC1;DISC1;DISC1;TSNAX-DISC1;TSNAX-DISC1;DISC1;DISC1;DISC1;TSNAX-DISC1;DISC1;DISC1	NR_028394;NM_001164556;NM_001164538;NM_018662;NM_001164555;NR_028397;NM_001164554;NM_001164552;NR_028393;NM_001164537;NR_028400;NM_001164551;NM_001164539;NR_028398;NM_001164540;NM_001164542;NM_001164548;NM_001012959;NM_001164547;NM_001164550;NM_001164546;NM_001012957;NM_001012958;NR_028399;NR_028395;NM_001164545;NM_001164549;NM_001164544;NR_028396;NM_001164553;NM_001164541	Body;TSS1500;TSS1500;TSS1500;TSS1500;Body;TSS1500;TSS1500;Body;TSS1500;Body;TSS1500;TSS1500;Body;TSS1500;TSS1500;TSS1500;TSS1500;TSS1500;TSS1500;TSS1500;TSS1500;TSS1500;Body;Body;TSS1500;TSS1500;TSS1500;Body;TSS1500;TSS1500	chr1:231762414-231763115	N_Shore			NA			NA
cg00347673	0.463405	0.000180772	0.00329856	37	2	163033514	F	FAP	NM_004460	Body					TRUE			NA
cg00347757	2.60143	4.51406e-06	0.000129866	37	13	20768560	R	GJB2	NM_004004	TSS1500	chr13:20766208-20767779	S_Shore			NA			NA
cg00347863	2.13356	5.39992e-12	5.47108e-10	37	7	94220697	R	SGCE;SGCE;SGCE	NM_001099400;NM_001099401;NM_003919	Body;Body;Body					TRUE			NA
cg00348222	-2.48249	7.64981e-10	5.01386e-08	37	16	1170618	R								NA			NA
cg00348900	-0.873301	0.000647758	0.00982633	37	16	57562452	R	CCDC102A	NM_033212	Body	chr16:57562451-57563325	Island			NA	16:57562060-57562469	Unclassified_Cell_type_specific	NA
cg00348992	-1.28254	2.06156e-07	8.12834e-06	37	1	245365165	F	KIF26B	NM_018012	Body					TRUE			NA
cg00350003	0.578594	0.000520386	0.00816308	37	17	21280591	R	KCNJ12	NM_021012	5'UTR	chr17:21279506-21281574	Island		DMR	TRUE			NA
cg00350304	1.05611	1.80906e-07	7.23064e-06	37	16	85409269	F				chr16:85407314-85407576	S_Shore			NA			NA
cg00350405	-1.00612	8.82158e-08	3.76502e-06	37	2	128244940	F	IWS1	NM_017969	Body					TRUE			NA
cg00350432	1.81534	8.77056e-10	5.68537e-08	37	15	67065190	R	SMAD6;SMAD6;SMAD6	NM_001142861;NR_027654;NM_005585	Body;Body;Body					TRUE			NA
cg00350615	1.73442	5.10002e-11	4.21014e-09	37	6	33141152	R	COL11A2;COL11A2;COL11A2	NM_080679;NM_080681;NM_080680	Body;Body;Body					NA			NA
cg00350642	-0.614817	0.000141014	0.00265604	37	1	117740190	R	VTCN1	NM_024626	Body					TRUE			NA
cg00352027	1.08549	5.8659e-06	0.000163879	37	10	71893159	F	AIFM2	NM_032797	TSS1500	chr10:71892092-71892802	S_Shore			NA			NA
cg00352652	1.37397	2.5794e-08	1.23331e-06	37	16	88547533	R	ZFPM1	NM_153813	Body					NA			NA
cg00353353	-2.53485	2.46544e-10	1.78519e-08	37	7	157371980	R	PTPRN2;PTPRN2;PTPRN2	NM_002847;NM_130842;NM_130843	Body;Body;Body	chr7:157369120-157369394	S_Shelf		RDMR	NA			NA
cg00354572	1.25574	2.65124e-05	0.00062098	37	12	81471419	R	ACSS3	NM_024560	TSS1500	chr12:81471569-81472119	N_Shore			NA			NA
cg00354863	1.05046	8.40458e-05	0.00169893	37	8	37886955	R	EIF4EBP1	NM_004095	TSS1500	chr8:37887692-37888830	N_Shore			NA			NA
cg00355613	-1.65586	2.07036e-07	8.15908e-06	37	6	32064956	F	TNXB	NM_019105	Body	chr6:32063533-32065044	Island			NA	6:32064547-32065035	Unclassified_Cell_type_specific	TRUE
cg00355656	1.8631	6.93498e-12	6.83449e-10	37	1	229692519	R	ABCB10	NM_012089	Body	chr1:229693772-229695074	N_Shore			NA	1:229692398-229692561	Promoter_Associated_Cell_type_specific	NA
cg00355909	0.935599	0.000482665	0.00766064	37	16	66638320	R	CMTM3;CMTM3;CMTM3;CMTM3;CMTM3;CMTM3;CMTM3	NM_001048251;NM_144601;NM_181554;NM_001048251;NM_144601;NM_181554;NM_181553	5'UTR;5'UTR;5'UTR;1stExon;1stExon;1stExon;TSS1500	chr16:66638254-66639561	Island	high-CpG:65195552-65196209		NA	16:66638301-66639038	Promoter_Associated	TRUE
cg00356131	-2.57507	1.29139e-08	6.55753e-07	37	5	72593933	F				chr5:72594147-72595808	N_Shore		RDMR	TRUE			NA
cg00356916	-1.58354	1.55677e-07	6.31147e-06	37	1	116256618	F	CASQ2	NM_001232	Body					TRUE			NA
cg00357958	-1.24214	4.60288e-05	0.00100534	37	12	123215010	R	GPR81;GPR81	NM_032554;NM_032554	1stExon;5'UTR					NA	12:123214989-123215200	Unclassified_Cell_type_specific	NA
cg00359465	0.528707	0.000416957	0.00676108	37	1	2004346	F	PRKCZ;PRKCZ	NM_001033581;NM_002744	TSS1500;Body	chr1:2005179-2005565	N_Shore			NA			TRUE
cg00360610	1.12657	7.08984e-07	2.46792e-05	37	2	96970381	R	SNRNP200	NM_014014	Body	chr2:96971125-96971556	N_Shore			NA			NA
cg00360798	1.57321	5.29498e-09	2.9172e-07	37	7	140139524	R				chr7:140135364-140135620	S_Shelf			NA			NA
cg00362657	-2.67887	2.60742e-05	0.000611874	37	21	44876670	F				chr21:44876603-44876827	Island		DMR	NA	21:44876220-44876975	Unclassified_Cell_type_specific	NA
cg00362906	0.409897	0.000375432	0.00618472	37	11	118305799	F	MLL	NM_005933	TSS1500	chr11:118305422-118307705	Island			NA			NA
cg00363737	-3.72355	2.90821e-16	6.80814e-14	37	10	116031419	F	VWA2	NM_198496	Body					TRUE			TRUE
cg00363845	-1.39179	4.20498e-05	0.000929285	37	19	17446137	F	ANO8	NM_020959	TSS1500	chr19:17443965-17444633	S_Shore			NA	19:17444394-17446224	Promoter_Associated	NA
cg00364457	0.879603	5.8505e-07	2.08063e-05	37	6	38608738	F	BTBD9;BTBD9	NM_052893;NM_001099272	TSS1500;TSS1500	chr6:38607205-38607462	S_Shore			NA			NA
cg00364557	1.58717	1.98657e-05	0.000481476	37	12	109524566	R	USP30	NM_032663	3'UTR					NA			NA
cg00364615	1.52373	1.78452e-10	1.32653e-08	37	15	67424723	F	SMAD3;SMAD3	NM_005902;NM_001145102	Body;5'UTR					TRUE			NA
cg00364644	-1.46067	3.3229e-06	9.88973e-05	37	16	88234627	R				chr16:88233988-88234190	S_Shore			NA			TRUE
cg00366037	2.38519	1.66097e-12	1.84564e-10	37	10	76781121	F	MYST4	NM_012330	Body					TRUE			NA
cg00366359	-1.11112	0.000543379	0.00846417	37	11	79145542	R	ODZ4	NM_001098816	5'UTR	chr11:79148358-79152200	N_Shelf			NA			NA
cg00366412	1.16146	8.8839e-05	0.00178274	37	17	72539810	R	CD300C	NM_006678	Body					NA			NA
cg00367962	-1.37624	0.000391455	0.00640933	37	2	240508665	F								NA			NA
cg00368356	1.51106	1.24367e-11	1.16699e-09	37	19	39395717	R	NFKBIB;NFKBIB	NM_001001716;NM_002503	Body;Body	chr19:39395881-39396106	N_Shore			NA			NA
cg00368577	1.1639	0.000570458	0.00882563	37	12	52915064	R	KRT5	NM_000424	TSS1500					NA			NA
cg00369376	0.837736	6.00254e-05	0.00126714	37	2	182542510	F	NEUROD1	NM_002500	3'UTR					NA			NA
cg00370047	-1.77016	3.70536e-07	1.38135e-05	37	11	1481436	F	BRSK2	NM_003957	Body	chr11:1481390-1481615	Island			TRUE	11:1481359-1481437	Unclassified_Cell_type_specific	NA
cg00371702	1.61618	1.52434e-09	9.39872e-08	37	3	25469125	F	RARB;RARB	NM_000965;NM_016152	TSS1500;TSS1500					NA			NA
cg00372774	-3.77746	3.41794e-19	1.45496e-16	37	22	22902198	R	PRAME;PRAME;LOC648691;PRAME;PRAME;PRAME	NM_206953;NM_006115;NR_027426;NM_206954;NM_206955;NM_206956	TSS1500;TSS1500;Body;TSS1500;TSS1500;TSS1500	chr22:22901386-22901698	S_Shore			NA	22:22901407-22902256	Unclassified	NA
cg00375025	1.73977	1.53127e-06	4.94229e-05	37	3	155860932	R	KCNAB1;KCNAB1;KCNAB1	NM_003471;NM_003471;NM_172160	1stExon;5'UTR;Body					NA			NA
cg00375146	-1.9099	3.91281e-08	1.79793e-06	37	11	1221812	R				chr11:1221571-1221863	Island			NA			NA
cg00376910	-0.961142	0.000156882	0.00291574	37	15	89765061	R	RLBP1	NM_000326	TSS200					NA			NA
cg00377497	1.93392	2.76376e-08	1.31131e-06	37	8	27167110	F	TRIM35	NM_171982	Body	chr8:27168205-27169082	N_Shore			NA			NA
cg00377915	2.47733	9.20734e-15	1.60051e-12	37	10	70631035	F	STOX1;STOX1;STOX1;STOX1;STOX1	NM_001130162;NM_001130160;NM_152709;NM_001130161;NM_001130159	5'UTR;Body;Body;Body;Body					TRUE			NA
cg00378423	1.53279	1.22792e-07	5.08068e-06	37	17	36876238	R	MLLT6	NM_005937	Body					TRUE			NA
cg00378636	-1.25791	1.89262e-07	7.52657e-06	37	19	12862636	F	BEST2	NM_017682	TSS1500	chr19:12865419-12865825	N_Shelf			NA			NA
cg00380930	0.756918	0.000151721	0.00283312	37	3	182443989	R								TRUE			NA
cg00382470	1.33216	7.84459e-09	4.16761e-07	37	6	38141572	R	BTBD9;BTBD9;BTBD9	NM_052893;NM_152733;NM_001099272	3'UTR;3'UTR;3'UTR					NA	6:38141446-38141624	Unclassified_Cell_type_specific	NA
cg00383081	-1.57055	0.000102833	0.00202227	37	1	182362088	F	GLUL;GLUL	NM_001033044;NM_002065	TSS1500;TSS1500	chr1:182359697-182361563	S_Shore		RDMR	NA			NA
cg00383290	-0.525052	0.000158611	0.00294439	37	1	234509457	R	C1orf31;C1orf31	NM_001012985;NM_001012985	1stExon;5'UTR	chr1:234508994-234509501	Island			NA	1:234508586-234510198	Promoter_Associated	NA
cg00383763	-2.35411	1.09161e-16	2.81037e-14	37	1	202682124	F				chr1:202678881-202679769	S_Shelf			NA			NA
cg00385596	-1.38906	1.15607e-11	1.09208e-09	37	11	76088726	F	PRKRIR	NM_004705	Body	chr11:76091524-76092638	N_Shelf			NA			NA
cg00386586	-1.7534	5.17771e-07	1.8666e-05	37	13	114917527	F				chr13:114914536-114914753	S_Shelf			NA			NA
cg00387445	1.67817	2.27674e-07	8.89502e-06	37	1	151584078	F	SNX27	NM_030918	TSS1500	chr1:151584374-151585205	N_Shore			NA	1:151583940-151585757	Promoter_Associated	NA
cg00387658	0.745137	0.000303928	0.00516493	37	20	54986793	F	CASS4;CASS4;CASS4;CASS4	NM_001164116;NM_001164114;NM_001164115;NM_020356	TSS1500;TSS1500;TSS1500;TSS1500					TRUE	20:54986738-54987675	Promoter_Associated_Cell_type_specific	NA
cg00388197	2.41692	7.83729e-14	1.14309e-11	37	14	50558910	R	C14orf183	NM_001014830	Body					NA			NA
cg00388503	3.4388	3.7645e-12	3.92027e-10	37	2	64372160	R	PELI1	NM_020651	TSS1500	chr2:64370888-64371811	S_Shore			NA			NA
cg00390724	-1.39009	2.77574e-06	8.40604e-05	37	3	18484742	F				chr3:18485112-18487056	N_Shore		RDMR	NA	3:18484698-18485015	Promoter_Associated_Cell_type_specific	NA
cg00390784	-2.01064	7.04448e-12	6.93235e-10	37	6	2682491	F	MYLK4	NM_001012418	Body	chr6:2685400-2685625	N_Shelf			NA			NA
cg00390941	0.791661	5.13614e-05	0.00110635	37	12	15124659	F	PDE6H	NM_006205	TSS1500					NA			NA
cg00392396	-1.28701	4.137e-07	1.52305e-05	37	15	29409632	R	APBA2;APBA2	NM_005503;NM_001130414	3'UTR;3'UTR	chr15:29407695-29408229	S_Shore			NA	15:29409587-29409684	Unclassified_Cell_type_specific	NA
cg00394658	1.29932	1.38668e-08	6.99522e-07	37	11	48001669	R	PTPRJ;PTPRJ	NM_001098503;NM_002843	TSS1500;TSS1500	chr11:48001604-48003170	Island			NA			NA
cg00394718	-2.14025	2.14035e-06	6.66089e-05	37	8	120684921	F								TRUE			NA
cg00395990	1.13415	5.71482e-07	2.03735e-05	37	11	119054921	F	PDZD3;PDZD3	NM_024791;NM_001168468	TSS1500;TSS1500					NA			NA
cg00396427	1.16931	0.00018557	0.00337456	37	16	25023604	R	ARHGAP17;ARHGAP17	NM_001006634;NM_018054	Body;Body	chr16:25026067-25026538	N_Shelf			NA			NA
cg00396894	-0.720635	0.000499547	0.00788289	37	2	27362420	R	C2orf53	NM_178553	TSS200					NA			NA
cg00396910	1.09003	5.93272e-06	0.000165519	37	2	166563180	F								TRUE			NA
cg00397103	-1.11037	0.000354784	0.00589265	37	1	5540008	R								NA			NA
cg00397479	2.3134	4.09808e-07	1.51075e-05	37	6	31831510	R	NEU1;SLC44A4	NM_000434;NM_025257	TSS1500;Body	chr6:31830299-31830948	S_Shore			NA	6:31831285-31832200	Promoter_Associated	NA
cg00397764	1.66458	2.80819e-11	2.45275e-09	37	10	115939717	F	TDRD1	NM_198795	5'UTR	chr10:115938962-115939292	S_Shore			TRUE			NA
cg00401234	-1.5229	5.40294e-07	1.93888e-05	37	20	17554599	R	DSTN;DSTN	NM_006870;NM_001011546	Body;5'UTR	chr20:17550330-17551317	S_Shelf			NA			NA
cg00403483	0.727375	0.000263775	0.00457313	37	8	79470784	F	PKIA;PKIA	NM_006823;NM_181839	5'UTR;5'UTR					NA			NA
cg00405069	1.47103	1.30566e-07	5.3783e-06	37	1	52455390	R	RAB3B	NM_002867	5'UTR	chr1:52455970-52456453	N_Shore			NA			NA
cg00406211	1.65915	1.44989e-06	4.70074e-05	37	10	121077022	F	GRK5	NM_005308	Body					TRUE			TRUE
cg00407040	1.6474	4.53768e-06	0.000130472	37	10	14247935	R	FRMD4A	NM_018027	Body					TRUE			NA
cg00407329	-1.61839	7.12418e-05	0.00147341	37	6	100893665	R	SIM1	NM_005068	Body	chr6:100895007-100895246	N_Shore			NA			NA
cg00408776	4.52038	2.0425e-23	2.21526e-20	37	5	1337571	F	CLPTM1L	NM_030782	Body	chr5:1339662-1340082	N_Shelf			NA			NA
cg00409260	1.18185	1.05224e-06	3.52768e-05	37	8	143750236	R	JRK;JRK	NM_001077527;NM_003724	5'UTR;5'UTR	chr8:143750759-143751448	N_Shore			NA	8:143750099-143751838	Promoter_Associated	NA
cg00409434	-1.37744	0.000621576	0.00948703	37	2	46414317	R	PRKCE	NM_005400	3'UTR					TRUE			TRUE
cg00410898	-0.911318	0.000346604	0.00577585	37	8	23712355	R	STC1	NM_003155	TSS200					NA			TRUE
cg00411945	1.03183	3.34126e-05	0.000760453	37	10	45324999	F								TRUE			NA
cg00412094	0.396781	0.000441047	0.00709873	37	4	2794091	F	SH3BP2	NM_001122681	TSS1500	chr4:2794494-2794875	N_Shore			NA	4:2793976-2794232	Unclassified_Cell_type_specific	NA
cg00412851	2.35501	9.1182e-19	3.54475e-16	37	6	15463343	F	JARID2	NM_004973	Body					TRUE			NA
cg00417424	0.641735	0.000566703	0.00877621	37	5	179224563	R				chr5:179224732-179224985	N_Shore			NA			NA
cg00420347	1.16368	7.14819e-13	8.59393e-11	37	1	65362428	R	JAK1	NM_002227	5'UTR					TRUE			NA
cg00420348	2.07336	3.53569e-05	0.000798509	37	11	830190	R	EFCAB4A	NM_173584	Body	chr11:829284-833558	Island			NA	11:829828-831432	Unclassified	TRUE
cg00420510	1.17919	2.19963e-05	0.000526946	37	5	1089571	F	SLC12A7	NM_006598	Body	chr5:1087533-1087909	S_Shore			NA			NA
cg00420879	0.520417	0.000100157	0.00197669	37	22	42086546	F	C22orf46;C22orf46	NM_001142964;NM_001142964	1stExon;5'UTR	chr22:42084641-42085014	S_Shore			NA	22:42086387-42086592	Unclassified_Cell_type_specific	NA
cg00421173	1.12129	4.7139e-08	2.13168e-06	37	4	140603682	F	MGST2	NM_002413	Body					TRUE			NA
cg00421335	1.88821	6.44872e-13	7.80824e-11	37	2	71206528	F	ANKRD53;ANKRD53	NM_024933;NM_001115116	Body;Body	chr2:71205563-71206529	Island			NA			NA
cg00421693	1.15088	3.64098e-05	0.00081943	37	5	118689293	F	TNFAIP8	NM_001077654	Body	chr5:118691401-118691759	N_Shelf			NA			NA
cg00422932	-1.18361	2.07139e-05	0.000499745	37	11	3402000	R	LOC650368	NR_024248	TSS200	chr11:3400155-3400419	S_Shore			NA			NA
cg00422995	1.0606	1.38439e-10	1.05054e-08	37	2	98256494	F								NA			NA
cg00423487	0.815219	1.34192e-06	4.38917e-05	37	19	4455957	R	UBXN6;UBXN6	NM_025241;NM_001171091	Body;TSS1500	chr19:4457493-4458040	N_Shore		RDMR	TRUE			NA
cg00423871	1.01449	0.000259421	0.00450778	37	19	4827986	R	TICAM1	NM_182919	5'UTR	chr19:4831433-4831892	N_Shelf			NA			NA
cg00424169	1.33926	2.84088e-05	0.000659525	37	13	31506837	F	C13orf26;C13orf26	NM_152325;NM_152325	1stExon;5'UTR					NA			NA
cg00425217	1.27515	3.52844e-06	0.000104337	37	19	13205470	R	NFIX	NM_002501	3'UTR	chr19:13207375-13207621	N_Shore		RDMR	TRUE	19:13204358-13205559	Unclassified	NA
cg00425843	1.69911	7.26148e-08	3.15028e-06	37	10	94883021	F								NA			NA
cg00426709	3.86808	5.72681e-15	1.03843e-12	37	6	100067930	F				chr6:100066405-100067277	S_Shore			NA	6:100067930-100067966	Unclassified_Cell_type_specific	NA
cg00427604	1.40067	6.60262e-08	2.89182e-06	37	16	55542751	F	LPCAT2	NM_017839	TSS200	chr16:55542920-55543274	N_Shore			NA			NA
cg00428526	1.6857	1.74872e-09	1.06613e-07	37	4	7031099	R	TBC1D14;TBC1D14;TBC1D14	NM_001113361;NM_020773;NM_001113363	Body;Body;Body	chr4:7026763-7027166	S_Shelf			NA			NA
cg00428692	1.18302	4.69721e-07	1.70832e-05	37	5	194530	R	LRRC14B	NM_001080478	Body	chr5:195087-195323	N_Shore			NA	5:194375-194724	Unclassified_Cell_type_specific	NA
cg00428709	-1.41097	0.000221278	0.00392903	37	16	51584433	F								TRUE			NA
cg00430287	1.24105	0.000579729	0.00894126	37	6	116382876	R	FRK	NM_002031	TSS1500					NA			NA
cg00430542	1.84438	1.02505e-09	6.55408e-08	37	16	73098732	R				chr16:73099812-73100791	N_Shore		RDMR	TRUE			TRUE
cg00430888	0.508982	0.00010946	0.00213518	37	4	185926063	F				chr4:185926380-185926651	N_Shore			NA	4:185925916-185926896	Unclassified	NA
cg00431114	0.997295	2.08539e-07	8.21515e-06	37	20	43104027	F	TTPAL;TTPAL	NM_024331;NM_001039199	TSS1500;TSS1500	chr20:43104406-43104654	N_Shore			NA	20:43103750-43105321	Promoter_Associated	NA
cg00431565	2.07832	1.42867e-09	8.86787e-08	37	19	3369478	R	NFIC;NFIC	NM_005597;NM_205843	Body;Body	chr19:3369477-3369913	Island			NA			NA
cg00431699	1.20864	0.000576849	0.00890323	37	2	63278831	R	OTX1	NM_014562	5'UTR	chr2:63274475-63279430	Island			NA			NA
cg00432937	2.14675	2.29484e-08	1.10856e-06	37	7	100879557	F	CLDN15	NM_014343	Body	chr7:100875555-100876212	S_Shelf			NA			NA
cg00433296	5.11906	2.79802e-27	7.04347e-24	37	8	22223852	F	SLC39A14;SLC39A14;SLC39A14;SLC39A14	NM_001135154;NM_015359;NM_001128431;NM_001135153	TSS1500;TSS1500;TSS1500;TSS1500	chr8:22224519-22225244	N_Shore		RDMR	NA			NA
cg00433418	0.403244	0.000358731	0.00594827	37	2	170440636	R	PPIG	NM_004792	TSS1500	chr2:170440796-170441341	N_Shore			NA	2:170440616-170441668	Unclassified	NA
cg00434395	3.93819	3.26193e-23	3.32557e-20	37	11	59518964	F				chr11:59522425-59523303	N_Shelf			NA			NA
cg00436476	1.9249	0.000428588	0.00692427	37	6	26240505	F	HIST1H4F	NM_003540	TSS200	chr6:26240697-26240951	N_Shore			NA	6:26240372-26240619	Promoter_Associated_Cell_type_specific	NA
cg00438952	1.5089	8.5929e-09	4.52859e-07	37	3	177149136	R								TRUE			NA
cg00439318	1.47629	1.37237e-05	0.000347778	37	16	89601909	F	SPG7;SPG7	NM_003119;NM_199367	Body;Body	chr16:89603563-89603896	N_Shore			NA			NA
cg00439790	2.38391	3.00526e-11	2.60979e-09	37	12	57532315	R	LRP1	NM_002332	Body					TRUE			NA
cg00440032	-2.39287	4.44399e-12	4.56378e-10	37	12	127257679	F								NA			NA
cg00440217	-1.10916	0.000164229	0.00303321	37	6	71012765	F	COL9A1;COL9A1	NM_001851;NM_001851	5'UTR;1stExon					NA			NA
cg00441434	1.65214	1.03207e-09	6.59488e-08	37	8	26434054	R	DPYSL2	NM_001386	TSS1500	chr8:26434372-26436785	N_Shore			NA			NA
cg00444059	1.73776	2.02118e-08	9.87474e-07	37	16	31439672	R	COX6A2;COX6A2	NM_005205;NM_005205	1stExon;5'UTR	chr16:31438891-31439682	Island			NA			NA
cg00445443	-1.81922	0.00030086	0.00512172	37	7	27143478	R	HOXA2	NM_006735	TSS1500	chr7:27143181-27143479	Island		CDMR	TRUE			NA
cg00446023	2.11603	1.416e-12	1.5987e-10	37	11	2880777	F				chr11:2883689-2884461	N_Shelf			NA	11:2880738-2880787	Unclassified_Cell_type_specific	NA
cg00446414	2.16904	9.66636e-08	4.09047e-06	37	8	29387350	R								TRUE	8:29386861-29387757	Unclassified	TRUE
cg00446758	0.400964	1.31879e-05	0.000335753	37	7	132764863	F	CHCHD3	NM_017812	Body	chr7:132766509-132767096	N_Shore			NA			NA
cg00446900	0.890817	0.000134145	0.00254312	37	10	129717806	F	PTPRE	NM_006504	5'UTR			low-CpG:129607731-129607802		NA			NA
cg00447208	0.614332	0.00039054	0.00639614	37	17	76126301	F	TMC8;TMC6;TMC6	NM_152468;NM_007267;NM_001127198	TSS1500;5'UTR;TSS1500	chr17:76127521-76128406	N_Shore			NA			NA
cg00448300	-0.589094	0.000265055	0.00459177	37	2	132205917	R				chr2:132202265-132203257	S_Shelf			NA			NA
cg00448889	0.892746	1.11561e-05	0.000289647	37	15	60714492	F	NARG2;NARG2	NM_001018089;NM_024611	3'UTR;3'UTR					TRUE			NA
cg00450425	1.34029	6.22438e-08	2.7394e-06	37	1	116189098	R	VANGL1	NM_138959	5'UTR	chr1:116184380-116185561	S_Shelf			NA			NA
cg00450651	2.01166	3.68199e-15	6.97089e-13	37	5	139485902	R				chr5:139486931-139487672	N_Shore		RDMR	NA			NA
cg00451413	0.741129	4.45826e-08	2.02731e-06	37	3	141654247	R								NA			NA
cg00451807	0.557853	9.69921e-05	0.00192195	37	10	81460453	R				chr10:81460423-81460743	Island			NA			NA
cg00453735	2.63171	7.47213e-09	3.9876e-07	37	10	33321730	F								TRUE			TRUE
cg00454719	1.24422	1.23204e-06	4.06464e-05	37	13	37453500	R	SMAD9;SMAD9	NM_001127217;NM_005905	Body;Body					NA			NA
cg00456216	0.787558	4.90685e-06	0.000139874	37	1	27427064	R	SLC9A1	NM_003047	Body					NA			NA
cg00456672	1.62849	1.09604e-09	6.95999e-08	37	15	62358751	F	C2CD4A	NM_207322	TSS1500	chr15:62359827-62360995	N_Shore			NA			NA
cg00458564	-1.37254	1.47589e-05	0.000370727	37	13	114847039	F	RASA3	NM_007368	Body	chr13:114849000-114852746	N_Shore			NA			NA
cg00458949	0.747743	0.000135224	0.0025613	37	1	23942134	R				chr1:23945941-23946295	N_Shelf			NA			NA
cg00459997	-1.3013	4.6596e-06	0.000133516	37	12	130621721	F				chr12:130623142-130623492	N_Shore			TRUE			NA
cg00460589	-1.57816	4.18267e-08	1.91244e-06	37	6	13274354	R	PHACTR1	NM_030948	Body					NA			NA
cg00460795	-2.03304	5.83889e-14	8.74127e-12	37	2	119998072	F	STEAP3;STEAP3;STEAP3	NM_182915;NM_001008410;NM_018234	Body;5'UTR;5'UTR					TRUE			TRUE
cg00461311	-1.78741	7.00905e-09	3.76293e-07	37	12	109460299	R	SVOP	NM_018711	TSS1500					NA			NA
cg00461578	1.27009	1.47346e-07	6.00402e-06	37	4	146819333	R	ZNF827	NM_178835	Body					TRUE			NA
cg00461612	1.39648	8.48498e-05	0.00171306	37	2	223158076	R	PAX3;PAX3;PAX3;PAX3;PAX3;PAX3	NM_181458;NM_181461;NM_181459;NM_181460;NM_181457;NM_001127366	Body;Body;Body;Body;Body;Body	chr2:223159725-223160487	N_Shore		RDMR	TRUE			NA
cg00462104	0.916534	7.35084e-06	0.00020014	37	6	52628844	R	GSTA2	NM_000846	TSS1500					NA			NA
cg00462362	0.881326	4.70501e-05	0.00102446	37	19	55591148	R	EPS8L1;EPS8L1	NM_017729;NM_133180	TSS1500;Body	chr19:55591433-55591644	N_Shore			NA			NA
cg00462700	0.983075	4.84701e-06	0.00013841	37	10	134021845	R	STK32C	NM_173575	Body	chr10:134019500-134019776	S_Shelf			NA			NA
cg00463491	-1.9277	9.98764e-07	3.36834e-05	37	3	177914725	F								TRUE			NA
cg00464796	-0.981497	0.000629517	0.00959269	37	15	53852614	F	WDR72	NM_182758	Body					TRUE			NA
cg00466334	1.89359	4.22758e-13	5.29654e-11	37	1	119532850	F	TBX15	NM_152380	TSS1500	chr1:119531991-119532196	S_Shore			NA			NA
cg00467592	-0.888202	0.000531522	0.00830805	37	6	168616391	R				chr6:168613132-168613346	S_Shelf			NA			NA
cg00469015	2.4241	3.18328e-10	2.25257e-08	37	15	69744684	R	RPLP1;RPLP1	NM_213725;NM_001003	TSS1500;TSS1500	chr15:69745049-69745746	N_Shore			NA	15:69744354-69745991	Promoter_Associated	NA
cg00470641	0.936964	0.000273467	0.00471566	37	10	3096219	R								TRUE			NA
cg00470817	1.30925	4.34441e-13	5.43624e-11	37	12	6741882	R	LPAR5;LPAR5	NM_020400;NM_001142961	5'UTR;TSS1500					TRUE	12:6741421-6741919	Promoter_Associated	NA
cg00471190	1.24746	0.000586698	0.00903166	37	16	3115809	R	IL32;IL32;IL32;IL32;IL32;IL32;IL32;IL32;IL32	NM_001012631;NM_001012636;NM_001012632;NM_001012636;NM_001012635;NM_001012633;NM_004221;NM_001012634;NM_001012718	5'UTR;1stExon;5'UTR;5'UTR;5'UTR;5'UTR;5'UTR;5'UTR;5'UTR					TRUE	16:3115360-3115819	Promoter_Associated_Cell_type_specific	TRUE
cg00471368	1.82386	1.55434e-08	7.77464e-07	37	16	81817629	R	PLCG2	NM_002661	5'UTR	chr16:81812710-81813707	S_Shelf			NA			NA
cg00473702	1.54781	3.88286e-07	1.43976e-05	37	9	136443547	R				chr9:136444127-136444604	N_Shore			NA			NA
cg00473769	1.60394	2.63922e-12	2.81014e-10	37	16	88569151	R	ZFPM1	NM_153813	Body	chr16:88569267-88569491	N_Shore			NA			NA
cg00474017	-3.56116	1.3493e-12	1.53202e-10	37	13	114074435	F								NA			NA
cg00474031	-1.45274	1.34282e-06	4.39139e-05	37	8	133494101	F	KCNQ3	NM_004519	TSS1500	chr8:133492398-133493586	S_Shore			NA			NA
cg00474854	1.7706	1.33495e-11	1.2469e-09	37	18	11821776	F	GNAL;GNAL;GNAL	NM_001142339;NM_182978;NM_002071	Body;Body;Body	chr18:11821868-11822207	N_Shore			NA			NA
cg00475131	-1.79513	1.92549e-05	0.000468287	37	19	41117096	R	LTBP4;LTBP4;LTBP4	NM_001042545;NM_001042544;NM_003573	Body;Body;Body	chr19:41119031-41120394	N_Shore	low-CpG:45808933-45808944		NA			NA
cg00476243	5.79247	8.34866e-19	3.28631e-16	37	7	150023	R				chr7:149494-150038	Island			TRUE	7:148904-150565	Promoter_Associated	NA
cg00476608	1.21694	8.46444e-05	0.00170959	37	12	7044787	F	ATN1;ATN1	NM_001940;NM_001007026	Body;Body	chr12:7046237-7047257	N_Shore			NA			NA
cg00478390	0.820582	1.29116e-05	0.00032954	37	7	150703765	R	NOS3	NM_000603	Body	chr7:150705759-150706129	N_Shore			NA			NA
cg00478435	-1.20498	0.000153189	0.00285686	37	20	32254706	F	NECAB3;NECAB3;C20orf134;C20orf134	NM_031231;NM_031232;NM_001024675;NM_001024675	Body;Body;1stExon;5'UTR	chr20:32254811-32255989	N_Shore			NA	20:32254110-32254881	Promoter_Associated	NA
cg00479463	1.98724	8.56187e-05	0.00172585	37	19	33726786	R				chr19:33726654-33726946	Island			NA	19:33725529-33727226	Unclassified	NA
cg00480298	1.39332	2.11421e-05	0.000509113	37	17	44068857	R	MAPT;MAPT;MAPT;MAPT;MAPT;MAPT	NM_016835;NM_001123067;NM_016834;NM_005910;NM_001123066;NM_016841	Body;Body;Body;Body;Body;Body			low-CpG:41424665-41424724		NA			NA
cg00481280	0.74071	0.000113322	0.00219927	37	18	56118290	F	MIR122	NR_029667	TSS200					NA			NA
cg00482488	3.59777	6.27439e-15	1.12918e-12	37	17	70216332	R								TRUE			NA
cg00482996	0.93766	2.63166e-06	8.01254e-05	37	2	11793323	F				chr2:11796850-11797236	N_Shelf			NA			NA
cg00483304	1.05108	0.000154754	0.00288144	37	2	64976962	R				chr2:64978121-64978924	N_Shore			NA			NA
cg00483640	-1.16957	1.63546e-06	5.2367e-05	37	6	2623483	R	C6orf195	NM_152554	3'UTR					NA			NA
cg00484488	1.13005	0.000626779	0.00955775	37	15	73076983	F	ADPGK;ADPGK;ADPGK	NM_031284;NR_023319;NR_023318	TSS1500;TSS1500;TSS1500	chr15:73075586-73076663	S_Shore			TRUE	15:73076317-73077666	Promoter_Associated	NA
cg00484711	1.41971	5.70718e-09	3.11937e-07	37	2	42331922	F				chr2:42328300-42328827	S_Shelf			TRUE			NA
cg00486352	-2.06479	5.28383e-09	2.91224e-07	37	10	126139435	F	NKX1-2	NM_001146340	TSS1500	chr10:126135809-126138896	S_Shore			NA			NA
cg00486915	2.05634	7.41406e-08	3.21135e-06	37	3	152877614	F				chr3:152878268-152881086	N_Shore			NA			NA
cg00487187	3.06203	2.54962e-10	1.84091e-08	37	10	94451625	R	HHEX	NM_002729	Body	chr10:94451329-94451737	Island		RDMR	NA	10:94451326-94451933	Promoter_Associated	NA
cg00487989	-1.51727	2.40982e-06	7.39844e-05	37	16	89688244	R	DPEP1;DPEP1	NM_001128141;NM_004413	5'UTR;5'UTR					NA			NA
cg00489652	1.54197	5.67336e-07	2.02505e-05	37	12	7281783	R	CLSTN3;RBP5	NM_014718;NM_031491	TSS1500;TSS1500					NA			NA
cg00490004	-2.00951	3.69747e-08	1.70977e-06	37	3	74666148	R				chr3:74663506-74664121	S_Shelf			NA			NA
cg00490606	1.54093	1.15522e-07	4.80717e-06	37	8	102217748	F	ZNF706;ZNF706;ZNF706;ZNF706;ZNF706;ZNF706	NM_001042510;NM_001042511;NM_001042511;NM_016096;NM_001042510;NM_016096	5'UTR;5'UTR;1stExon;5'UTR;1stExon;1stExon	chr8:102217317-102218461	Island	high-CpG:102286726-102287178		NA	8:102217618-102218349	Promoter_Associated	NA
cg00491577	-2.35588	5.09702e-08	2.28819e-06	37	2	24712329	F				chr2:24713710-24715168	N_Shore			NA			NA
cg00492070	-0.914924	0.000517274	0.00812238	37	3	107810716	F	CD47;CD47;CD47	NM_198793;NM_001025079;NM_001777	TSS1500;TSS1500;TSS1500	chr3:107809375-107810543	S_Shore			NA			NA
cg00492341	-0.946538	0.00046292	0.0073962	37	1	2526950	R	MMEL1	NM_033467	Body	chr1:2527239-2527503	N_Shore			NA			NA
cg00492362	1.29424	4.48728e-06	0.000129251	37	2	95788963	R	MRPS5	NM_031902	TSS1500	chr2:95787089-95787951	S_Shore			NA			NA
cg00492574	-3.7443	7.82648e-18	2.54114e-15	37	9	110248385	F	KLF4	NM_004235	Body	chr9:110249748-110252660	N_Shore		CDMR	NA			NA
cg00493019	1.50827	3.54825e-05	0.00080099	37	2	8655697	R								TRUE	2:8655116-8655985	Unclassified	NA
cg00493242	0.524977	0.000255614	0.0044494	37	4	20660098	R								TRUE			NA
cg00493363	1.07431	0.000354138	0.00588312	37	7	106619774	R								TRUE			NA
cg00493554	1.16245	1.76629e-05	0.000434072	37	20	43926595	R	MATN4;MATN4;MATN4	NM_030592;NM_030590;NM_003833	Body;Body;Body	chr20:43926594-43927171	Island			NA			NA
cg00493617	-1.16359	0.000106094	0.00207867	37	2	6141445	F								TRUE			NA
cg00494183	3.32704	1.10744e-17	3.49822e-15	37	13	21645350	F								TRUE			NA
cg00494544	1.79229	1.70006e-07	6.83452e-06	37	3	195268648	R	PPP1R2	NM_006241	Body	chr3:195269553-195270363	N_Shore			NA			NA
cg00494710	1.53819	1.71198e-12	1.89817e-10	37	2	27633183	F	PPM1G;PPM1G	NM_002707;NM_177983	TSS1500;TSS1500	chr2:27631884-27632822	S_Shore			NA	2:27631813-27633260	Promoter_Associated	NA
cg00495201	1.98293	2.36443e-13	3.11442e-11	37	5	137825623	R				chr5:137827399-137828201	N_Shore			NA			NA
cg00495303	3.13725	2.17518e-12	2.35854e-10	37	18	3771110	F	DLGAP1;DLGAP1	NM_001003809;NM_004746	Body;Body	chr18:3771354-3771571	N_Shore			NA	18:3770969-3771985	Unclassified	NA
cg00495305	1.03699	8.35706e-06	0.000224435	37	3	43659797	R	ANO10	NM_018075	5'UTR	chr3:43663169-43663484	N_Shelf			NA			NA
cg00496026	1.02555	0.00031239	0.00528855	37	10	102766610	R	LZTS2	NM_032429	Body	chr10:102766321-102766693	Island			NA			NA
cg00496961	1.72097	8.29937e-07	2.84676e-05	37	11	102638706	F								NA			NA
cg00496967	1.1683	1.95498e-13	2.61822e-11	37	17	15371256	R	CDRT4	NM_173622	TSS1500					NA			NA
cg00498360	0.661961	0.000634116	0.00965267	37	17	64504304	R	PRKCA	NM_002737	Body					TRUE			NA
cg00498401	0.859017	5.59269e-05	0.00119145	37	17	74024829	R	EVPL	NM_001988	TSS1500					NA			NA
cg00498816	2.13128	1.79337e-05	0.00043988	37	3	13665022	F	FBLN2;FBLN2;FBLN2	NM_001165035;NM_001998;NM_001004019	Body;Body;Body					NA			NA
cg00499509	1.03852	8.90684e-05	0.00178638	37	1	149605515	R	LOC728855	NR_024510	Body	chr1:149605514-149605903	Island			NA			TRUE
cg00499539	2.37649	3.00563e-23	3.10761e-20	37	2	113960266	R	PSD4;LOC440839	NM_012455;NR_029399	3'UTR;Body	chr2:113956343-113957042	S_Shelf			NA			NA
cg00499822	1.12625	0.000193729	0.00350052	37	10	44881551	F	CXCL12;CXCL12;CXCL12	NM_000609;NM_001033886;NM_199168	TSS1500;TSS1500;TSS1500	chr10:44879714-44882391	Island			NA			NA
cg00500048	-1.19142	7.69065e-05	0.00157475	37	20	44097563	R	WFDC2	NM_006103	TSS1500	chr20:44098280-44099536	N_Shore		CDMR	NA			NA
cg00500227	1.12084	3.10829e-07	1.17815e-05	37	10	70169555	F				chr10:70166206-70167342	S_Shelf			NA			NA
cg00500498	1.07142	3.31086e-05	0.000754672	37	6	169653935	R	THBS2	NM_003247	5'UTR			low-CpG:169395833-169396142		TRUE			TRUE
cg00501366	0.808596	6.44801e-05	0.00134861	37	17	7992476	F	ALOX12B	NM_001139	TSS1500					NA			NA
cg00502597	1.15218	5.14654e-08	2.30838e-06	37	1	60197222	F	FGGY;FGGY	NM_018291;NM_001113411	Body;Body					TRUE			NA
cg00502926	1.0687	0.000115141	0.00223037	37	14	21510056	F	RNASE7	NM_032572	TSS1500					NA			NA
cg00503017	-1.1284	2.4632e-05	0.000581916	37	10	79151564	F	KCNMA1;KCNMA1;KCNMA1;KCNMA1	NM_001161353;NM_001161352;NM_002247;NM_001014797	Body;Body;Body;Body					TRUE	10:79151508-79152567	Unclassified	TRUE
cg00504226	3.42478	2.58589e-19	1.13758e-16	37	21	45344525	F	AGPAT3;AGPAT3	NM_020132;NM_001037553	5'UTR;TSS1500					TRUE			NA
cg00504902	1.76075	3.41951e-10	2.40222e-08	37	6	29692183	R	HLA-F;HLA-F;HLA-F	NM_001098478;NM_001098479;NM_018950	Body;Body;Body	chr6:29691106-29692093	S_Shore			TRUE			TRUE
cg00505318	4.12434	2.20236e-22	1.84043e-19	37	3	69130918	R	UBA3;UBA3	NM_198195;NM_003968	TSS1500;TSS1500	chr3:69129058-69129515	S_Shore			NA			NA
cg00506168	2.6691	7.85697e-16	1.69261e-13	37	21	45148460	F	PDXK	NM_003681	Body	chr21:45148454-45149262	Island		DMR	TRUE	21:45148017-45149547	Promoter_Associated	NA
cg00506935	1.16336	3.18177e-06	9.50996e-05	37	15	89169262	R	AEN	NM_022767	5'UTR					NA			NA
cg00509485	0.800226	0.000271789	0.0046909	37	11	69863098	R								TRUE			TRUE
cg00509670	2.1977	5.35354e-07	1.92239e-05	37	14	37130313	R	PAX9	NM_006194	5'UTR	chr14:37131181-37132785	N_Shore		RDMR	NA			NA
cg00509963	1.15621	3.16817e-05	0.000725595	37	5	1761353	R								NA			NA
cg00510330	1.47072	1.52297e-06	4.91977e-05	37	6	39916111	R								TRUE			NA
cg00512563	2.49835	1.87967e-20	1.02753e-17	37	16	87398040	R	FBXO31;FBXO31	NR_024568;NM_024735	Body;Body					TRUE	16:87397872-87398154	Unclassified_Cell_type_specific	TRUE
cg00513208	1.27453	5.50588e-06	0.000155074	37	10	12085641	R	UPF2;UPF2	NM_015542;NM_080599	TSS1500;TSS1500	chr10:12084236-12085431	S_Shore		CDMR	NA	10:12084071-12085781	Promoter_Associated	NA
cg00513735	-0.83902	0.000333552	0.00558964	37	5	176307766	F	UNC5A	NM_133369	3'UTR	chr5:176304965-176305166	S_Shelf			NA	5:176307566-176307864	Unclassified_Cell_type_specific	NA
cg00513941	5.35665	2.49328e-26	5.32339e-23	37	19	42437245	R				chr19:42437218-42437432	Island			NA			NA
cg00513984	1.15106	9.47612e-07	3.21471e-05	37	12	125039177	F				chr12:125039119-125039344	Island			NA			NA
cg00514241	1.75941	2.70163e-06	8.20049e-05	37	22	28193910	R	MN1	NM_002430	1stExon	chr22:28192793-28198592	Island			NA			NA
cg00514723	1.72197	3.39485e-11	2.90847e-09	37	20	40244770	R	CHD6	NM_032221	5'UTR	chr20:40246345-40247841	N_Shore		RDMR	NA	20:40244756-40244909	Promoter_Associated_Cell_type_specific	NA
cg00516271	1.00494	2.49717e-07	9.65777e-06	37	15	31615092	R				chr15:31617763-31620908	N_Shelf			NA			NA
cg00518190	2.57058	4.24462e-10	2.91901e-08	37	1	6294768	F	ICMT	NM_012405	Body	chr1:6295528-6296261	N_Shore		CDMR	NA			NA
cg00518276	-1.33265	3.68486e-07	1.37459e-05	37	11	106148020	F								TRUE			NA
cg00519208	-2.97572	3.75813e-11	3.18756e-09	37	1	93258319	F	EVI5	NM_005665	TSS1500					TRUE			NA
cg00520380	0.698918	3.45427e-05	0.000783026	37	22	31643997	R	LIMK2;LIMK2;LIMK2	NM_016733;NM_005569;NM_001031801	TSS1500;Body;TSS1500					TRUE	22:31643888-31644592	Unclassified_Cell_type_specific	TRUE
cg00521428	0.957239	3.67145e-08	1.69831e-06	37	1	16534579	F	ARHGEF19	NM_153213	Body	chr1:16532917-16534580	Island			NA	1:16534322-16534695	Unclassified_Cell_type_specific	NA
cg00522231	-3.86827	8.15275e-25	1.19594e-21	37	2	9549277	R	ITGB1BP1;ITGB1BP1	NM_004763;NM_022334	Body;Body					NA			NA
cg00523067	-0.716315	0.000338593	0.00566224	37	6	154440289	R	OPRM1;OPRM1;OPRM1;OPRM1;OPRM1;OPRM1	NM_001145281;NM_000914;NM_001145287;NM_001145280;NM_001008503;NM_001145279	3'UTR;3'UTR;3'UTR;3'UTR;Body;3'UTR					NA			NA
cg00524220	1.37548	9.12873e-06	0.000242428	37	19	3098963	R	GNA11	NM_002067	Body	chr19:3097564-3097793	S_Shore			NA	19:3098473-3099549	Unclassified_Cell_type_specific	TRUE
cg00524561	0.709307	0.000322262	0.00543034	37	12	125197665	R								NA			NA
cg00524900	-1.43792	3.27432e-06	9.76153e-05	37	5	118609965	R	TNFAIP8	NM_001077654	Body					TRUE			NA
cg00525392	1.8957	1.77161e-11	1.61122e-09	37	18	19744123	R				chr18:19744936-19752363	N_Shore			NA	18:19744011-19744197	Unclassified_Cell_type_specific	NA
cg00525681	1.35122	1.14019e-09	7.21451e-08	37	13	88329151	R	SLITRK5	NM_015567	Body	chr13:88329394-88329885	N_Shore		RDMR	NA			NA
cg00525722	0.766272	2.59008e-05	0.000608052	37	2	112280286	R								TRUE			NA
cg00525823	1.23249	0.000626005	0.00954973	37	18	11148510	F	FAM38B	NM_022068	Body	chr18:11148307-11149936	Island			NA			NA
cg00526069	-1.43198	5.76573e-08	2.55741e-06	37	6	164436319	F								TRUE			NA
cg00526336	1.73912	2.60462e-09	1.5336e-07	37	1	230415902	R	GALNT2	NM_004481	3'UTR	chr1:230415342-230415689	S_Shore			NA			NA
cg00529371	-4.03676	8.69379e-23	7.87858e-20	37	2	242735324	R	GAL3ST2	NM_022134	Body					NA			NA
cg00530414	1.09552	0.000273224	0.00471268	37	16	18800193	R	RPS15A;RPS15A	NM_001019;NM_001030009	Body;Body	chr16:18801251-18801866	N_Shore		RDMR	NA			NA
cg00530825	-1.28711	1.19713e-07	4.9674e-06	37	4	114918128	F								TRUE			NA
cg00532411	0.72464	0.000268753	0.0046446	37	1	6241506	R	CHD5	NM_015557	TSS1500	chr1:6239237-6240814	S_Shore			TRUE	1:6240324-6241720	Unclassified	NA
cg00532474	2.00802	8.58594e-06	0.000229855	37	18	43652594	R	PSTPIP2	NM_024430	TSS1500	chr18:43651796-43652455	S_Shore			NA	18:43651677-43652612	Promoter_Associated	NA
cg00532802	-1.25968	1.02982e-05	0.000269706	37	11	121594220	R								TRUE			NA
cg00533183	2.67408	9.53433e-18	3.05671e-15	37	6	32810742	F	PSMB8;PSMB8	NM_004159;NM_148919	Body;Body	chr6:32811494-32811839	N_Shore			NA			NA
cg00533390	0.994728	0.000254837	0.00443814	37	1	245028657	F	HNRNPU;HNRNPU	NM_031844;NM_004501	TSS1500;TSS1500	chr1:245026434-245028020	S_Shore			NA			NA
cg00533649	1.47564	2.38406e-12	2.56457e-10	37	19	42431930	R				chr19:42431916-42432376	Island			NA			NA
cg00533749	1.22006	5.92051e-09	3.22695e-07	37	1	9992130	R	LZIC	NM_032368	Body					NA	1:9992050-9992244	Gene_Associated_Cell_type_specific	NA
cg00536745	1.67125	1.71322e-07	6.88401e-06	37	7	128428030	F				chr7:128430707-128432003	N_Shelf			NA			NA
cg00536792	1.09986	0.000469171	0.0074785	37	6	53530503	F	KLHL31;KLHL31	NM_001003760;NM_001003760	1stExon;5'UTR					NA			NA
cg00537121	0.987367	1.61114e-05	0.000400433	37	11	67055633	F	ANKRD13D;ANKRD13D	NM_207354;NR_030767	TSS1500;TSS1500	chr11:67055931-67057249	N_Shore			NA	11:67055599-67057404	Promoter_Associated	NA
cg00537210	1.2741	3.3216e-05	0.000756612	37	2	23786588	R	KLHL29	NM_052920	Body	chr2:23785049-23785339	S_Shore			TRUE			TRUE
cg00537673	1.21501	1.29768e-12	1.47945e-10	37	6	43141823	R	SRF	NM_003131	Body	chr6:43142013-43142217	N_Shore			NA	6:43141390-43142921	Promoter_Associated	NA
cg00538695	0.541119	0.000379295	0.00623925	37	5	176520502	F	FGFR4;FGFR4;FGFR4	NM_022963;NM_213647;NM_002011	Body;Body;Body	chr5:176520157-176520622	Island			NA			NA
cg00539261	1.3176	0.000123053	0.00236204	37	1	27678138	R	SYTL1	NM_032872	Body	chr1:27675919-27678016	S_Shore			NA			NA
cg00540067	1.03037	4.67255e-05	0.00101865	37	3	126074344	F	KLF15	NM_014079	5'UTR	chr3:126074783-126076865	N_Shore			NA			NA
cg00540593	1.49603	5.43875e-09	2.98793e-07	37	20	61977814	R	CHRNA4	NM_000744	3'UTR	chr20:61978015-61978294	N_Shore			NA			NA
cg00541066	0.796668	0.00025144	0.00438873	37	9	127616217	R	WDR38	NM_001045476	Body	chr9:127615432-127615874	S_Shore			NA	9:127614389-127616300	Promoter_Associated	NA
cg00541544	1.53493	1.27943e-05	0.000326873	37	22	39150255	F	UNC84B	NM_015374	5'UTR	chr22:39151457-39152476	N_Shore			NA			NA
cg00542261	-2.21423	1.44942e-16	3.62403e-14	37	10	71121415	R	HK1;HK1;HK1;HK1;HK1	NM_033500;NM_000188;NM_033498;NM_033497;NM_033496	Body;Body;Body;Body;Body					TRUE			NA
cg00543073	2.94951	2.34749e-12	2.5299e-10	37	2	60773386	F	BCL11A;BCL11A;BCL11A	NM_022893;NM_138559;NM_018014	Body;Body;Body	chr2:60776596-60778157	N_Shelf			TRUE			NA
cg00546491	0.577723	0.000380166	0.00625034	37	7	32111062	R	PDE1C	NM_005020	TSS200	chr7:32110063-32110910	S_Shore			NA			TRUE
cg00548098	2.95553	1.98575e-10	1.46517e-08	37	16	11295667	R								TRUE			TRUE
cg00549219	0.56423	0.000109236	0.00213157	37	5	177370476	R				chr5:177370962-177371612	N_Shore			NA			NA
cg00549475	1.05177	0.000408005	0.0066403	37	17	10632715	F	TMEM220	NM_001004313	Body	chr17:10632789-10633490	N_Shore			NA	17:10632631-10633545	Promoter_Associated	NA
cg00550080	0.808938	0.000526451	0.00824204	37	6	30124792	F	TRIM10;TRIM10	NM_006778;NM_052828	Body;Body					NA			NA
cg00550955	1.12162	6.96408e-05	0.00144337	37	22	22012657	R				chr22:22011565-22012516	S_Shore			NA	22:22011063-22012798	Promoter_Associated	NA
cg00552696	1.4283	0.000104044	0.00204379	37	10	29195190	F								TRUE			NA
cg00554173	1.63805	1.39248e-10	1.05609e-08	37	20	3149777	F	ProSAPiP1	NM_014731	TSS1500	chr20:3148649-3149060	S_Shore			NA			NA
cg00555456	-3.94925	7.45919e-13	8.93884e-11	37	7	96745696	F	ACN9	NM_020186	TSS1500	chr7:96746767-96747190	N_Shore			NA			NA
cg00555816	1.3846	4.89463e-06	0.000139584	37	13	113584082	R								NA			NA
cg00559001	1.82904	2.06083e-08	1.0048e-06	37	5	17366028	R								TRUE			NA
cg00559249	0.778893	0.000497583	0.00785828	37	5	131831244	F				chr5:131832355-131832801	N_Shore			NA	5:131831217-131833093	Promoter_Associated	NA
cg00561287	1.29552	3.84438e-09	2.18502e-07	37	1	150230177	R	CA14	NM_012113	TSS200					TRUE			NA
cg00561854	-2.12878	2.07093e-07	8.16055e-06	37	2	30253548	R								TRUE			NA
cg00562107	-1.84521	3.10375e-10	2.20355e-08	37	11	37532293	F								TRUE			NA
cg00562118	-0.878854	0.000267317	0.0046237	37	4	644805	R	PDE6B;PDE6B	NM_000283;NM_001145291	Body;Body	chr4:645236-645579	N_Shore			NA			NA
cg00562598	0.655866	7.90833e-05	0.00161325	37	17	8311594	F								NA			NA
cg00562916	-0.637869	0.000278293	0.00478674	37	2	120543351	F	PTPN4	NM_002830	5'UTR					TRUE			NA
cg00563031	2.10978	3.36312e-07	1.26592e-05	37	5	119782696	F								TRUE			NA
cg00563566	-0.971991	8.13946e-07	2.79709e-05	37	1	230883182	R	CAPN9;CAPN9;CAPN9;CAPN9	NM_016452;NM_016452;NM_006615;NM_006615	1stExon;5'UTR;1stExon;5'UTR					NA			NA
cg00563858	0.72322	7.97163e-05	0.00162454	37	5	153735395	F	GALNT10	NM_198321	Body					TRUE			NA
cg00566209	0.924817	0.000326386	0.00548827	37	2	716389	F								TRUE			NA
cg00566297	1.26621	1.35443e-05	0.00034369	37	1	241588176	F				chr1:241587601-241587883	S_Shore			TRUE			NA
cg00566320	2.10833	1.97342e-10	1.45712e-08	37	1	32172204	F				chr1:32169537-32169869	S_Shelf			NA			NA
cg00567211	2.55331	1.65041e-11	1.51348e-09	37	5	95413871	R	MIR583	NR_030309	TSS1500					NA			NA
cg00567542	1.12962	9.94243e-08	4.19944e-06	37	6	53826994	R								TRUE			NA
cg00567703	-4.5004	5.49937e-15	1.00074e-12	37	12	54413101	F	HOXC4;HOXC5;HOXC6	NM_014620;NR_003084;NM_153693	5'UTR;Body;5'UTR	chr12:54412990-54413346	Island			NA	12:54413052-54413269	Unclassified_Cell_type_specific	NA
cg00568910	1.86843	1.93569e-08	9.49804e-07	37	1	43429380	F								TRUE	1:43429379-43429598	Unclassified_Cell_type_specific	TRUE
cg00569418	0.704471	0.000167619	0.00308702	37	19	50192100	F	C19orf76;C19orf76	NM_001101340;NM_001101340	1stExon;5'UTR	chr19:50192499-50192802	N_Shore			TRUE			NA
cg00571809	1.12558	0.000560372	0.00869103	37	1	3397113	R	ARHGEF16	NM_014448	Body	chr1:3394701-3395191	S_Shore			NA			NA
cg00571870	2.43198	2.50362e-12	2.68116e-10	37	6	109349597	F	SESN1	NM_014454	Body					NA			NA
cg00572089	1.80195	9.62565e-05	0.00190914	37	12	33750494	R								TRUE			NA
cg00572504	0.827733	0.000428051	0.00691659	37	2	86017927	R	ATOH8	NM_032827	3'UTR					NA			NA
cg00573235	1.13336	2.22948e-06	6.90194e-05	37	16	56883532	R								TRUE			NA
cg00574278	1.77931	1.55436e-11	1.43378e-09	37	16	89735878	R	C16orf55	NM_153025	Body	chr16:89734985-89735189	S_Shore			NA			NA
cg00575003	2.82393	1.8742e-13	2.51996e-11	37	1	217261949	R	ESRRG;ESRRG;ESRRG	NM_206594;NM_206595;NM_001134285	5'UTR;5'UTR;5'UTR	chr1:217262998-217263214	N_Shore			TRUE			NA
cg00575127	0.791678	0.000278384	0.00478754	37	19	18718742	F	CRLF1	NM_004750	TSS1500	chr19:18716229-18718743	Island			NA			NA
cg00575672	1.66518	4.69898e-05	0.00102348	37	4	100644171	R								TRUE			NA
cg00576075	1.29924	8.19052e-05	0.00166266	37	1	85725654	R	C1orf52;C1orf52	NM_198077;NR_024113	TSS1500;TSS1500	chr1:85724701-85725524	S_Shore			NA	1:85724332-85725981	Promoter_Associated	TRUE
cg00576886	1.06769	6.49179e-13	7.85805e-11	37	3	39221962	F				chr3:39222280-39222670	N_Shore			NA	3:39221669-39223242	Unclassified	NA
cg00577560	-0.964007	0.000119343	0.00230046	37	1	15271830	R	KIAA1026;KIAA1026;KIAA1026;KIAA1026;KIAA1026	NM_201628;NM_001018001;NM_001017999;NM_015209;NM_001018000	Body;5'UTR;TSS1500;Body;Body					TRUE			TRUE
cg00578304	1.73871	1.36023e-08	6.87201e-07	37	7	2968627	F	CARD11	NM_032415	Body	chr7:2968234-2968596	S_Shore			NA			NA
cg00579402	1.00972	0.000166874	0.00307483	37	19	5838999	F	FUT6;FUT6;FUT6;FUT6	NM_000150;NM_001040701;NM_001040701;NM_000150	1stExon;5'UTR;1stExon;5'UTR					NA			NA
cg00579706	1.37441	1.69665e-08	8.42242e-07	37	2	121981866	R	TFCP2L1	NM_014553	3'UTR	chr2:121983326-121983740	N_Shore			NA			NA
cg00580340	-1.16168	5.39977e-09	2.96932e-07	37	1	47898239	R	MGC12982	NR_026878	Body	chr1:47899125-47899398	N_Shore		RDMR	TRUE	1:47897434-47899127	Promoter_Associated	TRUE
cg00580497	1.16774	1.37682e-07	5.64304e-06	37	5	1153746	R				chr5:1155223-1156466	N_Shore			NA			NA
cg00580752	1.06719	2.34277e-05	0.000556949	37	5	80655015	R	RNU5E;RNU5D;ACOT12	NR_002754;NR_002755;NM_130767	Body;Body;Body					TRUE			NA
cg00581320	-0.795729	0.000189909	0.00344081	37	3	62425299	R	CADPS;CADPS;CADPS	NM_003716;NM_183394;NM_183393	Body;Body;Body					TRUE			NA
cg00581764	0.831064	0.00043323	0.00698864	37	6	158183853	F								TRUE	6:158183733-158183866	Unclassified_Cell_type_specific	NA
cg00582531	1.38771	1.45666e-05	0.000366348	37	5	133867864	F	PHF15	NM_015288	5'UTR					TRUE			NA
cg00582562	1.83344	1.13936e-07	4.74794e-06	37	17	46388465	R	SKAP1;SKAP1	NM_003726;NM_001075099	Body;Body					NA			NA
cg00582671	1.05171	1.00356e-05	0.000263916	37	1	872235	F	SAMD11	NM_152486	Body	chr1:869332-871872	S_Shore			NA			NA
cg00583001	0.778552	8.11127e-05	0.00164781	37	8	102093477	F				chr8:102092794-102093240	S_Shore			NA	8:102092346-102093640	Unclassified_Cell_type_specific	TRUE
cg00583068	-3.0625	1.9441e-11	1.7513e-09	37	1	224972796	R								TRUE			NA
cg00583299	1.00194	1.54715e-11	1.4281e-09	37	2	97485619	R	CNNM3;CNNM3	NM_017623;NM_199078	Body;Body	chr2:97481356-97483276	S_Shelf		CDMR	NA			NA
cg00584026	-3.01174	4.35168e-09	2.43835e-07	37	4	942342	F	TMEM175	NM_032326	Body	chr4:940613-941057	S_Shore			NA			NA
cg00584089	3.03043	9.29548e-17	2.43367e-14	37	2	202776922	F								TRUE			NA
cg00584174	3.18396	1.65645e-19	7.46418e-17	37	11	63257403	F	HRASLS5;HRASLS5;HRASLS5	NM_001146728;NM_054108;NM_001146729	Body;Body;Body	chr11:63258378-63258804	N_Shore			TRUE			NA
cg00585174	-0.980112	0.000541737	0.0084415	37	10	134499472	R	INPP5A	NM_005539	Body					NA			TRUE
cg00585621	0.963199	0.000219475	0.00389939	37	4	100868748	R	DNAJB14	NM_001031723	TSS1500	chr4:100870377-100871994	N_Shore			NA	4:100866943-100868841	NonGene_Associated	NA
cg00586058	1.35468	1.29022e-05	0.000329343	37	1	18063105	R								TRUE			NA
cg00586817	-3.98669	6.72548e-10	4.45167e-08	37	2	200329872	R				chr2:200320502-200329681	S_Shore		RDMR	NA			NA
cg00587922	1.20326	0.000185143	0.00336823	37	6	30651601	R	KIAA1949;KIAA1949	NM_001134870;NM_133471	Body;Body	chr6:30654392-30654934	N_Shelf		RDMR	NA			NA
cg00588517	1.54698	4.02361e-06	0.000117262	37	6	31895464	R	C2;C2;C2;C2	NM_000063;NM_000063;NM_001145903;NM_001145903	1stExon;5'UTR;1stExon;5'UTR			low-CpG:32003180-32003526		NA			NA
cg00588920	1.38449	1.53848e-05	0.000384411	37	8	72917147	R				chr8:72917305-72917641	N_Shore		RDMR	TRUE			NA
cg00589002	1.26894	4.68564e-07	1.70472e-05	37	1	3606082	F	TP73;TP73;TP73;TP73	NM_001126240;NM_001126242;NM_005427;NM_001126241	TSS1500;TSS1500;Body;TSS1500	chr1:3607096-3607553	N_Shore			NA			NA
cg00589737	-2.1207	5.94666e-07	2.11169e-05	37	5	77252276	R				chr5:77253832-77254049	N_Shore			NA			NA
cg00589791	-1.45799	6.5475e-07	2.30022e-05	37	5	30429329	R								NA			NA
cg00591515	0.82133	1.86544e-05	0.000455392	37	19	54971526	R	LENG8	NM_052925	Body	chr19:54971878-54972090	N_Shore			NA			NA
cg00592058	-1.16585	4.45385e-06	0.000128424	37	6	40996075	R	UNC5CL	NM_173561	3'UTR	chr6:40995802-40996241	Island			TRUE	6:40994975-40996894	Promoter_Associated	NA
cg00592593	0.942067	1.80989e-07	7.23254e-06	37	22	50585197	R	MOV10L1;MOV10L1;MOV10L1;MOV10L1	NM_001164104;NM_001164106;NM_001164105;NM_018995	Body;TSS1500;Body;Body					NA			TRUE
cg00593298	-1.34454	3.70076e-06	0.000108723	37	10	13890043	R	FRMD4A	NM_018027	Body					TRUE			NA
cg00595472	4.12607	2.94167e-16	6.8811e-14	37	11	61525251	R	DKFZP434K028;C11orf9;C11orf9	NR_026882;NM_013279;NM_001127392	TSS200;Body;Body					NA			NA
cg00598021	-1.8716	1.7617e-08	8.71548e-07	37	4	10113794	R	WDR1;WDR1	NM_005112;NM_017491	Body;Body	chr4:10117575-10118952	N_Shelf			NA	4:10113249-10113822	Promoter_Associated	NA
cg00598235	0.784799	4.61159e-05	0.001007	37	4	17580680	F	LAP3	NM_015907	Body	chr4:17578648-17579539	S_Shore			NA	4:17580578-17580702	Promoter_Associated_Cell_type_specific	NA
cg00601387	4.03563	1.78118e-16	4.38119e-14	37	5	110427072	R	WDR36	NM_139281	TSS1500	chr5:110427777-110428270	N_Shore		CDMR	NA			NA
cg00601711	1.17697	2.07603e-08	1.01173e-06	37	5	1089507	F	SLC12A7	NM_006598	Body	chr5:1087533-1087909	S_Shore			NA			NA
cg00602326	3.21804	7.74495e-17	2.06974e-14	37	5	31427700	R	RNASEN;RNASEN	NM_013235;NM_001100412	Body;Body					TRUE			NA
cg00602416	-1.98045	6.30997e-09	3.41595e-07	37	10	21797819	F				chr10:21797632-21799341	Island			NA			NA
cg00603871	0.956708	3.05697e-05	0.000703921	37	13	24844861	F	SPATA13;SPATA13	NM_001166271;NM_153023	Body;Body			low-CpG:23742824-23742950		NA	13:24844793-24844957	Promoter_Associated_Cell_type_specific	NA
cg00604410	-1.29683	0.000323647	0.0054494	37	15	67417899	F	SMAD3;SMAD3	NM_001145102;NM_005902	TSS200;Body					NA			TRUE
cg00604454	4.13486	1.02621e-16	2.65709e-14	37	16	73096966	F				chr16:73096888-73097115	Island		RDMR	NA			NA
cg00604736	0.952534	0.000246758	0.00431921	37	12	50366624	F	AQP6;AQP6	NM_001652;NM_001652	5'UTR;1stExon					NA			NA
cg00605063	4.12988	1.29754e-16	3.2866e-14	37	7	27289128	F				chr7:27291119-27292197	N_Shore			NA			TRUE
cg00605362	-1.7012	2.18204e-06	6.77253e-05	37	16	4793770	F	C16orf71	NM_139170	Body	chr16:4790462-4790675	S_Shelf			TRUE			NA
cg00605777	0.84035	0.000564762	0.0087498	37	2	97533635	F	SEMA4C	NM_017789	5'UTR	chr2:97534100-97536270	N_Shore		RDMR	NA			NA
cg00606396	-1.4256	0.000207001	0.00370488	37	5	19531574	F	CDH18;CDH18	NM_001167667;NM_004934	Body;Body					NA			NA
cg00606841	0.375439	0.000347832	0.00579353	37	21	40757691	R	WRB	NM_004627	Body	chr21:40757602-40757900	Island			NA	21:40757648-40758181	Promoter_Associated_Cell_type_specific	TRUE
cg00607609	-1.7592	8.26629e-07	2.83685e-05	37	4	119962922	R	SYNPO2	NM_133477	Body					TRUE	4:119962901-119963725	Unclassified	NA
cg00607755	1.01534	0.000246183	0.00431025	37	2	42274082	F	PKDCC	NM_138370	TSS1500					NA			NA
cg00608540	2.26252	7.1433e-21	4.30927e-18	37	5	180627973	R	TRIM7;TRIM7;TRIM7;TRIM7;TRIM7	NM_203297;NM_203293;NM_203294;NM_203295;NM_203296	TSS200;Body;5'UTR;5'UTR;5'UTR	chr5:180630981-180632569	N_Shelf			NA			NA
cg00609630	1.42399	8.46426e-05	0.00170959	37	12	123258653	F	CCDC62;CCDC62;CCDC62	NM_201435;NM_032573;NR_027918	TSS1500;TSS1500;TSS1500					NA	12:123258171-123260125	Promoter_Associated	TRUE
cg00611372	-2.64437	2.7899e-23	2.92476e-20	37	15	40421080	R								NA			NA
cg00611495	-1.09755	5.72933e-06	0.000160459	37	16	1120275	R	LOC146336	NR_027242	Body	chr16:1120153-1120441	Island			NA			NA
cg00611789	1.93891	5.75691e-05	0.00122199	37	5	78985432	F	CMYA5	NM_153610	TSS1500					TRUE	5:78985346-78985548	Unclassified_Cell_type_specific	NA
cg00612751	1.22858	0.000301093	0.00512508	37	2	153468347	R	FMNL2	NM_052905	Body					TRUE			NA
cg00613284	2.40303	4.60312e-16	1.03192e-13	37	8	67419936	R	C8orf46	NM_152765	Body	chr8:67417588-67417876	S_Shelf			NA	8:67419490-67420090	Unclassified	TRUE
cg00613562	2.01182	1.17607e-09	7.42193e-08	37	8	70378994	R	SULF1;SULF1;SULF1;SULF1	NM_015170;NM_001128204;NM_015170;NM_001128204	5'UTR;1stExon;1stExon;5'UTR			low-CpG:70541412-70541638		TRUE			TRUE
cg00614314	1.59371	5.63961e-05	0.00120028	37	15	82944287	R	LOC80154	NR_026811	TSS1500	chr15:82944650-82945664	N_Shore			NA			NA
cg00615485	2.81073	5.08487e-08	2.28357e-06	37	7	29519656	F	CHN2;CHN2;CHN2	NM_001039936;NM_004067;NM_001039936	5'UTR;Body;1stExon					TRUE			NA
cg00617568	1.55794	0.000138301	0.00261195	37	17	47208775	R	B4GALNT2;B4GALNT2	NM_001159387;NM_001159388	TSS1500;TSS1500	chr17:47209811-47210740	N_Shore			NA			NA
cg00617691	-1.08098	6.58859e-05	0.00137414	37	10	743931	R				chr10:743240-743479	S_Shore			NA			NA
cg00618087	-1.49863	0.000427099	0.00690312	37	17	16282382	F				chr17:16283927-16284768	N_Shore			NA			NA
cg00618323	0.99093	1.28626e-06	4.222e-05	37	5	176515533	F	FGFR4;FGFR4;FGFR4	NM_002011;NM_022963;NM_213647	5'UTR;TSS1500;5'UTR	chr5:176513886-176514433	S_Shore			NA	5:176515347-176515581	Unclassified_Cell_type_specific	NA
cg00620464	3.12686	3.16074e-11	2.72797e-09	37	2	176868389	R	KIAA1715	NM_030650	TSS1500	chr2:176866693-176867188	S_Shore			NA			NA
cg00621899	1.27354	1.04094e-05	0.000272324	37	7	100486423	R	UFSP1;UFSP1	NM_001015072;NM_001015072	1stExon;3'UTR	chr7:100486729-100488093	N_Shore			NA			NA
cg00622318	1.21992	2.50073e-06	7.65048e-05	37	10	130514131	F								TRUE			NA
cg00622702	1.6446	7.27289e-09	3.89501e-07	37	21	34727950	R	IFNAR1	NM_000629	3'UTR					NA			NA
cg00623200	0.80647	0.000363839	0.00602245	37	15	65715801	F	IGDCC4	NM_020962	TSS1500	chr15:65714742-65715571	S_Shore			NA			TRUE
cg00626466	1.83403	2.24159e-06	6.93361e-05	37	12	65153982	F	GNS	NM_002076	TSS1500	chr12:65152869-65153489	S_Shore			NA			NA
cg00629117	2.56379	7.88645e-07	2.71931e-05	37	16	1844932	R	IGFALS;IGFALS;IGFALS	NR_027389;NM_004970;NM_001146006	TSS200;TSS1500;TSS1500	chr16:1840623-1842688	S_Shelf			NA			NA
cg00629585	1.78365	3.75931e-08	1.736e-06	37	9	135853992	R	GFI1B;GFI1B	NM_001135031;NM_004188	TSS200;TSS200					TRUE			NA
cg00631327	3.64082	6.12694e-14	9.13562e-12	37	8	3965218	R	CSMD1	NM_033225	Body					NA			NA
cg00632560	1.09954	0.000473747	0.00754243	37	20	62675267	F				chr20:62673792-62674131	S_Shore			NA	20:62675218-62675411	Unclassified_Cell_type_specific	NA
cg00632957	-0.872291	2.83719e-05	0.000658706	37	15	49160017	R	SHC4	NM_203349	Body					TRUE			NA
cg00633969	0.931018	2.26895e-06	7.00973e-05	37	3	122284550	R	PARP9;PARP9;PARP9;PARP9;PARP9;DTX3L;PARP9	NM_001146104;NM_001146106;NM_031458;NM_001146103;NM_001146102;NM_138287;NM_001146105	TSS1500;TSS1500;TSS1500;TSS1500;TSS1500;Body;TSS1500	chr3:122283002-122283594	S_Shore			NA			NA
cg00634483	-2.68776	9.68368e-15	1.6783e-12	37	8	49470964	R				chr8:49468683-49468959	S_Shelf			NA			NA
cg00634542	1.83737	8.62034e-14	1.24571e-11	37	2	219254588	R	SLC11A1	NM_000578	Body	chr2:219255949-219256210	N_Shore			NA			NA
cg00636416	-3.84263	6.86471e-32	6.51036e-28	37	2	100718912	R	AFF3;AFF3	NM_001025108;NM_002285	Body;Body	chr2:100720385-100720741	N_Shore			NA			NA
cg00636508	3.81358	1.02122e-16	2.64753e-14	37	16	70624430	R						low-CpG:69181693-69181947		TRUE			NA
cg00637144	1.0761	2.0209e-09	1.21859e-07	37	13	52360268	R	DHRS12;DHRS12	NM_001031719;NM_024705	Body;Body					TRUE			NA
cg00638574	0.716741	0.000335765	0.00562072	37	1	209956565	R	C1orf74	NM_152485	Body	chr1:209957721-209958167	N_Shore			NA			NA
cg00639010	0.662999	6.90767e-05	0.00143336	37	7	553693	R	PDGFA;PDGFA	NM_002607;NM_033023	Body;Body	chr7:556611-562845	N_Shelf			TRUE			TRUE
cg00639143	0.946168	0.000603077	0.00924506	37	8	1879639	F	ARHGEF10	NM_014629	Body				CDMR	NA			NA
cg00639215	1.01746	0.000510721	0.00803588	37	16	4702769	F	MGRN1;MGRN1;MGRN1;MGRN1	NM_015246;NM_001142291;NM_001142290;NM_001142289	Body;Body;Body;Body	chr16:4702628-4702851	Island			NA			NA
cg00641828	1.81678	2.18286e-09	1.30716e-07	37	8	141715451	R	PTK2;PTK2	NM_153831;NM_005607	Body;Body					TRUE			NA
cg00644317	-1.56521	9.69795e-07	3.28096e-05	37	7	27237893	R	HOXA13	NM_000522	Body	chr7:27238690-27240311	N_Shore			NA			NA
cg00644351	1.01429	4.50535e-05	0.000986418	37	10	121271840	F	RGS10;RGS10	NM_001005339;NM_002925	Body;Body					NA			NA
cg00645339	1.83538	8.08886e-05	0.00164407	37	15	45670875	R	LOC145663;GATM;GATM	NR_033252;NM_001482;NM_001482	TSS200;1stExon;5'UTR	chr15:45669970-45671029	Island	high-CpG:43457916-43458250		NA	15:45669693-45671628	Unclassified	TRUE
cg00646381	1.15777	2.9089e-08	1.37315e-06	37	17	77835854	R				chr17:77834063-77834368	S_Shore			TRUE			NA
cg00647217	-3.2294	3.14864e-07	1.19223e-05	37	1	165086866	R				chr1:165086756-165087026	Island			NA			NA
cg00647246	1.80133	5.0959e-14	7.69393e-12	37	7	157071437	R				chr7:157071802-157072845	N_Shore			NA			NA
cg00647317	1.18504	3.05934e-05	0.000704347	37	7	50633725	R	DDC	NM_001082971	TSS1500					NA			NA
cg00647720	-0.717771	0.000512756	0.00806325	37	16	89654677	F	CPNE7;CPNE7	NM_014427;NM_153636	Body;Body	chr16:89654041-89654692	Island			NA			NA
cg00647810	0.586029	0.000299763	0.0051041	37	15	65622990	R	IGDCC3	NM_004884	Body					NA			NA
cg00650614	1.49449	3.48293e-06	0.000103133	37	10	135059097	F								NA			TRUE
cg00652274	-2.0214	8.54495e-09	4.50506e-07	37	3	115576803	R	LSAMP	NM_002338	Body					TRUE			NA
cg00653085	1.05274	1.67513e-09	1.0251e-07	37	1	53385434	R	ECHDC2	NM_018281	Body	chr1:53386617-53387523	N_Shore			NA	1:53385325-53385599	Unclassified_Cell_type_specific	NA
cg00656991	1.62825	3.83063e-08	1.76494e-06	37	6	71136165	F	FAM135A;FAM135A;FAM135A;FAM135A	NM_020819;NM_001162529;NM_001162529;NM_001105531	5'UTR;5'UTR;1stExon;5'UTR					NA			NA
cg00657529	1.58013	2.0793e-11	1.86362e-09	37	6	31698687	F	CLIC1;DDAH2	NM_001288;NM_013974	Body;TSS1500	chr6:31695894-31698245	S_Shore			NA			NA
cg00661347	1.2532	2.24767e-13	2.97601e-11	37	10	71661228	R	COL13A1;COL13A1;COL13A1;COL13A1;COL13A1;COL13A1;COL13A1;COL13A1;COL13A1;COL13A1;COL13A1;COL13A1;COL13A1;COL13A1;COL13A1;COL13A1;COL13A1;COL13A1;COL13A1;COL13A1	NM_080798;NM_080809;NM_080800;NM_080811;NM_080810;NM_080799;NM_080813;NM_005203;NM_080815;NM_080807;NM_080801;NM_080808;NM_080814;NM_080802;NM_080812;NM_080805;NM_080806;NM_080804;NM_080803;NM_001130103	Body;Body;Body;Body;Body;Body;Body;Body;Body;Body;Body;Body;Body;Body;Body;Body;Body;Body;Body;Body					TRUE	10:71660860-71662215	Unclassified_Cell_type_specific	NA
cg00663946	1.56751	3.50313e-06	0.000103641	37	7	134374944	R								TRUE			NA
cg00664205	1.46662	0.000161969	0.00299839	37	17	77397758	F	HRNBP3	NM_001082575	5'UTR					TRUE	17:77396694-77397905	Unclassified	NA
cg00665106	1.92561	2.24766e-09	1.34278e-07	37	1	201515370	F								TRUE			NA
cg00666109	2.09329	2.56355e-08	1.22645e-06	37	1	213434284	R	RPS6KC1;RPS6KC1	NM_012424;NM_001136138	Body;Body					TRUE			NA
cg00666903	0.987789	1.2747e-06	4.18879e-05	37	12	2861589	R				chr12:2861782-2862472	N_Shore			NA	12:2860998-2862335	Unclassified	NA
cg00667647	0.617949	0.000501795	0.00791354	37	1	119542475	F				chr1:119543056-119543454	N_Shore		DMR	TRUE			NA
cg00668515	1.36554	0.000290725	0.00496844	37	1	223213539	R								TRUE			NA
cg00668559	1.03739	2.16047e-05	0.000518873	37	6	44230977	F	NFKBIE	NM_004556	Body	chr6:44232880-44233447	N_Shore			TRUE			TRUE
cg00668685	1.28755	2.67374e-05	0.000625638	37	12	56624552	F	SLC39A5;SLC39A5;SLC39A5	NM_001135195;NM_001135195;NM_173596	1stExon;5'UTR;5'UTR			low-CpG:54910804-54910828		NA			NA
cg00669330	-1.70692	8.97742e-09	4.71111e-07	37	2	242810917	R	C2orf85	NM_173821	TSS1500	chr2:242808405-242808618	S_Shelf			TRUE			NA
cg00670552	-3.81741	6.94898e-21	4.19826e-18	37	12	131750193	F								NA			NA
cg00670913	-0.908168	9.143e-06	0.000242744	37	11	98890591	R	CNTN5;CNTN5	NM_175566;NM_014361	TSS1500;TSS1500	chr11:98891543-98891821	N_Shore			NA			NA
cg00674679	2.5887	3.76383e-10	2.62287e-08	37	2	176931680	F				chr2:176931575-176932663	Island			NA			NA
cg00675569	-1.51244	6.37196e-05	0.00133497	37	10	45914840	R	ALOX5	NM_000698	Body	chr10:45914374-45914883	Island			TRUE	10:45914018-45915182	Promoter_Associated	TRUE
cg00676030	1.55428	3.14425e-06	9.41023e-05	37	8	38307962	F	FGFR1;FGFR1;FGFR1;FGFR1;FGFR1;FGFR1;FGFR1	NM_023106;NM_023108;NM_023105;NM_023111;NM_023107;NM_015850;NM_023110	Body;Body;Body;Body;Body;Body;Body					TRUE			NA
cg00677574	1.60548	3.08789e-05	0.000709999	37	17	43221327	R	ACBD4;ACBD4;ACBD4;ACBD4	NM_001135704;NM_001135706;NM_024722;NM_001135705	3'UTR;3'UTR;3'UTR;3'UTR	chr17:43221927-43222388	N_Shore			TRUE	17:43221108-43222234	Unclassified	TRUE
cg00677866	1.01632	5.62907e-08	2.50306e-06	37	20	61051685	R	GATA5	NM_080473	TSS1500	chr20:61049361-61051897	Island		DMR	NA			TRUE
cg00679763	1.14378	5.6391e-05	0.00120023	37	17	46993161	R	UBE2Z	NM_023079	Body					TRUE	17:46992987-46993247	Unclassified_Cell_type_specific	TRUE
cg00682734	1.57231	2.59552e-08	1.24e-06	37	20	55200973	F				chr20:55200279-55206789	Island		RDMR	NA			NA
cg00684101	2.39179	2.85334e-13	3.70103e-11	37	2	74978584	F				chr2:74981752-74981972	N_Shelf			NA			NA
cg00684125	1.07701	0.000150556	0.00281367	37	7	21209165	R								TRUE			NA
cg00684497	0.696077	0.000562742	0.00872181	37	7	128002177	R	PRRT4	NM_001114726	TSS1500	chr7:128001346-128002066	S_Shore			NA	7:128000695-128002445	Promoter_Associated_Cell_type_specific	TRUE
cg00684790	-1.12431	0.000637077	0.00968844	37	16	854325	R	PRR25	NM_001013638	TSS1500	chr16:857341-858025	N_Shelf			NA			NA
cg00685480	0.726329	0.000219264	0.00389616	37	9	127950142	R	PPP6C;PPP6C;PPP6C	NM_001123369;NM_002721;NM_001123355	Body;Body;Body	chr9:127951391-127952263	N_Shore			NA			NA
cg00686159	-1.87937	1.32701e-08	6.71749e-07	37	13	74291284	F	KLF12	NM_007249	Body					TRUE			NA
cg00686429	-1.30664	9.85398e-06	0.000259643	37	19	18207235	F	MAST3	NM_015016	TSS1500	chr19:18209911-18210268	N_Shelf			NA			NA
cg00686694	0.686733	1.69479e-06	5.40632e-05	37	4	2793774	R	SH3BP2	NM_001122681	TSS1500	chr4:2794494-2794875	N_Shore			NA	4:2793544-2793875	Unclassified_Cell_type_specific	NA
cg00687612	4.48455	1.25487e-23	1.40976e-20	37	14	104625920	F	KIF26A	NM_015656	Body	chr14:104625248-104625522	S_Shore			NA			NA
cg00688785	3.29832	5.46425e-19	2.23057e-16	37	2	176985953	F	HOXD9	NM_014213	TSS1500	chr2:176986424-176988291	N_Shore		RDMR	NA			NA
cg00688810	0.873147	0.000141968	0.00267188	37	17	7517138	F	SHBG;FXR2	NR_027463;NM_004860	TSS1500;Body	chr17:7517690-7518748	N_Shore			NA	17:7516997-7518931	Promoter_Associated	NA
cg00688979	1.81148	7.05794e-08	3.0685e-06	37	6	31113017	R	CCHCR1;CCHCR1;CCHCR1	NM_001105563;NM_019052;NM_001105564	Body;Body;Body					NA			NA
cg00689067	-0.703999	0.000446476	0.00717302	37	12	30952032	R				chr12:30948548-30949757	S_Shelf			NA			NA
cg00691948	1.03746	3.63501e-05	0.000818312	37	17	78958651	F				chr17:78954993-78955381	S_Shelf			NA	17:78957787-78958826	Unclassified	TRUE
cg00691999	1.31928	1.93592e-09	1.17133e-07	37	4	55094011	R	PDGFRA	NM_006206	TSS1500	chr4:55094321-55094593	N_Shore		DMR	NA	4:55093545-55094994	Unclassified	NA
cg00692173	2.97071	4.26615e-10	2.93159e-08	37	1	53217358	F	ZYG11B	NM_024646	Body					TRUE			NA
cg00692611	-3.22331	3.04485e-06	9.14292e-05	37	4	111551139	F	PITX2;PITX2	NM_153426;NM_153427	Body;Body	chr4:111553079-111554210	N_Shore		RDMR	NA			NA
cg00692752	-1.4626	1.02246e-07	4.30391e-06	37	8	123086057	R								TRUE			NA
cg00693419	1.82189	3.47427e-08	1.61496e-06	37	10	79325320	F	KCNMA1;KCNMA1;KCNMA1;KCNMA1	NM_001161353;NM_001161352;NM_002247;NM_001014797	Body;Body;Body;Body					TRUE			NA
cg00695328	1.04372	9.0929e-06	0.000241619	37	16	87158993	R								NA			NA
cg00695982	3.2776	1.44896e-10	1.09587e-08	37	8	64210438	R								TRUE			NA
cg00698204	1.58157	8.97165e-05	0.00179567	37	21	38080694	R	SIM2;SIM2	NM_009586;NM_005069	Body;Body	chr21:38079941-38081833	Island			NA	21:38080446-38080862	Unclassified_Cell_type_specific	NA
cg00699029	-1.51213	2.68105e-05	0.000627204	37	12	54379609	F	HOXC10	NM_017409	1stExon	chr12:54378696-54380102	Island			TRUE			NA
cg00699919	-2.41144	1.59542e-07	6.45134e-06	37	1	168058592	R	GPR161	NM_153832	Body					TRUE			NA
cg00700041	1.40209	6.9418e-05	0.00143927	37	1	13843911	F				chr1:13839505-13840613	S_Shelf			NA			NA
cg00702546	1.48161	5.89397e-10	3.94677e-08	37	18	24132138	R	KCTD1	NM_198991	5'UTR	chr18:24126780-24131138	S_Shore		RDMR	NA			NA
cg00702872	0.690416	5.39057e-05	0.00115457	37	6	3524580	R								TRUE			NA
cg00703276	-1.7138	7.00611e-06	0.000191843	37	3	131245609	F				chr3:131245721-131246021	N_Shore			NA			TRUE
cg00704554	0.759188	1.68752e-07	6.78741e-06	37	11	133902198	F	LOC100128239	NR_027276	Body				CDMR	NA			NA
cg00705661	-3.19359	2.94426e-12	3.10896e-10	37	14	93706609	F	BTBD7	NM_001002860	3'UTR					NA			NA
cg00705730	2.53122	2.40124e-13	3.15883e-11	37	2	106438120	R	NCK2;NCK2	NM_003581;NM_001004722	5'UTR;5'UTR					TRUE			NA
cg00705992	-5.39211	1.66005e-28	5.73708e-25	37	7	27226329	F	HOXA11AS;HOXA11	NR_002795;NM_005523	Body;TSS1500	chr7:27227520-27229043	N_Shore			NA			NA
cg00708215	0.565671	0.000565404	0.00875842	37	9	139946509	R	ENTPD2;ENTPD2	NM_203468;NM_001246	Body;Body	chr9:139947906-139948937	N_Shore			NA			NA
cg00708603	1.75465	2.30805e-17	6.93103e-15	37	2	16463534	R								TRUE			NA
cg00708789	3.4269	7.50343e-20	3.62122e-17	37	4	16083440	R	PROM1;PROM1	NM_001145848;NM_001145847	5'UTR;5'UTR	chr4:16084195-16085735	N_Shore			NA			NA
cg00709775	-1.17012	0.000145571	0.00273191	37	3	10369677	R	ATP2B2;ATP2B2	NM_001683;NM_001001331	3'UTR;3'UTR	chr3:10370438-10370806	N_Shore			NA			NA
cg00710870	0.633409	0.000453996	0.00727614	37	7	102793411	F				chr7:102789395-102790120	S_Shelf			NA			NA
cg00710972	0.769797	0.000121853	0.0023422	37	10	13275430	R	UCMA	NM_145314	Body					TRUE			NA
cg00712280	2.31594	2.15719e-11	1.92665e-09	37	16	14761386	F	BFAR	NM_016561	Body					NA			NA
cg00712356	1.11804	1.28947e-06	4.23151e-05	37	17	16306528	R				chr17:16310306-16310914	N_Shelf			NA			NA
cg00712510	4.83956	2.92761e-29	1.23082e-25	37	10	71074350	R	HK1;HK1;HK1;HK1	NM_033496;NM_033500;NM_033498;NM_033497	TSS1500;Body;Body;Body	chr10:71077946-71079377	N_Shelf			NA			NA
cg00713005	1.82194	2.99391e-10	2.13374e-08	37	1	32824095	F				chr1:32826944-32828017	N_Shelf			NA			NA
cg00713294	2.00114	0.000351568	0.00584615	37	1	55678649	R	USP24	NM_015306	Body	chr1:55680465-55681708	N_Shore			NA			NA
cg00714309	-3.135	2.56473e-24	3.37389e-21	37	1	52422674	R	RAB3B	NM_002867	Body					TRUE			NA
cg00714343	1.51646	8.17236e-05	0.00165931	37	11	300772	R	IFITM5	NM_001025295	TSS1500	chr11:299389-299635	S_Shore			NA			NA
cg00715682	-1.61421	3.96799e-07	1.46719e-05	37	19	39881530	R	PAF1;PAF1;MED29	NM_019088;NM_019088;NM_017592	5'UTR;1stExon;TSS1500	chr19:39881332-39882164	Island	high-CpG:44573356-44573598		NA	19:39880877-39882327	Promoter_Associated	NA
cg00715696	1.46309	8.40006e-05	0.00169836	37	16	85660534	R	KIAA0182;KIAA0182	NM_001134473;NM_014615	5'UTR;Body	chr16:85658742-85658998	S_Shore			NA			TRUE
cg00715999	0.89286	0.000314868	0.00532488	37	1	3083173	R	PRDM16;PRDM16	NM_022114;NM_199454	Body;Body	chr1:3080934-3081292	S_Shore			NA			NA
cg00716470	1.49479	4.58721e-05	0.00100235	37	2	176952319	F				chr2:176952695-176953297	N_Shore		RDMR	NA			NA
cg00717080	2.99666	3.87225e-08	1.7815e-06	37	21	44483604	F	CBS	NM_000071	Body	chr21:44486140-44486465	N_Shelf			NA	21:44483584-44484054	Unclassified_Cell_type_specific	TRUE
cg00718261	-2.5188	1.435e-09	8.89766e-08	37	7	1787944	R				chr7:1784027-1786934	S_Shore			NA			NA
cg00718518	0.671074	0.000218497	0.00388487	37	5	171766029	F	SH3PXD2B	NM_001017995	Body	chr5:171766422-171766826	N_Shore			NA			NA
cg00718831	1.04019	1.21606e-05	0.000312761	37	12	278159	R	IQSEC3;IQSEC3	NM_001170738;NM_015232	Body;Body			low-CpG:148411-148442		TRUE			NA
cg00720159	3.02412	4.26535e-17	1.20878e-14	37	2	65431864	F								NA			NA
cg00721170	1.44332	7.79317e-07	2.69056e-05	37	4	74864239	R	CXCL5	NM_002994	1stExon	chr4:74864113-74864329	Island			TRUE			NA
cg00722350	0.673057	0.000218273	0.00388175	37	20	52277572	F				chr20:52276744-52277051	S_Shore			TRUE	20:52276627-52277695	Unclassified_Cell_type_specific	NA
cg00723275	2.15291	1.15462e-13	1.61585e-11	37	2	216973091	R	XRCC5	NM_021141	TSS1500	chr2:216973805-216974264	N_Shore			NA			NA
cg00723994	-3.44153	1.73476e-08	8.59588e-07	37	12	115105290	F				chr12:115104848-115105548	Island		RDMR	NA	12:115105026-115106667	Unclassified_Cell_type_specific	NA
cg00729699	-1.57038	7.60828e-07	2.63273e-05	37	8	21918075	R	EPB49;EPB49;EPB49;EPB49;EPB49;EPB49	NM_001114135;NM_001114136;NM_001114138;NM_001978;NM_001114139;NM_001114137	5'UTR;5'UTR;5'UTR;5'UTR;5'UTR;5'UTR	chr8:21914275-21914525	S_Shelf			TRUE	8:21916525-21918452	Unclassified_Cell_type_specific	NA
cg00730561	1.48148	6.14209e-06	0.000170578	37	10	102279703	F	SEC31B	NM_015490	TSS200	chr10:102279162-102279730	Island			TRUE			NA
cg00730820	0.931106	5.51114e-05	0.00117636	37	1	27694390	F	MAP3K6	NM_004672	TSS1500	chr1:27692412-27693243	S_Shore			NA			NA
cg00731232	4.7943	2.96012e-25	4.92714e-22	37	9	18437917	R				chr9:18438556-18438802	N_Shore			TRUE	9:18437796-18438920	Unclassified_Cell_type_specific	NA
cg00733385	-2.20709	6.01157e-17	1.65087e-14	37	7	150092826	R	ZNF775	NM_173680	Body	chr7:150093636-150095229	N_Shore		CDMR	NA			NA
cg00735454	1.00329	0.000408552	0.00664755	37	13	44595496	R	LOC121838	NR_026955	TSS1500					NA			NA
cg00735595	1.60977	4.64826e-06	0.000133238	37	8	101476603	R								TRUE			NA
cg00736681	1.78852	6.18662e-09	3.3593e-07	37	8	134546052	R	ST3GAL1;ST3GAL1	NM_003033;NM_173344	5'UTR;5'UTR					TRUE			NA
cg00737979	-0.938244	4.95347e-06	0.000141006	37	5	134990285	F	LOC340074	NR_027127	TSS1500					NA			NA
cg00738897	0.685134	0.000383524	0.00629716	37	16	85198673	F				chr16:85196735-85196992	S_Shore			NA	16:85198590-85198738	Unclassified_Cell_type_specific	NA
cg00740089	2.33761	4.57473e-14	6.95857e-12	37	7	29842121	F				chr7:29845881-29846751	N_Shelf			NA			NA
cg00741333	1.16383	5.97938e-07	2.12221e-05	37	6	43197675	F	C6orf108;C6orf108	NM_006443;NM_199184	TSS1500;TSS1500	chr6:43196811-43197340	S_Shore			NA	6:43196516-43197701	Promoter_Associated	NA
cg00741992	0.745061	8.2323e-05	0.00167007	37	16	30432687	F				chr16:30428870-30429799	S_Shelf			NA			NA
cg00742040	2.19175	9.88676e-11	7.69586e-09	37	6	36566732	F	SFRS3	NM_003017	Body			low-CpG:36674686-36674718		NA			NA
cg00742963	0.526239	0.0005097	0.00802167	37	8	22721575	R	PEBP4	NM_144962	Body	chr8:22722313-22723552	N_Shore			NA			NA
cg00743849	0.557692	0.000133133	0.00252722	37	16	2503373	R	CCNF	NM_001761	Body					NA			NA
cg00744413	1.4195	0.000119659	0.00230568	37	15	98196022	R				chr15:98196021-98196391	Island		DMR	NA			NA
cg00744431	-0.561299	0.000460943	0.00736953	37	10	134226547	F	PWWP2B;PWWP2B	NM_138499;NM_001098637	3'UTR;Body					NA	10:134226529-134226656	Unclassified_Cell_type_specific	TRUE
cg00746386	1.12105	2.52568e-05	0.000594748	37	5	92939130	R				chr5:92939795-92940216	N_Shore		RDMR	NA	5:92939093-92939425	Unclassified_Cell_type_specific	NA
cg00746783	0.822829	0.000146693	0.00275056	37	21	46977243	F				chr21:46975415-46976341	S_Shore			NA	21:46977093-46978321	Unclassified_Cell_type_specific	NA
cg00746844	0.944598	0.000482795	0.00766241	37	3	10332460	F	GHRL;GHRL;GHRL;GHRL;GHRL;GHRL;GHRL;GHRLOS;GHRL;GHRLOS;GHRLOS;GHRL;GHRL;GHRL;GHRL;GHRLOS	NM_016362;NR_024137;NR_024134;NM_001134941;NR_024136;NR_024133;NR_024132;NR_024146;NR_024135;NR_024145;NR_004431;NM_001134945;NM_001134946;NR_024138;NM_001134944;NR_024144	TSS200;Body;Body;TSS200;Body;Body;Body;Body;Body;Body;Body;Body;Body;Body;Body;Body					NA			NA
cg00747372	2.48406	7.38386e-11	5.90078e-09	37	2	102398839	F	MAP4K4;MAP4K4;MAP4K4	NM_145687;NM_004834;NM_145686	Body;Body;Body					TRUE			NA
cg00747890	0.91648	1.59541e-07	6.45134e-06	37	14	90854534	F								TRUE			NA
cg00748432	1.27244	2.53783e-05	0.000597057	37	22	18042722	F	SLC25A18	NM_031481	TSS1500					NA			NA
cg00750518	0.964225	5.9944e-05	0.00126592	37	12	57940139	F	DCTN2	NM_006400	Body	chr12:57940563-57940981	N_Shore		CDMR	NA	12:57939858-57941608	Promoter_Associated	NA
cg00752969	2.08146	1.07758e-07	4.51589e-06	37	2	70311984	R				chr2:70313200-70315490	N_Shore			TRUE			NA
cg00753658	0.527616	0.000199708	0.00359472	37	20	61867154	R	BIRC7;BIRC7	NM_022161;NM_139317	TSS200;TSS200	chr20:61870781-61871178	N_Shelf			TRUE	20:61866800-61867386	Unclassified	NA
cg00754063	0.708772	0.000372236	0.00613966	37	19	16345954	F	AP1M1;AP1M1	NM_001130524;NM_032493	3'UTR;3'UTR					NA	19:16345713-16345964	Gene_Associated_Cell_type_specific	NA
cg00754426	1.4528	8.6572e-09	4.55835e-07	37	20	37100437	R	RALGAPB	NM_020336	TSS1500	chr20:37101171-37101742	N_Shore			NA			NA
cg00755181	-0.803919	6.46929e-05	0.0013523	37	14	82124963	R								TRUE			NA
cg00755661	0.673272	0.000518928	0.00814396	37	1	112946525	F	CTTNBP2NL	NM_018704	5'UTR					TRUE			NA
cg00755950	1.05574	0.000181091	0.0033029	37	2	69910490	R								TRUE			NA
cg00756734	-0.416513	0.000256714	0.00446587	37	19	49079029	F	SULT2B1;SULT2B1;SULT2B1	NM_177973;NM_004605;NM_004605	Body;5'UTR;1stExon					NA			NA
cg00758229	0.810214	1.28094e-06	4.20692e-05	37	3	25469148	F	RARB;RARB	NM_000965;NM_016152	TSS1500;TSS1500				DMR	NA			NA
cg00758915	-1.64052	3.51185e-05	0.00079427	37	5	140773539	R	PCDHGA4;PCDHGA6;PCDHGA1;PCDHGA5;PCDHGB1;PCDHGB4;PCDHGA3;PCDHGA2;PCDHGA8;PCDHGA7;PCDHGB2;PCDHGA8;PCDHGB3	NM_018917;NM_018919;NM_018912;NM_018918;NM_018922;NM_003736;NM_018916;NM_018915;NM_014004;NM_018920;NM_018923;NM_032088;NM_018924	Body;Body;Body;Body;Body;Body;Body;Body;1stExon;Body;Body;1stExon;Body	chr5:140773855-140774441	N_Shore			NA			NA
cg00759329	-1.85635	1.79089e-08	8.84822e-07	37	1	82208723	F								TRUE			NA
cg00761125	0.944294	0.000138714	0.00261854	37	12	96590115	R	ELK3	NM_005230	5'UTR	chr12:96588665-96589145	S_Shore		RDMR	NA			NA
cg00762678	-1.41272	6.03313e-10	4.03122e-08	37	16	89003235	R	CBFA2T3;CBFA2T3	NM_175931;NM_005187	5'UTR;Body	chr16:89006334-89008600	N_Shelf			NA	16:89003186-89003865	Unclassified_Cell_type_specific	TRUE
cg00764612	2.37569	1.4037e-07	5.7456e-06	37	1	150255213	F	C1orf51	NM_144697	TSS200	chr1:150254365-150254637	S_Shore			NA			TRUE
cg00764652	2.74334	6.24548e-15	1.12447e-12	37	21	42733397	F	MX2	NM_002463	TSS1500					TRUE	21:42733352-42734832	Promoter_Associated	NA
cg00765233	-1.14366	0.000120315	0.00231668	37	2	235877260	F	SH3BP4	NM_014521	5'UTR					TRUE			NA
cg00766289	-1.51402	0.000127028	0.0024268	37	12	3311121	R	TSPAN9;TSPAN9	NM_006675;NM_001168320	Body;Body	chr12:3308812-3310270	S_Shore			TRUE	12:3310923-3311389	Unclassified_Cell_type_specific	NA
cg00766368	0.766862	0.000364954	0.0060382	37	8	141108113	F	TRAPPC9;TRAPPC9	NM_001160372;NM_031466	Body;Body	chr8:141107837-141110984	Island			TRUE			TRUE
cg00766914	0.920473	3.54743e-07	1.32916e-05	37	6	107781299	R	PDSS2	NM_020381	TSS1500	chr6:107780774-107781409	Island			NA	6:107779989-107781623	Promoter_Associated	NA
cg00767948	0.8396	1.43294e-06	4.6518e-05	37	3	61940979	F	PTPRG	NM_002841	Body					TRUE			NA
cg00767977	0.7138	0.000173327	0.00317993	37	8	142231634	R	SLC45A4	NM_001080431	Body	chr8:142231663-142231974	N_Shore			TRUE			NA
cg00768179	-1.56262	1.09746e-05	0.000285517	37	1	8083892	F	ERRFI1	NM_018948	5'UTR	chr1:8085554-8086854	N_Shore			NA	1:8083829-8083987	Unclassified_Cell_type_specific	NA
cg00768993	-6.53333	3.77976e-17	1.08856e-14	37	2	200335874	R	FLJ32063	NR_026830	Body	chr2:200335497-200336413	Island		RDMR	NA			TRUE
cg00772774	-1.00771	0.000120793	0.00232457	37	12	132704101	F	GALNT9	NM_001122636	Body					NA	12:132703206-132704125	Unclassified	TRUE
cg00772959	-4.09532	3.22693e-27	8.02411e-24	37	1	9532871	R								TRUE			TRUE
cg00773370	-6.75623	7.07368e-16	1.53522e-13	37	12	6483772	R	SCNN1A;SCNN1A;SCNN1A	NM_001159575;NM_001038;NM_001159576	Body;Body;1stExon					NA			NA
cg00773460	-0.988069	6.2391e-05	0.00131097	37	1	6133428	F	KCNAB2;KCNAB2	NM_003636;NM_172130	Body;Body	chr1:6131635-6131985	S_Shore			NA	1:6133412-6133449	Gene_Associated	NA
cg00773902	-2.15232	8.72839e-05	0.00175525	37	19	19007324	F	GDF1;LASS1;LASS1	NM_001492;NM_021267;NM_198207	TSS1500;TSS1500;TSS1500	chr19:19006031-19007546	Island	high-CpG:18867694-18868396		NA			NA
cg00774005	1.17356	0.000220118	0.00390997	37	7	96633726	F	DLX6AS	NR_015448	Body	chr7:96634622-96634915	N_Shore			NA			NA
cg00774006	0.991241	3.10861e-05	0.000713822	37	3	128740906	F	CCDC48	NM_024768	Body					TRUE			NA
cg00774999	0.695062	8.00805e-06	0.000216101	37	8	145115907	R	OPLAH	NM_017570	TSS1500	chr8:145114550-145115828	S_Shore			NA	8:145114686-145116059	Unclassified	NA
cg00776405	-2.66714	1.21865e-11	1.14535e-09	37	8	133967862	R	TG	NM_003235	Body					TRUE			NA
cg00776917	1.51736	1.26178e-07	5.21124e-06	37	14	30691759	R								TRUE	14:30691629-30691830	Unclassified_Cell_type_specific	NA
cg00777079	4.49003	3.2985e-25	5.44592e-22	37	17	1666607	R	SERPINF1	NM_002615	5'UTR					TRUE			TRUE
cg00777445	5.45256	1.0479e-19	4.91192e-17	37	17	48970357	R								TRUE			NA
cg00777805	-2.17184	1.64702e-08	8.19898e-07	37	6	134214649	R	TCF21	NM_198392	3'UTR	chr6:134212690-134213098	S_Shore		RDMR	NA			NA
cg00778880	1.38294	1.28068e-05	0.000327162	37	1	217803552	F	GPATCH2;SPATA17	NM_018040;NM_138796	Body;TSS1500	chr1:217804267-217804477	N_Shore			NA			NA
cg00779476	-0.770895	0.000134031	0.00254118	37	6	32063726	R	TNXB	NM_019105	Body	chr6:32063533-32065044	Island	high-CpG:32171551-32171715		NA	6:32063217-32063801	Unclassified	NA
cg00779616	0.671586	8.60308e-07	2.94475e-05	37	12	67813861	R								TRUE			NA
cg00780456	0.690522	0.00042583	0.00688562	37	8	92046216	R	TMEM55A	NM_018710	Body					TRUE			NA
cg00781795	0.91316	4.54152e-06	0.000130567	37	18	55815677	F	NEDD4L;NEDD4L;NEDD4L;NEDD4L;NEDD4L;NEDD4L;NEDD4L	NM_001144964;NM_001144965;NM_001144969;NM_015277;NM_001144968;NM_001144967;NM_001144971	5'UTR;TSS1500;TSS1500;Body;TSS1500;Body;TSS1500					NA			NA
cg00782690	1.35382	1.21991e-07	5.0511e-06	37	2	171822118	F	GORASP2	NM_015530	Body					TRUE			NA
cg00782811	-0.872865	3.55142e-05	0.000801617	37	6	46293734	F	RCAN2	NM_005822	TSS1500					TRUE			NA
cg00785980	1.18028	1.86047e-05	0.000454303	37	13	32984237	F	N4BP2L1;N4BP2L1	NM_001079691;NM_052818	Body;Body					TRUE			NA
cg00786305	2.34577	4.20621e-14	6.44611e-12	37	2	176977220	R				chr2:176977284-176977540	N_Shore			NA	2:176975825-176977222	Unclassified	NA
cg00786685	1.32316	1.66076e-11	1.52126e-09	37	2	218842585	R				chr2:218843460-218843742	N_Shore			NA			NA
cg00788170	0.731553	7.9186e-06	0.000213956	37	1	227921688	R	SNAP47;LOC100130093;JMJD4;JMJD4;LOC100130093	NM_053052;NR_024485;NM_023007;NM_001161465;NR_024486	TSS1500;Body;Body;Body;Body	chr1:227922643-227923431	N_Shore			NA			NA
cg00788177	-1.90725	8.72734e-05	0.00175521	37	6	159360761	F				chr6:159360625-159360952	Island			TRUE			NA
cg00789347	0.654904	3.46441e-05	0.000784977	37	16	2039030	F	SYNGR3	NM_004209	TSS1500	chr16:2040034-2040628	N_Shore			NA			NA
cg00789671	2.5337	8.99063e-14	1.29372e-11	37	3	195488493	R	MUC4;MUC4;MUC4	NM_018406;NM_138297;NM_004532	Body;Body;Body	chr3:195488595-195489381	N_Shore			NA	3:195488193-195489012	Unclassified_Cell_type_specific	NA
cg00790255	0.963945	2.13964e-05	0.000514509	37	3	194032074	R	LOC100131551	NR_024480	TSS1500	chr3:194033392-194033697	N_Shore			NA			NA
cg00790307	1.21791	1.37007e-07	5.61921e-06	37	17	17684042	F	SMCR5;RAI1	NR_024007;NM_030665	TSS1500;5'UTR	chr17:17685016-17687240	N_Shore			NA	17:17683923-17684322	Unclassified_Cell_type_specific	NA
cg00790371	1.20977	5.2499e-06	0.000148511	37	4	13527710	R				chr4:13529254-13529865	N_Shore			NA			NA
cg00792751	1.05616	0.000606333	0.00928765	37	11	44979029	F				chr11:44978615-44979030	Island			NA			NA
cg00793648	1.03328	9.83807e-09	5.12637e-07	37	14	94548768	F	DDX24;IFI27L1;IFI27L1	NM_020414;NM_206949;NM_145249	TSS1500;5'UTR;5'UTR	chr14:94547001-94547665	S_Shore			NA			NA
cg00795024	1.20231	4.41009e-06	0.00012736	37	1	214157026	R				chr1:214158726-214159080	N_Shore			NA	1:214156645-214157139	Unclassified_Cell_type_specific	TRUE
cg00795584	0.702219	0.000462705	0.00739383	37	6	82649352	R								TRUE			NA
cg00795616	0.841922	0.000373111	0.00615145	37	7	6867074	F	C7orf28B	NM_198097	TSS1500	chr7:6865701-6866094	S_Shore			NA			TRUE
cg00796424	-1.75275	0.000277797	0.00477983	37	12	54365966	F	HOXC11	NM_014212	TSS1500	chr12:54366815-54369103	N_Shore			NA	12:54365833-54365995	Unclassified_Cell_type_specific	NA
cg00796611	-0.92686	0.000426152	0.00688945	37	1	206603444	R	SRGAP2;SRGAP2;SRGAP2	NM_001170637;NM_015326;NM_001042758	Body;Body;Body					TRUE			NA
cg00799121	-0.871662	0.00026319	0.00456471	37	5	178741283	F	ADAMTS2;ADAMTS2	NM_021599;NM_014244	Body;Body					TRUE			TRUE
cg00799984	1.30165	5.93708e-06	0.000165606	37	8	134307105	R	NDRG1;NDRG1	NM_001135242;NM_006096	5'UTR;5'UTR	chr8:134308328-134310145	N_Shore		CDMR	NA			NA
cg00801571	1.88074	7.52416e-14	1.10175e-11	37	6	112033832	R	FYN;FYN;FYN	NM_153048;NM_153047;NM_002037	Body;Body;Body					TRUE			NA
cg00801823	3.52419	2.99581e-13	3.86418e-11	37	5	64061354	R	SFRS12IP1	NM_173829	Body	chr5:64064243-64064538	N_Shelf			NA			NA
cg00804078	2.51743	5.57944e-09	3.05822e-07	37	6	110736941	F	DDO;DDO	NM_003649;NM_004032	TSS200;TSS200					NA			TRUE
cg00806262	-2.09354	2.40069e-11	2.12782e-09	37	3	63638601	R	SNTN	NM_001080537	Body					NA			NA
cg00806680	0.899236	0.00025417	0.00442861	37	6	41561085	F	FOXP4;FOXP4;FOXP4	NM_001012426;NM_001012427;NM_138457	Body;Body;Body	chr6:41561221-41561473	N_Shore			NA			NA
cg00807464	1.83977	1.08177e-08	5.58277e-07	37	12	111618977	F	CUX2	NM_015267	Body					NA			NA
cg00808305	1.54456	1.98509e-07	7.85642e-06	37	1	7434171	F	CAMTA1	NM_015215	Body					TRUE			NA
cg00808403	1.11769	7.21021e-11	5.77559e-09	37	3	47052636	R	LOC100129354	NR_024046	TSS1500	chr3:47050486-47051609	S_Shore			NA			NA
cg00809399	0.717237	3.72178e-05	0.000835446	37	1	249153756	R	ZNF692;ZNF692	NM_017865;NM_001136036	TSS1500;TSS1500	chr1:249152411-249153419	S_Shore			NA			NA
cg00809477	1.40413	1.2238e-14	2.0838e-12	37	1	10898189	R				chr1:10895895-10896117	S_Shelf			TRUE	1:10898179-10898386	Unclassified_Cell_type_specific	NA
cg00809969	1.798	0.000516474	0.00811263	37	7	27181067	R	HOXA5	NM_019102	3'UTR	chr7:27182613-27185562	N_Shore		CDMR	NA			NA
cg00811930	2.2002	2.11301e-11	1.89093e-09	37	14	96861856	R	AK7	NM_152327	Body	chr14:96857611-96858125	S_Shelf			NA			NA
cg00814985	2.49557	2.66831e-12	2.83889e-10	37	13	114801132	F	RASA3	NM_007368	Body	chr13:114803616-114803852	N_Shelf			TRUE			TRUE
cg00815198	-1.36182	0.000439527	0.00707707	37	3	170498460	F								TRUE			NA
cg00817502	-0.946641	0.000255817	0.00445197	37	4	119758193	R	SEC24D	NM_014822	TSS1500	chr4:119757033-119757811	S_Shore			NA			NA
cg00818899	2.51968	1.55748e-08	7.7865e-07	37	14	23291485	R				chr14:23291689-23292278	N_Shore		RDMR	NA	14:23291459-23291530	Unclassified_Cell_type_specific	NA
cg00819338	0.930698	0.000107485	0.00210158	37	3	133646065	R				chr3:133646094-133646650	N_Shore			TRUE	3:133645421-133647187	Promoter_Associated	TRUE
cg00819818	0.733062	0.00041047	0.0066727	37	17	38512762	R	RARA;RARA;RARA;RARA	NM_001145301;NM_001024809;NM_000964;NM_001145302	3'UTR;3'UTR;3'UTR;3'UTR					NA	17:38512648-38512965	Gene_Associated_Cell_type_specific	NA
cg00821444	0.524493	4.85163e-05	0.00105285	37	19	49994149	F	SNORD34;RPL13AP5;SNORD35A;RPL13A	NR_000019;NR_026712;NR_000018;NM_012423	TSS200;Body;TSS1500;Body	chr19:49990435-49990965	S_Shelf			NA			NA
cg00822007	-1.47978	3.41665e-06	0.000101355	37	16	63619095	R								TRUE			NA
cg00826638	1.10436	1.10272e-05	0.000286706	37	2	198541655	R	RFTN2	NM_144629	TSS1500					NA			NA
cg00827893	1.28449	1.8153e-06	5.74621e-05	37	13	33162946	F	PDS5B	NM_015032	5'UTR	chr13:33161192-33161835	S_Shore		RDMR	NA			NA
cg00830420	1.86789	2.69097e-10	1.9327e-08	37	12	5758014	R	ANO2	NM_020373	Body					TRUE	12:5757427-5758726	Unclassified_Cell_type_specific	NA
cg00831237	1.84282	6.89459e-11	5.55331e-09	37	12	50344289	F	AQP2	NM_000486	TSS1500					NA			NA
cg00831710	-1.53242	2.21326e-05	0.000529837	37	8	144240945	F	LY6H;LY6H;LY6H	NM_002347;NM_001130478;NM_001135655	Body;Body;Body	chr8:144240761-144242113	Island			NA	8:144240925-144241775	Unclassified_Cell_type_specific	TRUE
cg00831726	1.35397	0.000501652	0.00791242	37	3	142700876	R								TRUE			NA
cg00831909	1.33574	0.000303087	0.00515258	37	1	13909623	R	PDPN;PDPN	NM_006474;NM_198389	TSS1500;TSS1500	chr1:13909606-13909842	Island			NA			NA
cg00831929	0.601848	0.000352119	0.00585412	37	1	11919018	F	NPPB	NM_002521	TSS200	chr1:11919115-11919555	N_Shore			NA	1:11918948-11919990	Unclassified	NA
cg00832105	-2.81492	3.74539e-10	2.61136e-08	37	8	11331707	F								TRUE			TRUE
cg00832476	0.713235	7.82851e-05	0.00159961	37	1	31711088	F				chr1:31712078-31712812	N_Shore			NA			NA
cg00832644	-0.887964	0.00023227	0.00409621	37	1	162343785	F	C1orf111	NM_182581	3'UTR					NA			NA
cg00832924	2.24497	2.7306e-08	1.29815e-06	37	7	117449060	R	CTTNBP2	NM_033427	Body					TRUE			NA
cg00833562	0.663934	5.71768e-05	0.0012148	37	16	2501147	R	CCNF	NM_001761	Body					NA			NA
cg00835828	-3.25869	1.41655e-18	5.32419e-16	37	7	150069890	F	REPIN1;REPIN1;REPIN1;REPIN1	NM_001099696;NM_013400;NM_014374;NM_001099695	Body;Body;1stExon;Body	chr7:150068756-150070051	Island			NA			NA
cg00836482	-1.88495	0.000454592	0.00728426	37	3	119528956	R	NR1I2;NR1I2;NR1I2	NM_033013;NM_003889;NM_022002	Body;Body;Body	chr3:119528920-119529159	Island			NA	3:119528378-119529774	Promoter_Associated	NA
cg00837308	2.11959	9.4263e-16	1.99796e-13	37	16	88473488	R								NA	16:88472765-88473514	Unclassified	TRUE
cg00838829	2.02684	7.12374e-11	5.7153e-09	37	1	54723426	F	SSBP3;SSBP3;SSBP3	NM_001009955;NM_018070;NM_145716	Body;Body;Body	chr1:54723696-54724019	N_Shore			TRUE			NA
cg00840403	1.88003	1.04406e-07	4.38443e-06	37	16	71560205	R	CHST4;CHST4;CHST4;CHST4	NM_001166395;NM_001166395;NM_005769;NM_005769	1stExon;5'UTR;1stExon;5'UTR					TRUE			TRUE
cg00840516	1.70655	3.46651e-15	6.59048e-13	37	3	50360097	R	HYAL2;HYAL2;HYAL2	NM_003773;NM_003773;NM_033158	5'UTR;1stExon;TSS1500	chr3:50358378-50359606	S_Shore			NA	3:50358176-50360136	Promoter_Associated	NA
cg00841249	0.858989	1.92501e-06	6.05449e-05	37	19	58190208	R	ZSCAN4	NM_152677	Body	chr19:58193268-58193638	N_Shelf			NA			NA
cg00841725	1.16777	2.60213e-06	7.93417e-05	37	13	113655538	F	MCF2L;MCF2L	NM_001112732;NM_024979	Body;Body	chr13:113656116-113656379	N_Shore			TRUE	13:113655476-113656897	Unclassified_Cell_type_specific	TRUE
cg00841988	-2.08473	8.64066e-05	0.00173933	37	14	100204153	R				chr14:100204040-100204262	Island		DMR	TRUE			TRUE
cg00842095	1.1564	3.06149e-08	1.43968e-06	37	14	70116951	F	KIAA0247	NM_014734	5'UTR					TRUE			NA
cg00846166	-0.667311	0.000545661	0.00849485	37	19	10022875	R	OLFM2	NM_058164	Body	chr19:10023835-10025602	N_Shore		RDMR	NA			NA
cg00846769	-1.22469	1.05506e-09	6.73014e-08	37	10	134405126	R	INPP5A	NM_005539	Body				CDMR	NA			TRUE
cg00848480	2.32416	2.39393e-09	1.42124e-07	37	7	592840	F	PRKAR1B;PRKAR1B;PRKAR1B;PRKAR1B;PRKAR1B;PRKAR1B	NM_001164759;NM_001164762;NM_001164758;NM_001164760;NM_001164761;NM_002735	Body;Body;Body;Body;Body;Body	chr7:592620-593058	Island			NA			NA
cg00848594	0.563083	0.000172249	0.00316187	37	10	45495782	R	C10orf25;ZNF22	NM_001039380;NM_006963	3'UTR;TSS1500	chr10:45496275-45496550	N_Shore			NA	10:45495701-45497577	Unclassified	NA
cg00848780	0.599152	0.000410515	0.00667289	37	19	46174455	F	GIPR	NM_000164	Body	chr19:46174372-46174575	Island			NA	19:46173671-46174504	Unclassified	NA
cg00849610	-3.18516	3.68334e-09	2.10049e-07	37	17	59529316	R				chr17:59528979-59530266	Island			TRUE	17:59528771-59529797	Unclassified_Cell_type_specific	TRUE
cg00849642	-2.53366	3.42549e-22	2.75528e-19	37	12	109106495	R	CORO1C	NM_014325	5'UTR					TRUE			NA
cg00851761	-0.829543	0.00022222	0.00394319	37	10	133951761	R	JAKMIP3	NM_001105521	Body	chr10:133951698-133952012	Island			NA			NA
cg00852924	0.923281	7.55291e-06	0.000205149	37	1	179061154	R	TOR3A	NM_022371	Body					TRUE			NA
cg00853242	1.09219	9.41365e-05	0.00187228	37	1	6511997	R	ESPN	NM_031475	Body	chr1:6511689-6512110	Island			NA			NA
cg00854314	0.957498	1.01976e-07	4.29388e-06	37	15	89180799	F	ISG20	NM_002201	TSS1500					NA			NA
cg00856041	1.34464	0.000130298	0.00248067	37	6	27798455	R				chr6:27798990-27799427	N_Shore		DMR	NA	6:27798228-27799085	Promoter_Associated	NA
cg00857907	2.92633	1.46163e-12	1.64702e-10	37	2	202896898	F				chr2:202897386-202901046	N_Shore			NA	2:202896823-202897018	Unclassified_Cell_type_specific	NA
cg00859574	2.50417	1.95221e-10	1.44225e-08	37	6	39159259	R	KCNK5	NM_003740	Body					NA			NA
cg00859858	1.34039	0.000318807	0.00538279	37	1	37944257	R	ZC3H12A	NM_025079	Body	chr1:37939723-37940650	S_Shelf			TRUE	1:37943991-37945931	Promoter_Associated	NA
cg00861824	1.91414	7.95118e-13	9.4617e-11	37	1	207963099	R	CD46;CD46;CD46;CD46;CD46;CD46;CD46;CD46;CD46;CD46;CD46;CD46;CD46;CD46	NM_172360;NM_172357;NM_172359;NM_172358;NM_172354;NM_172353;NM_172351;NM_172356;NM_172355;NM_002389;NM_172350;NM_172361;NM_153826;NM_172352	Body;Body;Body;Body;Body;Body;Body;Body;Body;Body;Body;Body;Body;Body					TRUE			NA
cg00862597	1.61853	4.19725e-07	1.5437e-05	37	14	61750802	F				chr14:61746804-61748141	S_Shelf			NA			NA
cg00863007	-4.24867	6.7079e-23	6.30301e-20	37	7	28319676	R	LOC402644	NM_001126493	TSS1500					NA			NA
cg00864458	-1.17013	4.56627e-06	0.000131155	37	8	56985462	R	RPS20;RPS20	NM_001146227;NM_001023	Body;3'UTR	chr8:56986556-56987308	N_Shore			NA			NA
cg00864768	0.729771	5.46859e-05	0.00116858	37	19	54692102	R	MBOAT7;MBOAT7;MBOAT7;MBOAT7	NM_001146083;NM_001146082;NM_001146056;NM_024298	Body;Body;Body;Body	chr19:54693034-54695497	N_Shore			NA	19:54692076-54692366	Promoter_Associated	TRUE
cg00865690	-1.53211	0.000129349	0.00246502	37	2	21976205	R								TRUE			NA
cg00866690	3.21695	7.3982e-11	5.9076e-09	37	1	2066631	F	PRKCZ;PRKCZ;PRKCZ	NM_001033582;NM_002744;NM_001033581	5'UTR;Body;5'UTR	chr1:2066367-2066666	Island			NA			NA
cg00867018	1.35488	1.33819e-06	4.37899e-05	37	3	128268051	R								TRUE			TRUE
cg00867901	1.46437	1.03955e-07	4.36819e-06	37	14	99787006	R								NA	14:99786302-99787051	Unclassified	NA
cg00868074	1.2444	1.42011e-06	4.61713e-05	37	16	87441555	R	ZCCHC14	NM_015144	3'UTR	chr16:87441387-87441671	Island			NA			NA
cg00868131	1.326	0.000188214	0.00341556	37	1	54952901	F				chr1:54953893-54955287	N_Shore			NA			NA
cg00869308	0.621678	0.000479145	0.00761427	37	14	101360002	R	MEG8	NR_024149	TSS1500					NA			NA
cg00869582	2.39313	2.3438e-11	2.08237e-09	37	16	12564745	F	SNX29	NM_001080530	Body					TRUE			NA
cg00871207	1.26768	0.000408526	0.00664745	37	14	89080250	F								TRUE			NA
cg00871371	1.44641	0.000217376	0.00386767	37	17	75371476	R	SEPT9;SEPT9;SEPT9;SEPT9;SEPT9	NM_001113492;NM_001113493;NM_001113491;NM_006640;NM_001113494	5'UTR;Body;Body;Body;TSS1500	chr17:75368688-75370506	S_Shore		RDMR	TRUE			NA
cg00871787	-1.31099	0.000595972	0.00915576	37	17	79920595	R				chr17:79920529-79920756	Island			NA			NA
cg00872435	0.549431	0.000454169	0.00727805	37	2	98645122	R								TRUE			NA
cg00872580	0.817234	5.44529e-05	0.00116445	37	10	6262726	R	PFKFB3;PFKFB3	NM_004566;NM_001145443	Body;Body	chr10:6262647-6262871	Island			NA			NA
cg00873601	-1.63775	0.000288886	0.00494186	37	12	116044025	R								NA			NA
cg00874480	-1.41803	1.85912e-05	0.000454067	37	12	16512895	F	MGST1;MGST1;MGST1;MGST1	NM_145792;NM_145791;NM_020300;NM_145764	Body;Body;Body;Body					TRUE	12:16512445-16513541	Gene_Associated_Cell_type_specific	NA
cg00874891	1.55348	3.36183e-11	2.88261e-09	37	5	134361983	R				chr5:134363092-134365146	N_Shore			NA			NA
cg00875805	1.64215	0.000594774	0.00914218	37	4	140656749	F	MAML3	NM_018717	Body	chr4:140655962-140657135	Island			NA	4:140655440-140657159	Unclassified_Cell_type_specific	TRUE
cg00876266	-7.0692	5.32617e-30	2.82082e-26	37	19	5915133	R	CAPS;CAPS	NM_080590;NM_004058	Body;Body	chr19:5915007-5915301	Island			TRUE			NA
cg00876273	4.16509	4.08509e-16	9.24483e-14	37	10	94452311	R	HHEX	NM_002729	Body	chr10:94452200-94452428	Island		RDMR	NA			NA
cg00877691	1.5003	6.20122e-10	4.13351e-08	37	4	151177553	F	DCLK2;DCLK2	NM_001040261;NM_001040260	3'UTR;3'UTR	chr4:151177347-151177559	Island			NA			NA
cg00881378	-1.05955	6.76639e-05	0.00140698	37	15	101623617	F				chr15:101626334-101626852	N_Shelf			TRUE			NA
cg00883218	-1.35567	8.55148e-06	0.000229051	37	1	6301400	R				chr1:6301695-6302856	N_Shore			TRUE			NA
cg00884805	3.04192	1.72765e-14	2.83975e-12	37	1	68296607	R	GNG12	NM_018841	5'UTR	chr1:68298371-68299315	N_Shore			NA			NA
cg00886669	-1.82985	0.000111807	0.00217338	37	2	11529264	R								TRUE			NA
cg00887112	3.30592	1.29763e-14	2.19759e-12	37	2	202644572	R	ALS2;ALS2	NM_001135745;NM_020919	5'UTR;5'UTR	chr2:202645387-202646155	N_Shore			NA			NA
cg00890054	1.33668	5.05365e-06	0.000143507	37	1	9405823	R	SPSB1	NM_025106	5'UTR					NA	1:9405642-9405888	Unclassified_Cell_type_specific	NA
cg00890145	-0.866378	0.00013045	0.00248323	37	1	145028465	F	PDE4DIP	NM_022359	Body					TRUE	1:145028348-145028760	Unclassified	NA
cg00890363	1.21201	0.00019914	0.00358559	37	4	13540673	R				chr4:13543562-13546494	N_Shelf			NA	4:13540571-13540733	Unclassified_Cell_type_specific	NA
cg00891146	-1.04303	0.000388469	0.00636606	37	3	59034566	R	C3orf67	NM_198463	5'UTR	chr3:59035406-59035944	N_Shore			NA			NA
cg00891184	3.55511	9.00859e-21	5.27079e-18	37	1	10272185	R	KIF1B;KIF1B	NM_015074;NM_183416	5'UTR;5'UTR	chr1:10270015-10271306	S_Shore			NA	1:10271963-10272524	Unclassified_Cell_type_specific	NA
cg00891611	1.52347	3.22739e-09	1.86581e-07	37	1	108066602	R								TRUE			NA
cg00892353	-4.53451	6.39214e-23	6.02018e-20	37	8	124247948	R	C8orf76	NM_032847	Body					NA			NA
cg00893488	-1.17851	6.09548e-06	0.000169445	37	6	170555108	R								NA			NA
cg00893493	2.06577	1.18774e-09	7.49036e-08	37	1	85513191	F	MCOLN3	NM_018298	5'UTR	chr1:85513509-85514555	N_Shore			TRUE			NA
cg00893603	0.938304	0.000327927	0.005511	37	13	26587011	R	ATP8A2	NM_016529	Body	chr13:26586287-26586761	S_Shore			NA	13:26586222-26587025	Unclassified_Cell_type_specific	NA
cg00894103	0.401944	0.000352751	0.00586247	37	15	85359250	R	ALPK3	NM_020778	TSS1500	chr15:85360192-85360574	N_Shore			NA			NA
cg00894378	1.09924	2.16598e-06	6.72731e-05	37	10	104680152	F	CNNM2;CNNM2;CNNM2	NM_199077;NM_199076;NM_017649	Body;Body;Body	chr10:104677315-104679312	S_Shore		RDMR	NA			NA
cg00895174	2.66872	7.2413e-10	4.77142e-08	37	16	14729433	R	BFAR	NM_016561	5'UTR	chr16:14726516-14727366	S_Shelf			NA			NA
cg00896193	1.31641	2.93764e-11	2.55652e-09	37	16	81529947	R	CMIP;CMIP	NM_030629;NM_198390	Body;Body			low-CpG:80087445-80087523		NA			NA
cg00896347	1.43116	0.00025858	0.00449444	37	12	39538940	F				chr12:39538383-39539500	Island			TRUE			NA
cg00897796	2.9384	9.30978e-17	2.43367e-14	37	2	161127463	R				chr2:161126364-161126825	S_Shore		CDMR	TRUE			NA
cg00899090	-0.490083	0.00033246	0.00557455	37	12	119212319	F				chr12:119212110-119212393	Island			NA			NA
cg00899350	0.965784	4.01029e-06	0.000116932	37	2	232275105	F				chr2:232276742-232277135	N_Shore			NA	2:232274862-232275711	Unclassified_Cell_type_specific	NA
cg00899659	0.743254	0.000412695	0.00670378	37	10	45495971	R	C10orf25;ZNF22	NM_001039380;NM_006963	Body;TSS1500	chr10:45496275-45496550	N_Shore			NA	10:45495701-45497577	Unclassified	NA
cg00899855	1.42815	2.44874e-10	1.77561e-08	37	16	87499925	R	ZCCHC14	NM_015144	Body					NA			NA
cg00902496	-0.873899	0.000180069	0.00328839	37	1	45279638	R	BTBD19	NM_001136537	3'UTR	chr1:45278765-45279644	Island			TRUE	1:45278964-45279885	Promoter_Associated	TRUE
cg00902823	1.61697	3.38447e-09	1.94559e-07	37	17	71162349	F	SSTR2	NM_001050	5'UTR	chr17:71160922-71162350	Island		DMR	NA	17:71162306-71162429	Unclassified_Cell_type_specific	TRUE
cg00904622	-1.11478	2.02958e-05	0.000490703	37	6	80520743	R								TRUE			NA
cg00906420	-1.30758	3.99052e-05	0.00088819	37	3	78917133	R	ROBO1;ROBO1;ROBO1;ROBO1	NM_001145844;NM_001145845;NM_002941;NM_133631	Body;Body;Body;Body					TRUE			NA
cg00906833	0.698345	2.99889e-05	0.000692111	37	3	52328244	F	GLYCTK;MIR135A1;GLYCTK;GLYCTK;GLYCTK;GLYCTK	NR_026702;NR_029677;NM_145262;NR_026700;NR_026701;NR_026699	Body;Body;3'UTR;Body;Body;Body					NA			NA
cg00907399	-1.73285	4.59531e-16	1.03136e-13	37	17	47068192	F								TRUE			NA
cg00908271	1.47028	1.21943e-07	5.04965e-06	37	16	81254010	R	PKD1L2;PKD1L2	NM_052892;NM_001076780	TSS200;TSS200					NA			NA
cg00908408	-0.897724	3.45017e-05	0.000782142	37	7	36225738	F	EEPD1	NM_030636	Body					TRUE			NA
cg00908631	1.41672	3.16418e-05	0.000724882	37	1	51433616	R	CDKN2C	NM_001262	TSS1500	chr1:51433762-51435505	N_Shore			NA	1:51433513-51434062	Promoter_Associated	NA
cg00908758	-1.68465	7.00735e-07	2.442e-05	37	1	84944699	F	RPF1	NM_025065	TSS1500	chr1:84944932-84945350	N_Shore			NA	1:84944693-84945564	Unclassified	NA
cg00909259	0.91205	0.000598524	0.00918735	37	10	103024213	R								NA			NA
cg00910676	-0.752674	1.12451e-06	3.74167e-05	37	2	107005670	R	PLGLA	NR_003506	Body					NA			NA
cg00910972	1.41577	3.48051e-11	2.97312e-09	37	8	144800084	R	MAPK15	NM_139021	Body	chr8:144800957-144801335	N_Shore			NA	8:144799922-144800125	Unclassified_Cell_type_specific	NA
cg00912247	-1.67532	2.41611e-07	9.37131e-06	37	14	104889116	R								NA			NA
cg00913360	2.25449	8.31352e-08	3.5631e-06	37	7	151594392	R								TRUE			NA
cg00913787	-1.06039	1.73759e-05	0.000428	37	2	6376422	R				chr2:6378282-6378703	N_Shore			NA			NA
cg00913954	1.40877	2.39571e-07	9.29927e-06	37	1	36852956	R	STK40	NM_032017	TSS1500	chr1:36851089-36851873	S_Shore		RDMR	TRUE			NA
cg00914963	-0.660965	3.16435e-05	0.000724882	37	17	77966262	R	TBC1D16	NM_019020	Body	chr17:77965805-77966296	Island			TRUE	17:77964946-77966801	Unclassified	NA
cg00915092	1.33719	9.44963e-05	0.00187852	37	3	108031411	R	HHLA2	NM_007072	5'UTR					TRUE			NA
cg00917471	1.52985	5.54165e-06	0.000155933	37	1	43228316	F	LEPRE1;LEPRE1	NM_022356;NM_001146289	Body;Body	chr1:43232214-43233359	N_Shelf			NA			NA
cg00923634	-2.41467	5.67352e-12	5.70857e-10	37	1	25968448	F	MAN1C1	NM_020379	Body					TRUE			TRUE
cg00923880	1.86656	4.10094e-13	5.14579e-11	37	8	19613178	F				chr8:19614131-19615307	N_Shore			NA			NA
cg00924052	-2.90558	1.11983e-12	1.29442e-10	37	7	28319594	R	LOC402644	NM_001126493	TSS1500					NA			NA
cg00925766	-1.05641	1.4569e-08	7.32226e-07	37	14	69676183	F	EXD2	NM_018199	TSS1500					NA			NA
cg00925802	-1.95489	4.13255e-08	1.89152e-06	37	1	10732558	F	CASZ1;CASZ1	NM_017766;NM_001079843	Body;Body					NA			NA
cg00926215	1.15594	0.000418288	0.00677925	37	2	223162049	R	PAX3;PAX3;PAX3;CCDC140;PAX3;PAX3;PAX3;PAX3;PAX3	NM_181458;NM_013942;NM_181457;NM_153038;NM_000438;NM_181461;NM_181460;NM_181459;NM_001127366	Body;Body;Body;TSS1500;Body;Body;Body;Body;Body	chr2:223162946-223163912	N_Shore		RDMR	NA	2:223161990-223162156	Unclassified_Cell_type_specific	NA
cg00926267	0.846266	2.85984e-05	0.000663439	37	22	41030561	R	MKL1	NM_020831	5'UTR	chr22:41032129-41033272	N_Shore			NA			NA
cg00926420	-1.95609	6.73617e-07	2.35737e-05	37	14	99613313	R								NA			NA
cg00927035	0.739167	2.97949e-05	0.000688062	37	11	45825445	R	SLC35C1;SLC35C1;SLC35C1	NM_001145266;NM_018389;NM_001145265	TSS200;TSS1500;TSS200	chr11:45825615-45826872	N_Shore			NA			NA
cg00927435	0.683125	0.000397064	0.00648657	37	8	144872683	R				chr8:144872530-144873040	Island			NA			NA
cg00927503	0.88505	0.000177264	0.0032434	37	2	150983033	R								TRUE			NA
cg00927666	-3.83954	1.27434e-15	2.63264e-13	37	7	28319589	R	LOC402644	NM_001126493	TSS1500					NA			NA
cg00929322	2.52269	1.08138e-12	1.25424e-10	37	7	122900147	R								TRUE			NA
cg00929523	-1.30209	2.80925e-06	8.4987e-05	37	1	157948875	R				chr1:157948720-157949053	Island			NA			NA
cg00930606	1.09315	1.04197e-06	3.49784e-05	37	22	31740944	R	PATZ1;PATZ1;PATZ1;PATZ1	NM_014323;NM_032051;NM_032052;NM_032050	1stExon;1stExon;1stExon;1stExon	chr22:31741045-31743707	N_Shore			NA	22:31740343-31740949	Promoter_Associated_Cell_type_specific	NA
cg00931124	-1.86145	2.4802e-07	9.59979e-06	37	16	967929	F	LMF1	NM_022773	Body	chr16:967241-967619	S_Shore			NA			NA
cg00933763	-1.51247	9.61507e-06	0.000253988	37	7	27976026	F	JAZF1	NM_175061	Body					TRUE			NA
cg00935216	-1.02001	0.000319493	0.00539162	37	7	157461368	R	PTPRN2;PTPRN2;PTPRN2	NM_002847;NM_130842;NM_130843	Body;Body;Body					NA	7:157461127-157461659	Unclassified_Cell_type_specific	NA
cg00935653	-1.01432	0.000171558	0.0031513	37	7	25897725	R				chr7:25898237-25898771	N_Shore		RDMR	NA			NA
cg00935894	2.81793	5.72988e-11	4.67988e-09	37	8	110705093	R	GOLSYN;GOLSYN	NM_001099744;NM_001099743	TSS1500;TSS1500	chr8:110703409-110703897	S_Shore		CDMR	NA			NA
cg00936626	-1.08611	7.92519e-05	0.00161637	37	3	196694856	F	PIGZ	NM_025163	5'UTR	chr3:196695319-196697065	N_Shore			NA	3:196694822-196695018	Unclassified_Cell_type_specific	NA
cg00936935	2.15783	5.11583e-06	0.000145101	37	10	52271899	F	SGMS1	NM_147156	5'UTR					TRUE			NA
cg00937392	1.96914	4.77911e-08	2.15877e-06	37	9	94662566	R	ROR2	NM_004560	Body	chr9:94662565-94662818	Island			TRUE			NA
cg00937515	0.793926	6.71259e-05	0.00139743	37	16	29272909	F								NA			TRUE
cg00937817	0.611771	0.000108414	0.00211772	37	6	157725025	R	C6orf35	NM_018452	Body					TRUE			NA
cg00938816	-1.27698	1.91805e-08	9.42168e-07	37	17	8058149	R				chr17:8059556-8060237	N_Shore		RDMR	NA			NA
cg00939442	-0.501616	0.000482286	0.00765613	37	1	223183895	F								TRUE			NA
cg00943382	4.83629	2.1038e-27	5.32881e-24	37	7	156786185	F								NA			NA
cg00944304	-0.915918	0.000275564	0.00474781	37	15	40738072	F	BAHD1	NM_014952	5'UTR	chr15:40732929-40734697	S_Shelf			TRUE			NA
cg00946992	0.54692	0.000380484	0.0062543	37	14	29227969	F								NA			NA
cg00947023	0.806507	0.000181655	0.0033123	37	17	11953402	F	MAP2K4	NM_003010	Body					TRUE			NA
cg00949801	1.52569	5.52209e-05	0.00117847	37	1	240776211	R	GREM2	NM_022469	TSS1500					NA			NA
cg00950971	1.58235	6.63379e-11	5.35488e-09	37	10	72015325	F	NPFFR1	NM_022146	Body	chr10:72014777-72015696	Island			NA	10:72014843-72015807	Unclassified_Cell_type_specific	NA
cg00951395	1.63414	9.8781e-05	0.00195266	37	1	232941775	F	KIAA1383	NM_019090	1stExon	chr1:232941054-232941707	S_Shore		RDMR	TRUE	1:232940695-232942125	Promoter_Associated	NA
cg00951869	-0.604797	0.000471062	0.00750599	37	14	24805349	F	ADCY4;RIPK3	NM_139247;NM_006871	TSS1500;3'UTR	chr14:24803678-24804353	S_Shore			NA			NA
cg00953256	0.552564	0.00038613	0.00633332	37	11	69468875	R	CCND1	NM_053056	3'UTR	chr11:69468810-69469152	Island			NA			NA
cg00954391	0.841811	0.000151255	0.00282545	37	10	612391	R	DIP2C	NM_014974	Body					NA			NA
cg00955674	1.81128	1.56742e-05	0.000390829	37	1	1478827	F	SSU72	NM_014188	Body	chr1:1474962-1475220	S_Shelf			NA	1:1478585-1478895	Gene_Associated_Cell_type_specific	TRUE
cg00955867	0.942641	1.89423e-05	0.000461706	37	1	160337038	R	NHLH1;NHLH1	NM_005598;NM_005598	1stExon;5'UTR	chr1:160340604-160340843	N_Shelf			NA			NA
cg00956759	2.23354	1.57754e-09	9.69745e-08	37	17	30023399	F								TRUE			TRUE
cg00957480	0.784539	0.00066018	0.00998902	37	17	10728755	R	PIRT	NM_001101387	Body					NA			NA
cg00957598	0.841314	0.000129376	0.00246541	37	17	76142333	F	C17orf99	NM_001163075	TSS200					NA			NA
cg00957698	3.18474	5.63145e-12	5.67184e-10	37	4	121991345	R	C4orf31	NM_024574	5'UTR	chr4:121992003-121993703	N_Shore			NA			NA
cg00958702	1.21206	0.000334785	0.00560799	37	9	126801735	R				chr9:126803261-126803672	N_Shore			NA			NA
cg00959259	1.42825	1.63384e-07	6.59297e-06	37	3	122281975	F	PARP9;PARP9;DTX3L;PARP9;PARP9;PARP9;PARP9	NM_001146106;NM_001146104;NM_138287;NM_031458;NM_001146103;NM_001146105;NM_001146102	5'UTR;5'UTR;TSS1500;5'UTR;5'UTR;5'UTR;5'UTR	chr3:122283002-122283594	N_Shore			NA			NA
cg00960305	2.4768	6.21939e-13	7.55974e-11	37	20	22558297	R	C20orf56	NR_001558	Body	chr20:22557517-22559240	Island		DMR	TRUE			NA
cg00960379	1.06834	2.05943e-05	0.000497183	37	15	75646093	R	NEIL1;MIR631	NM_024608;NR_030360	Body;TSS200	chr15:75648404-75648709	N_Shelf			NA			NA
cg00960781	-2.29905	1.47801e-07	6.02075e-06	37	10	63170103	R	TMEM26	NM_178505	Body					NA			NA
cg00961640	1.61701	3.11103e-05	0.000714233	37	1	110933767	F	SLC16A4	NM_004696	TSS200					TRUE			NA
cg00962903	-3.75148	2.92937e-10	2.09177e-08	37	3	168863028	R	MECOM;MECOM;MECOM;MECOM;MECOM;MECOM	NM_001163999;NM_004991;NM_001105077;NM_001164000;NM_001105078;NM_005241	5'UTR;Body;5'UTR;5'UTR;5'UTR;5'UTR	chr3:168864030-168864449	N_Shore			NA			NA
cg00963496	0.603502	0.000277899	0.00478118	37	6	32154023	R	PBX2	NM_002586	3'UTR					NA			NA
cg00964997	1.21975	7.97616e-05	0.00162514	37	4	13531195	R				chr4:13530847-13531244	Island			NA			NA
cg00965795	2.29314	5.76218e-09	3.14612e-07	37	2	27957843	R				chr2:27958207-27958723	N_Shore			NA	2:27957816-27959130	Unclassified	NA
cg00967123	3.25181	2.15385e-18	7.80062e-16	37	17	78427788	R				chr17:78428262-78429288	N_Shore			NA	17:78427583-78429545	Promoter_Associated	NA
cg00967711	-0.945958	9.32532e-06	0.000247134	37	3	100281202	F	TMEM45A	NM_018004	Body					TRUE			NA
cg00968267	1.63402	1.00573e-10	7.8152e-09	37	13	73764146	R								TRUE			NA
cg00968270	-2.34396	4.35083e-14	6.64776e-12	37	16	87471788	F	ZCCHC14	NM_015144	Body					NA			NA
cg00968536	2.44552	6.26985e-18	2.07538e-15	37	1	51442672	F				chr1:51443311-51444036	N_Shore		RDMR	NA			TRUE
cg00970396	1.46198	1.53603e-05	0.000383958	37	16	9107199	R								NA			NA
cg00970752	2.38398	4.47716e-10	3.05932e-08	37	1	15711443	R	FHAD1	NM_052929	Body					TRUE			NA
cg00971369	0.526033	0.000175037	0.00320668	37	8	142263802	F				chr8:142264027-142264315	N_Shore			NA			NA
cg00971695	0.887331	7.09554e-06	0.000194005	37	14	65169664	F				chr14:65170876-65172007	N_Shore		RDMR	NA			NA
cg00974523	0.896707	0.000459383	0.0073489	37	16	90124400	R	PRDM7;PRDM7	NM_052996;NM_001098173	3'UTR;3'UTR					NA			TRUE
cg00974985	0.72648	9.32207e-05	0.00185651	37	14	67915433	R								NA			NA
cg00975876	1.51894	0.000191524	0.00346653	37	6	41752769	F	PRICKLE4	NM_013397	Body	chr6:41753880-41755576	N_Shore			NA	6:41752445-41752819	Unclassified_Cell_type_specific	NA
cg00975971	-3.74021	3.09484e-33	6.00995e-29	37	5	14744206	R	ANKH	NM_054027	Body					TRUE			NA
cg00977293	0.971594	5.00037e-05	0.00108081	37	17	13994507	F	COX10	NM_001303	Body					TRUE			NA
cg00977526	1.45113	3.02654e-06	9.09196e-05	37	2	107202311	R								NA			NA
cg00977707	2.1957	1.87855e-11	1.69863e-09	37	3	11517830	R	ATG7;ATG7;ATG7	NM_001136031;NM_001144912;NM_006395	Body;Body;Body					TRUE			NA
cg00978783	1.21257	6.04234e-07	2.1412e-05	37	14	100788291	F	C14orf68	NM_207117	TSS1500					NA			NA
cg00979553	1.13816	2.30875e-08	1.11475e-06	37	16	89124336	F				chr16:89127604-89127815	N_Shelf			NA			NA
cg00982136	1.43193	4.67828e-05	0.00101966	37	2	201726139	R	CLK1;CLK1;CLK1;CLK1	NR_027855;NM_001162407;NM_004071;NR_027856	Body;Body;Body;Body	chr2:201728892-201729577	N_Shelf		RDMR	NA			NA
cg00984060	-2.66309	8.2346e-11	6.49285e-09	37	22	40081520	R	CACNA1I;CACNA1I	NM_001003406;NM_021096	Body;Body	chr22:40081519-40082390	Island			NA	22:40081445-40082681	Unclassified_Cell_type_specific	NA
cg00986580	1.55767	1.02946e-11	9.81567e-10	37	14	22951241	F								NA			NA
cg00986910	1.71116	9.38162e-06	0.000248449	37	3	55450569	F								TRUE			TRUE
cg00987097	0.524557	3.66562e-05	0.000824338	37	1	2471732	R				chr1:2472095-2472586	N_Shore			NA			NA
cg00987350	1.09529	4.92002e-06	0.000140187	37	1	184456417	F	C1orf21	NM_030806	Body					TRUE			NA
cg00987395	-0.713143	0.000522904	0.00819721	37	6	98934664	R								TRUE			NA
cg00989575	-1.70244	2.83805e-11	2.47618e-09	37	10	75402204	F	MYOZ1	NM_021245	TSS1500					NA			NA
cg00990690	-1.21314	7.76198e-05	0.0015876	37	13	26302267	R	ATP8A2	NM_016529	Body					TRUE			NA
cg00992850	4.75022	1.03809e-18	3.98623e-16	37	7	25900703	F				chr7:25902121-25902472	N_Shore		RDMR	NA	7:25900034-25900861	Unclassified_Cell_type_specific	NA
cg00993310	-1.2852	7.82272e-05	0.00159859	37	12	128654222	F								TRUE			NA
cg00993677	-1.23078	8.60907e-06	0.000230338	37	2	239931250	R				chr2:239930798-239931057	S_Shore			TRUE			NA
cg00994251	0.777291	0.00025933	0.00450639	37	1	3439691	R	MEGF6	NM_001409	Body	chr1:3435988-3436250	S_Shelf			NA	1:3439395-3439695	Unclassified_Cell_type_specific	NA
cg00995854	1.4406	6.0506e-05	0.00127603	37	1	157802305	R	CD5L	NM_005894	Body					NA			NA
cg01000188	-1.46384	2.67526e-06	8.12981e-05	37	9	133769184	F	QRFP	NM_198180	1stExon					NA	9:133768170-133769619	Promoter_Associated	NA
cg01004363	1.08369	2.30181e-06	7.10213e-05	37	10	88729464	R	AGAP11;C10orf116	NM_133447;NM_006829	TSS1500;Body	chr10:88730554-88731632	N_Shore			TRUE			NA
cg01004641	0.875146	1.54306e-07	6.26071e-06	37	2	39406099	F	CDKL4	NM_001009565	3'UTR					NA			NA
cg01004966	-1.44243	3.33133e-06	9.91176e-05	37	22	19156224	F				chr22:19156977-19157413	N_Shore			NA			NA
cg01007894	1.91798	6.00135e-10	4.01077e-08	37	9	135957353	R	CELP	NR_001275	TSS1500					NA			NA
cg01009486	1.17843	2.51465e-08	1.20461e-06	37	16	28632986	R	SULT1A1	NM_177536	Body	chr16:28634440-28635031	N_Shore			NA			NA
cg01010211	4.61707	2.42289e-15	4.74803e-13	37	22	17956453	F	CECR2	NM_031413	TSS200					NA			NA
cg01013868	1.41648	8.30416e-05	0.00168229	37	14	101449839	F	SNORD114-23;SNORD114-24	NR_003216;NR_003217	TSS1500;TSS1500					NA			NA
cg01014615	1.45092	0.000147137	0.00275838	37	2	177027621	F	HOXD3	NM_006898	TSS1500	chr2:177027617-177028014	Island			NA			NA
cg01016533	0.727676	2.4518e-05	0.000579591	37	16	31123892	R	BCKDK;BCKDK	NM_001122957;NM_005881	3'UTR;3'UTR	chr16:31119557-31120744	S_Shelf			NA			NA
cg01016592	1.18148	2.09087e-07	8.23593e-06	37	16	30615808	R	ZNF689	NM_138447	Body	chr16:30615777-30616286	Island			NA			NA
cg01017257	2.3219	1.7352e-05	0.000427488	37	1	15059738	F	KIAA1026;KIAA1026	NM_201628;NM_015209	Body;Body					TRUE			NA
cg01017839	-0.812103	0.000598456	0.00918666	37	1	181448627	F				chr1:181451311-181452049	N_Shelf			NA	1:181447965-181448883	Unclassified	NA
cg01018002	0.555236	0.000355824	0.00590656	37	1	28844479	F	SNHG3-RCC1;RCC1;SNHG3-RCC1;RCC1;SNHG3-RCC1;RCC1	NR_030725;NM_001269;NR_030726;NM_001048195;NM_001048199;NM_001048194	Body;TSS1500;Body;TSS1500;5'UTR;TSS1500	chr1:28844653-28845293	N_Shore			NA	1:28843845-28845626	Promoter_Associated	NA
cg01018864	-1.38135	3.56872e-05	0.000805077	37	14	96158915	R	TCL1B;TCL1B	NM_004918;NM_199206	3'UTR;3'UTR					TRUE			NA
cg01019875	3.6117	4.86726e-10	3.30836e-08	37	17	6945620	F	SLC16A11	NM_153357	Body	chr17:6945389-6947521	Island			NA			TRUE
cg01020203	1.48987	3.48412e-07	1.30736e-05	37	3	55367351	R								TRUE			NA
cg01020413	2.08782	1.21003e-06	3.99591e-05	37	2	66810487	R				chr2:66808568-66809404	S_Shore		RDMR	TRUE	2:66809206-66810655	Unclassified_Cell_type_specific	NA
cg01020801	1.29567	0.000164022	0.00303008	37	20	61297564	F	SLCO4A1;LOC100127888	NM_016354;NR_024470	Body;Body					NA			NA
cg01021196	-3.13195	1.1586e-11	1.09371e-09	37	14	38340164	F								TRUE			NA
cg01021487	-1.09745	0.000416421	0.00675436	37	6	119298429	F	FAM184A;FAM184A	NM_024581;NM_001100411	Body;Body					NA			NA
cg01022200	0.842196	4.15786e-06	0.000120863	37	1	180881086	F	KIAA1614	NM_020950	TSS1500	chr1:180881316-180882592	N_Shore			NA	1:180880963-180881208	Unclassified_Cell_type_specific	TRUE
cg01022345	-1.91225	2.50875e-11	2.2135e-09	37	14	101317819	F	MIR770;MEG3;MEG3;MEG3	NR_030528;NR_003531;NR_003530;NR_002766	TSS1500;Body;Body;Body					NA	14:101317248-101319039	Unclassified	TRUE
cg01025233	-3.13557	1.36525e-10	1.03775e-08	37	5	72732060	F				chr5:72731821-72732061	Island		RDMR	TRUE			NA
cg01025434	0.796512	8.25288e-05	0.00167349	37	5	150027297	R	SYNPO;SYNPO;SYNPO;SYNPO	NM_007286;NM_001109974;NM_001166208;NM_001166209	5'UTR;5'UTR;Body;Body	chr5:150028945-150029457	N_Shore		CDMR	NA	5:150027288-150027447	Unclassified_Cell_type_specific	NA
cg01025720	1.43416	1.52414e-06	4.92318e-05	37	13	113346439	F	ATP11A;ATP11A	NM_015205;NM_032189	Body;Body	chr13:113343853-113345188	S_Shore		RDMR	NA			NA
cg01026204	0.805975	0.00010836	0.00211697	37	13	37640361	R								TRUE			NA
cg01026730	0.713595	7.05528e-05	0.00146057	37	5	78224071	F	ARSB;ARSB	NM_000046;NM_198709	Body;Body					TRUE			NA
cg01028142	0.698024	3.42315e-05	0.000776705	37	2	7004578	R	CMPK2	NM_207315	Body	chr2:7005163-7006340	N_Shore			NA	2:7004377-7004808	Unclassified_Cell_type_specific	NA
cg01028364	-1.27492	1.26802e-05	0.000324427	37	15	55543264	R	RAB27A;RAB27A;RAB27A;RAB27A	NM_183234;NM_183236;NM_004580;NM_183235	5'UTR;5'UTR;5'UTR;5'UTR					TRUE	15:55543026-55543333	Unclassified_Cell_type_specific	NA
cg01031670	1.21363	0.000326582	0.00549078	37	22	43014920	R	CYB5R3;CYB5R3;CYB5R3	NM_001129819;NM_000398;NM_007326	3'UTR;3'UTR;3'UTR	chr22:43010440-43011063	S_Shelf			NA			NA
cg01032119	1.35331	0.000162032	0.00299901	37	5	10857295	R								TRUE	5:10857161-10857439	Unclassified	TRUE
cg01033191	1.18994	0.000338669	0.00566328	37	10	62488850	F				chr10:62492785-62493376	N_Shelf			NA			NA
cg01033356	-1.81113	4.68349e-05	0.0010206	37	10	1402917	R	ADARB2	NM_018702	Body	chr10:1404659-1406219	N_Shore			TRUE			TRUE
cg01033419	2.48082	6.91601e-17	1.87028e-14	37	6	56387378	R	DST;DST;DST;DST;DST	NM_015548;NM_001144770;NM_183380;NM_001144771;NM_001144769	Body;Body;Body;Body;Body					TRUE			NA
cg01034396	-1.22986	6.04401e-05	0.0012749	37	13	37494802	F	SMAD9;SMAD9	NM_001127217;NM_005905	TSS1500;TSS1500	chr13:37493896-37494752	S_Shore		CDMR	NA	13:37494681-37494947	Unclassified_Cell_type_specific	NA
cg01034921	0.881315	2.10032e-05	0.000506036	37	9	89762099	R	C9orf170	NM_001001709	TSS1500	chr9:89763336-89763767	N_Shore			NA			NA
cg01040779	-3.34357	7.09018e-15	1.26262e-12	37	4	187629339	F	FAT1	NM_005245	Body			low-CpG:187866051-187866401		NA			NA
cg01040850	1.86947	2.50515e-11	2.2108e-09	37	1	181002669	F	MR1	NM_001531	TSS1500					TRUE	1:181002211-181003292	Promoter_Associated	NA
cg01041405	-5.76682	9.51472e-30	4.85018e-26	37	16	68440620	R	SMPD3	NM_018667	5'UTR					TRUE			NA
cg01043134	0.637841	2.36648e-05	0.000562063	37	6	31709892	R	MSH5;MSH5;MSH5;MSH5	NM_172165;NM_025259;NM_002441;NM_172166	Body;Body;Body;Body	chr6:31707489-31708336	S_Shore			NA			NA
cg01043196	2.05489	1.50016e-05	0.000376174	37	16	68362223	F	PRMT7	NM_019023	Body					TRUE			NA
cg01044025	2.04009	4.83163e-09	2.68222e-07	37	3	151613372	R								TRUE			NA
cg01044129	0.562222	0.000509017	0.00801309	37	13	37453778	R	SMAD9;SMAD9	NM_001127217;NM_005905	Body;Body					NA			NA
cg01045835	1.37675	1.49486e-07	6.08272e-06	37	5	82969530	R	HAPLN1	NM_001884	5'UTR					NA			NA
cg01046377	1.64341	2.46191e-06	7.54306e-05	37	7	144049427	F				chr7:144052115-144052650	N_Shelf			NA			NA
cg01046798	1.27582	0.000187774	0.00340878	37	6	43464075	F	TJAP1;TJAP1;TJAP1;TJAP1;TJAP1;TJAP1;TJAP1	NM_001146019;NM_080604;NM_001146020;NM_001146016;NR_027394;NM_001146017;NM_001146018	5'UTR;5'UTR;5'UTR;5'UTR;Body;5'UTR;5'UTR					TRUE			TRUE
cg01047268	1.0611	0.000159693	0.00296163	37	1	235257304	F								NA	1:235256340-235257699	Unclassified	TRUE
cg01047635	1.53118	3.26272e-05	0.00074478	37	11	16761506	F	C11orf58;C11orf58	NM_014267;NM_001142705	Body;5'UTR	chr11:16759945-16760386	S_Shore	low-CpG:16717854-16718154		NA			NA
cg01048751	-0.766438	0.000161192	0.00298536	37	1	27718495	R	GPR3	NM_005281	TSS1500	chr1:27718892-27719349	N_Shore			TRUE	1:27718016-27720258	Promoter_Associated	NA
cg01048904	1.42977	6.88953e-12	6.79463e-10	37	19	5712068	R	LONP1	NM_004793	Body	chr19:5711703-5711980	S_Shore			NA			NA
cg01050429	-2.33034	1.34445e-06	4.39639e-05	37	5	72596646	R				chr5:72594147-72595808	S_Shore		RDMR	NA			NA
cg01052291	2.00125	1.91905e-08	9.42544e-07	37	6	133036573	F	VNN1	NM_004666	TSS1500					NA			TRUE
cg01052614	0.800064	0.00063753	0.00969403	37	8	143619583	R	BAI1	NM_001702	Body	chr8:143623275-143623662	N_Shelf			NA	8:143619547-143619611	Unclassified_Cell_type_specific	NA
cg01052864	1.79052	1.06238e-08	5.48818e-07	37	5	215875	R	CCDC127	NM_145265	Body	chr5:218036-219128	N_Shelf			NA			TRUE
cg01053241	2.62605	1.67443e-07	6.74051e-06	37	8	17352834	R				chr8:17354321-17355250	N_Shore			NA			TRUE
cg01053621	1.55197	5.2584e-08	2.35338e-06	37	1	161193991	F	APOA2	NM_001643	TSS1500					NA			NA
cg01054282	0.999808	2.25833e-05	0.000539138	37	9	2842164	R	KIAA0020	NM_014878	5'UTR	chr9:2843965-2844308	N_Shore			NA			NA
cg01054354	1.39037	2.76191e-07	1.05857e-05	37	15	100272751	R	LYSMD4	NM_152449	5'UTR	chr15:100272901-100273891	N_Shore			NA	15:100272592-100274283	Promoter_Associated	NA
cg01055591	0.739597	4.18068e-06	0.000121399	37	22	17629788	R	CECR5;CECR5	NM_017829;NM_033070	Body;Body	chr22:17627231-17628723	S_Shore			NA			NA
cg01056400	1.06344	8.84478e-06	0.000235871	37	2	208119426	F								TRUE			NA
cg01056615	1.27703	3.61932e-10	2.52995e-08	37	5	1140096	R								NA	5:1139945-1141094	Unclassified	NA
cg01059818	2.48027	6.18566e-17	1.69071e-14	37	17	26370690	F	NLK	NM_016231	Body	chr17:26368586-26369133	S_Shore			TRUE			NA
cg01059881	1.18993	1.0847e-05	0.000282541	37	20	60927922	F	LAMA5	NM_005560	Body	chr20:60926764-60927157	S_Shore			NA			TRUE
cg01060989	2.08622	1.30226e-09	8.15897e-08	37	1	221945814	F								TRUE			NA
cg01061424	-1.31536	3.82809e-08	1.76397e-06	37	12	132663572	F				chr12:132663322-132663748	Island			NA	12:132662920-132664002	Unclassified	NA
cg01062937	0.624019	3.93226e-05	0.000876711	37	16	88537260	F	ZFPM1	NM_153813	Body	chr16:88536936-88537375	Island			NA	16:88536615-88537767	Promoter_Associated_Cell_type_specific	NA
cg01063615	1.08324	7.12904e-05	0.00147419	37	17	34138793	R	TAF15;TAF15	NM_003487;NM_139215	Body;Body	chr17:34135878-34137007	S_Shore			NA			NA
cg01064131	1.39668	2.83071e-08	1.33934e-06	37	13	114312577	R	ATP4B	NM_000705	TSS200					NA			NA
cg01065697	-0.967262	0.000405621	0.00660599	37	1	3320738	F	PRDM16;PRDM16	NM_022114;NM_199454	Body;Body	chr1:3321269-3322310	N_Shore			NA			NA
cg01066157	-2.98102	4.37127e-17	1.2345e-14	37	6	152451023	F	SYNE1;SYNE1;SYNE1;SYNE1	NM_182961;NM_133650;NM_015293;NM_033071	Body;Body;Body;Body					TRUE			NA
cg01066494	-1.66421	3.33231e-14	5.20862e-12	37	14	102231419	F	PPP2R5C;PPP2R5C	NM_001161726;NM_001161725	Body;Body	chr14:102227441-102228854	S_Shelf			NA			NA
cg01067983	2.93475	3.44509e-10	2.4184e-08	37	6	2961157	F	SERPINB6	NM_004568	5'UTR					TRUE			NA
cg01071185	-2.30956	3.45277e-16	7.9596e-14	37	1	209629286	R								TRUE			NA
cg01071440	2.80375	1.56477e-14	2.59927e-12	37	1	19711707	R	CAPZB	NM_004930	Body					TRUE			NA
cg01072952	-1.63458	1.63212e-07	6.588e-06	37	5	83679364	R	EDIL3	NM_005711	Body	chr5:83679584-83680720	N_Shore			NA			NA
cg01076217	-3.21401	1.60694e-11	1.47827e-09	37	6	137364811	R	IL20RA	NM_014432	Body	chr6:137365299-137366126	N_Shore		CDMR	NA			NA
cg01078446	0.897154	4.83163e-05	0.00104873	37	12	115113212	R	TBX3;TBX3	NM_005996;NM_016569	Body;Body	chr12:115112014-115112627	S_Shore			TRUE			NA
cg01078989	-0.669747	5.02676e-05	0.00108577	37	10	15761657	R	ITGA8	NM_003638	1stExon	chr10:15761423-15762101	Island			TRUE			NA
cg01079407	1.31435	1.13448e-09	7.18393e-08	37	6	162964378	R	PARK2;PARK2;PARK2	NM_004562;NM_013987;NM_013988	Body;Body;Body					TRUE			NA
cg01079632	0.74286	4.81151e-09	2.6736e-07	37	16	18872929	R	SMG1	NM_015092	Body					NA			NA
cg01080424	1.32097	3.56963e-10	2.49778e-08	37	7	6520004	F	KDELR2;KDELR2	NM_001100603;NM_006854	Body;Body	chr7:6523064-6523897	N_Shelf		RDMR	NA			NA
cg01081168	2.38391	6.19124e-08	2.72511e-06	37	1	212278486	R								TRUE			NA
cg01081263	2.59248	2.35036e-13	3.09989e-11	37	11	9112471	R	SCUBE2;SCUBE2	NM_020974;NM_001170690	Body;Body	chr11:9112461-9113459	Island			NA			TRUE
cg01081303	0.856355	0.000233823	0.00411979	37	4	2241822	R	HAUS3	NM_024511	Body	chr4:2243251-2244007	N_Shore			NA			NA
cg01081718	1.16354	1.28242e-05	0.000327535	37	3	112278508	F	ATG3	NM_022488	Body	chr3:112280022-112280950	N_Shore			NA			NA
cg01082299	1.51971	7.56362e-05	0.00155201	37	6	31431969	R	HCP5	NM_006674	3'UTR					NA	6:31431776-31432134	Promoter_Associated	NA
cg01082601	0.903048	4.38977e-07	1.60611e-05	37	20	36156960	F	BLCAP;BLCAP;BLCAP;BLCAP	NM_001167820;NM_001167822;NM_001167821;NM_006698	TSS1500;TSS1500;TSS1500;TSS1500	chr20:36156022-36156669	S_Shore			NA	20:36155422-36157045	Promoter_Associated	NA
cg01082602	0.699417	7.81185e-05	0.00159676	37	1	7726441	R	CAMTA1	NM_015215	Body	chr1:7723400-7725175	S_Shore			NA	1:7726359-7726543	Unclassified_Cell_type_specific	NA
cg01083148	2.40646	8.65545e-09	4.55801e-07	37	7	105705154	F							CDMR	TRUE			NA
cg01083549	3.43575	2.73943e-16	6.4315e-14	37	16	89168371	R	ACSF3;ACSF3;ACSF3	NM_174917;NR_023316;NM_001127214	Body;Body;Body	chr16:89167116-89167482	S_Shore			NA	16:89168198-89168671	Unclassified_Cell_type_specific	NA
cg01084215	4.56804	8.20004e-24	9.65569e-21	37	17	77924269	R	TBC1D16	NM_019020	Body	chr17:77924080-77924423	Island			NA			NA
cg01084566	2.97338	2.25209e-14	3.62865e-12	37	4	175444482	R	HPGD;HPGD;HPGD	NR_027332;NM_000860;NM_001145816	TSS1500;TSS1500;TSS1500	chr4:175443406-175443837	S_Shore			NA			NA
cg01085210	-2.62046	9.1744e-09	4.80709e-07	37	14	38067219	R				chr14:38067446-38069207	N_Shore		RDMR	NA			TRUE
cg01086110	-1.36696	8.69884e-11	6.83379e-09	37	20	43979369	F				chr20:43976533-43977242	S_Shelf			NA			NA
cg01087008	-1.83715	2.36195e-06	7.27228e-05	37	14	38068590	R				chr14:38067446-38069207	Island		CDMR	TRUE	14:38068508-38068673	Unclassified_Cell_type_specific	TRUE
cg01087195	2.07005	5.20465e-10	3.52045e-08	37	13	27843690	F	RASL11A	NM_206827	TSS1500	chr13:27844658-27845525	N_Shore			NA			NA
cg01088546	1.10349	3.6648e-08	1.69562e-06	37	12	26527858	R	ITPR2	NM_002223	Body					TRUE			NA
cg01089498	3.36006	1.27537e-09	8.00772e-08	37	4	11428985	R	HS3ST1	NM_005114	5'UTR	chr4:11429414-11429633	N_Shore			NA			NA
cg01089579	0.730475	0.00033823	0.00565756	37	7	155914371	R				chr7:155915510-155915713	N_Shore			NA			NA
cg01090821	-1.1337	8.7895e-06	0.000234565	37	2	239066990	F				chr2:239067512-239068028	N_Shore			NA	2:239066916-239068496	Unclassified_Cell_type_specific	NA
cg01091143	-2.08956	2.4635e-11	2.17734e-09	37	11	93822022	R	HEPHL1	NM_001098672	Body	chr11:93822101-93822337	N_Shore			NA			NA
cg01092108	2.6763	2.47201e-10	1.78931e-08	37	5	33362853	F								TRUE			NA
cg01094192	-1.00389	0.000362186	0.00599897	37	6	33158597	R	COL11A2;COL11A2;COL11A2;COL11A2	NM_080679;NM_080681;NM_080680;NM_001163771	Body;Body;Body;Body	chr6:33159991-33160263	N_Shore			NA			NA
cg01094748	1.5743	2.68218e-07	1.03004e-05	37	8	38645271	R	TACC1;TACC1;TACC1	NM_006283;NM_001122824;NM_001146216	Body;Body;5'UTR	chr8:38644473-38645760	Island			NA			NA
cg01096199	-2.06212	5.37843e-09	2.95798e-07	37	14	90191045	F							DMR	NA	14:90190858-90191269	Unclassified_Cell_type_specific	NA
cg01098981	2.68765	8.08554e-21	4.79959e-18	37	13	53602266	R	OLFM4	NM_006418	TSS1500					NA			NA
cg01099300	-2.7356	2.11899e-12	2.3019e-10	37	10	101779926	R								TRUE			NA
cg01100951	1.46797	3.20126e-06	9.5626e-05	37	4	15453598	R								TRUE			TRUE
cg01101873	-1.34921	7.43598e-05	0.00152959	37	1	3269478	R	PRDM16;PRDM16	NM_022114;NM_199454	Body;Body					TRUE			TRUE
cg01102073	4.54475	1.12124e-10	8.64689e-09	37	3	128204813	R	GATA2;GATA2;GATA2	NM_001145661;NM_032638;NM_001145662	Body;Body;Body	chr3:128205495-128212274	N_Shore		RDMR	TRUE			NA
cg01102193	-2.9663	5.86739e-26	1.14486e-22	37	1	235053806	F								NA			NA
cg01102379	1.36596	1.95753e-07	7.75791e-06	37	11	78129867	R	GAB2	NM_080491	TSS1500	chr11:78127965-78129400	S_Shore		RDMR	NA			NA
cg01102833	-1.33778	7.67155e-05	0.00157116	37	4	176986621	R	WDR17;WDR17	NM_181265;NM_170710	TSS1500;TSS1500	chr4:176986921-176987360	N_Shore			NA			TRUE
cg01103253	0.823649	1.78401e-05	0.000437873	37	11	74446817	R				chr11:74442260-74442874	S_Shelf			NA			NA
cg01104208	1.1533	1.81818e-05	0.000445296	37	14	103566172	R	C14orf73	NM_001077594	TSS1500	chr14:103568365-103571499	N_Shelf			TRUE			TRUE
cg01104466	0.937731	0.00013953	0.00263239	37	3	8693756	R	C3orf32	NM_015931	TSS200			low-CpG:8668723-8668785		NA			NA
cg01105418	2.69664	4.99061e-17	1.39206e-14	37	1	244214593	R	ZNF238;ZNF238	NM_205768;NM_205768	1stExon;5'UTR	chr1:244213397-244213619	S_Shore			NA			NA
cg01105948	0.641224	0.000339254	0.0056719	37	13	32605196	F	FRY	NM_023037	TSS1500	chr13:32605320-32605903	N_Shore			NA	13:32604895-32606103	Promoter_Associated	TRUE
cg01107185	1.20159	0.000337611	0.00564861	37	7	138795041	R	ZC3HAV1;ZC3HAV1	NM_024625;NM_020119	TSS1500;TSS1500	chr7:138793113-138794608	S_Shore			NA	7:138793851-138795107	Promoter_Associated	NA
cg01107240	1.6203	5.62474e-08	2.50141e-06	37	16	74054182	F								TRUE			NA
cg01108476	-1.43387	4.92057e-09	2.72677e-07	37	6	35109383	R	TCP11;TCP11	NM_001093728;NM_018679	TSS200;TSS200	chr6:35108801-35109499	Island			NA	6:35108762-35109583	Unclassified_Cell_type_specific	NA
cg01108710	0.536696	0.000116308	0.0022493	37	6	33263293	R	RGL2;RGL2	NR_028387;NM_004761	Body;Body	chr6:33266302-33267582	N_Shelf			NA			NA
cg01109169	1.01479	5.35385e-06	0.000151189	37	2	71134630	F	VAX2	NM_012476	Body	chr2:71134585-71134792	Island		RDMR	TRUE			NA
cg01109763	1.05174	3.54685e-05	0.000800719	37	4	3387281	R	RGS12;RGS12;RGS12	NM_198229;NM_198227;NM_002926	Body;Body;Body				DMR	NA	4:3387065-3387316	Unclassified_Cell_type_specific	NA
cg01111041	2.07896	4.54263e-13	5.66514e-11	37	6	32121055	F	PPT2;PRRT1;PPT2	NM_005155;NM_030651;NM_138717	TSS1500;TSS1500;TSS1500	chr6:32121829-32122529	N_Shore			TRUE	6:32120376-32123743	Promoter_Associated	NA
cg01113073	-0.781446	0.00059939	0.00919892	37	6	155686868	F								TRUE			NA
cg01115380	1.58169	7.64164e-06	0.000207283	37	6	1552904	R				chr6:1555262-1555581	N_Shelf			NA	6:1552706-1553030	Unclassified_Cell_type_specific	NA
cg01116425	1.41759	0.000127074	0.00242756	37	2	107682908	R								TRUE			NA
cg01119453	1.14443	7.63157e-05	0.00156375	37	9	69260795	F	CBWD6	NM_001085457	Body	chr9:69262478-69262767	N_Shore			NA			NA
cg01119585	1.69948	5.5697e-11	4.56002e-09	37	2	10571959	F				chr2:10572391-10572752	N_Shore			NA			TRUE
cg01120527	0.648141	5.14196e-06	0.00014574	37	22	25003400	R	GGT1;GGT1;GGT1;GGT1	NM_001032364;NM_013430;NM_001032365;NM_005265	5'UTR;5'UTR;TSS1500;5'UTR					NA	22:25003305-25003983	Promoter_Associated_Cell_type_specific	TRUE
cg01121978	1.25518	6.42309e-05	0.00134457	37	7	5342326	R	SLC29A4;SLC29A4	NM_153247;NM_001040661	Body;Body	chr7:5342299-5342599	Island			NA			TRUE
cg01122167	1.18919	1.51529e-05	0.000379547	37	5	149650243	F	CAMK2A;CAMK2A	NM_015981;NM_171825	Body;Body					TRUE			NA
cg01123926	1.84779	1.12539e-08	5.78298e-07	37	3	58626656	F	FAM3D	NM_138805	Body					NA	3:58625669-58626970	Unclassified	NA
cg01124530	0.765211	1.91538e-05	0.000466245	37	1	204344861	R				chr1:204346732-204347430	N_Shore			NA			NA
cg01126080	2.86237	8.10128e-12	7.89046e-10	37	4	186847298	R	SORBS2	NM_021069	5'UTR					NA			NA
cg01126699	2.66809	8.67823e-15	1.51564e-12	37	14	104625468	R	KIF26A	NM_015656	Body	chr14:104625248-104625522	Island			NA			NA
cg01129238	1.6119	8.431e-08	3.60965e-06	37	6	11779817	F	C6orf105;C6orf105	NM_032744;NM_001143948	TSS1500;TSS1500					NA			NA
cg01130991	2.7165	2.3771e-10	1.72735e-08	37	17	46510392	F				chr17:46507344-46507778	S_Shelf			NA	17:46510332-46510465	Unclassified_Cell_type_specific	NA
cg01131625	0.593126	3.85138e-05	0.000861079	37	16	28371803	F				chr16:28375790-28376407	N_Shelf			NA			NA
cg01133215	1.23931	3.16691e-07	1.19814e-05	37	6	45399681	F	RUNX2;RUNX2;RUNX2	NM_001015051;NM_001024630;NM_004348	Body;Body;Body					TRUE	6:45399581-45399731	Gene_Associated_Cell_type_specific	NA
cg01134637	1.1268	0.00023046	0.00407008	37	17	55962522	R	CUEDC1	NM_017949	Body	chr17:55962573-55963229	N_Shore			NA			NA
cg01136191	0.729339	1.58331e-06	5.08824e-05	37	2	97215100	F	ARID5A	NM_212481	Body	chr2:97215788-97216225	N_Shore			NA			NA
cg01137047	2.85353	4.44199e-16	1.00081e-13	37	6	2970877	R	SERPINB6	NM_004568	5'UTR	chr6:2971086-2971962	N_Shore		RDMR	NA			NA
cg01137792	2.04706	1.32375e-15	2.72642e-13	37	14	34971569	F								TRUE			NA
cg01137949	1.09457	4.99346e-05	0.00107994	37	2	97489585	F	CNNM3;CNNM3	NM_017623;NM_199078	Body;Body					TRUE			NA
cg01138671	0.371898	0.000141242	0.00265948	37	6	32130686	F	PPT2;PPT2	NM_005155;NM_138717	Body;Body	chr6:32134460-32135196	N_Shelf			NA			NA
cg01138720	1.075	4.28005e-06	0.000124018	37	7	592465	R	PRKAR1B;PRKAR1B;PRKAR1B;PRKAR1B;PRKAR1B;PRKAR1B	NM_001164759;NM_001164762;NM_001164758;NM_001164760;NM_001164761;NM_002735	Body;Body;Body;Body;Body;Body	chr7:592620-593058	N_Shore			NA			NA
cg01139503	-0.833447	0.000182401	0.00332397	37	14	102047899	F				chr14:102050814-102051025	N_Shelf			NA			NA
cg01139553	0.979135	1.04077e-11	9.91892e-10	37	3	193493033	F								TRUE			NA
cg01140244	-0.891486	0.0006484	0.00983486	37	10	134498960	F	INPP5A	NM_005539	Body					TRUE			TRUE
cg01141339	-2.7247	8.05341e-15	1.42154e-12	37	5	72530198	F				chr5:72529099-72529976	S_Shore		DMR	NA			TRUE
cg01141413	0.730258	0.000267895	0.00463193	37	4	1764152	F				chr4:1765009-1765508	N_Shore			NA			NA
cg01141438	1.58379	2.90839e-11	2.53376e-09	37	3	189836207	R	LEPREL1;LEPREL1	NM_001134418;NM_018192	5'UTR;Body	chr3:189838080-189838879	N_Shore			NA			NA
cg01141812	1.0386	0.00055585	0.00863009	37	6	123317124	R	CLVS2	NM_001010852	TSS1500	chr6:123317164-123317753	N_Shore			NA			NA
cg01142475	1.89488	8.07721e-11	6.38851e-09	37	17	10452905	R	MYH2;MYH2;MYH2	NM_001100112;NM_017534;NM_001100112	1stExon;5'UTR;5'UTR					TRUE			NA
cg01144019	-1.57972	5.74418e-06	0.000160842	37	15	63188741	R								TRUE			NA
cg01144225	1.1197	0.000519116	0.00814598	37	16	2574238	R	AMDHD2;AMDHD2	NM_001145815;NM_015944	Body;Body	chr16:2577802-2578367	N_Shelf			NA	16:2574123-2574305	Gene_Associated_Cell_type_specific	NA
cg01144251	0.953117	2.45687e-05	0.000580622	37	19	51514146	R	KLK9	NM_012315	TSS1500					NA			NA
cg01145653	3.70775	8.44535e-14	1.22173e-11	37	3	125775696	R	SLC41A3;SLC41A3;SLC41A3;SLC41A3;SLC41A3	NM_001008485;NM_017836;NM_001008487;NM_001164475;NM_001008486	Body;Body;TSS200;5'UTR;Body					NA			TRUE
cg01146063	1.21694	2.91377e-05	0.000674718	37	2	80549973	F	CTNNA2;CTNNA2	NM_004389;NM_001164883	Body;Body	chr2:80549578-80549798	S_Shore			NA			NA
cg01146320	1.02131	7.81635e-05	0.0015976	37	11	120080945	F	OAF	NM_178507	TSS1500	chr11:120081487-120082345	N_Shore			NA			NA
cg01146614	2.08935	1.26179e-12	1.44337e-10	37	6	159235211	F	EZR;EZR	NM_003379;NM_001111077	Body;Body	chr6:159239081-159240775	N_Shelf			NA	6:159234894-159235376	Promoter_Associated	NA
cg01147352	1.411	2.79118e-06	8.44902e-05	37	16	86767299	R								TRUE			NA
cg01148092	1.09571	5.05999e-05	0.00109214	37	6	40509971	F	LRFN2	NM_020737	5'UTR					TRUE			NA
cg01149940	0.777786	0.000127809	0.00243931	37	22	50632967	F	TRABD	NM_025204	Body	chr22:50632707-50633041	Island			NA			NA
cg01150982	0.697439	0.000294872	0.00503075	37	21	33664555	F	MRAP;MRAP	NM_206898;NM_178817	5'UTR;5'UTR					NA			NA
cg01152025	1.87611	2.34348e-10	1.70475e-08	37	9	15305873	R	TTC39B;TTC39B;TTC39B;TTC39B	NM_001168340;NM_001168341;NM_152574;NM_001168339	Body;Body;Body;Body	chr9:15306722-15307386	N_Shore			NA			NA
cg01153613	-1.98942	1.84254e-08	9.07704e-07	37	6	139928856	R								TRUE			NA
cg01154336	-2.14798	6.04378e-13	7.36164e-11	37	14	101539195	R								NA			NA
cg01156373	-1.94058	1.69176e-08	8.40017e-07	37	2	213248884	R	ERBB4;ERBB4	NM_005235;NM_001042599	Body;Body					TRUE			NA
cg01156392	0.898083	3.51704e-05	0.000795356	37	6	5850005	F				chr6:5851610-5851841	N_Shore			NA			NA
cg01156550	-0.866124	0.000503463	0.00793638	37	11	2292751	F	ASCL2	NM_005170	TSS1500	chr11:2290104-2292932	Island			NA			NA
cg01156892	4.03896	3.5042e-18	1.21413e-15	37	14	36910311	R								TRUE			NA
cg01156990	4.1553	9.96969e-14	1.42008e-11	37	17	35732801	F	ACACA;ACACA;C17orf78	NM_198839;NM_198834;NM_173625	5'UTR;Body;TSS200					NA			NA
cg01158527	-2.39504	3.19112e-05	0.000730153	37	11	134864216	F								TRUE			NA
cg01159003	-2.59279	6.65813e-11	5.3724e-09	37	13	79801368	F								TRUE			NA
cg01160695	1.01145	2.40944e-06	7.39783e-05	37	7	862799	F	UNC84A;UNC84A	NM_001130965;NM_025154	5'UTR;5'UTR	chr7:862515-862800	Island			TRUE			NA
cg01160998	-0.623987	0.000621583	0.00948703	37	16	85625433	R								NA			NA
cg01164202	5.23332	2.37131e-26	5.0909e-23	37	8	71579983	R	LACTB2	NM_016027	Body	chr8:71581050-71581650	N_Shore			NA			NA
cg01164574	-2.23677	8.50953e-08	3.64022e-06	37	21	22368940	F				chr21:22369423-22370582	N_Shore			NA			NA
cg01165355	0.969697	0.000560723	0.00869515	37	3	64225108	F								TRUE			TRUE
cg01165817	-1.57597	2.17884e-08	1.05766e-06	37	13	101086489	F	PCCA;PCCA	NM_001127692;NM_000282	Body;Body					TRUE			TRUE
cg01167274	1.15092	1.56172e-09	9.6103e-08	37	21	46334214	F	ITGB2;ITGB2	NM_001127491;NM_000211	5'UTR;5'UTR			low-CpG:45158583-45158657		NA	21:46334064-46334585	Unclassified_Cell_type_specific	NA
cg01168776	1.20258	0.000201398	0.00362097	37	1	212002499	F	LPGAT1	NM_014873	Body	chr1:212003431-212004280	N_Shore			NA			NA
cg01171368	0.975098	4.90747e-06	0.000139882	37	15	62456106	R	C2CD4B	NM_001007595	Body	chr15:62456015-62457648	Island			NA			TRUE
cg01171885	-2.04414	7.436e-11	5.93314e-09	37	8	63949480	R	GGH	NM_003878	Body	chr8:63951122-63952104	N_Shore			NA			NA
cg01171887	-1.24508	1.6464e-06	5.26842e-05	37	14	104600633	F				chr14:104601959-104605672	N_Shore			NA			NA
cg01172082	1.11233	2.16989e-08	1.05382e-06	37	14	104645732	R	KIF26A	NM_015656	Body	chr14:104645553-104645762	Island			NA			NA
cg01172183	-1.62128	0.000103144	0.00202761	37	8	99952031	R				chr8:99952020-99954686	Island			TRUE			NA
cg01173978	1.90146	2.45934e-10	1.78235e-08	37	16	14097192	R								TRUE			TRUE
cg01175550	-1.61634	0.000329247	0.00552908	37	7	27147206	R	HOXA3;HOXA3;HOXA3	NM_153631;NM_153632;NM_030661	3'UTR;3'UTR;3'UTR	chr7:27147589-27148389	N_Shore		CDMR	NA			NA
cg01176047	1.4056	2.61146e-06	7.96008e-05	37	1	240655362	F	GREM2	NM_022469	3'UTR	chr1:240656253-240656720	N_Shore			TRUE			NA
cg01178188	3.30062	9.93669e-16	2.09634e-13	37	11	61523045	R	C11orf9;C11orf9;DKFZP434K028	NM_013279;NM_001127392;NR_026882	Body;Body;Body	chr11:61519741-61519972	S_Shelf			TRUE			NA
cg01178854	0.830919	5.86008e-08	2.59503e-06	37	1	154913744	F				chr1:154908962-154909931	S_Shelf			NA			NA
cg01181681	1.29225	5.00267e-07	1.80909e-05	37	1	223317364	F	TLR5	NM_003268	TSS1500	chr1:223316185-223316689	S_Shore			NA			NA
cg01182048	-0.812668	1.83878e-06	5.81109e-05	37	10	71005638	F	HKDC1	NM_025130	Body	chr10:71008272-71008478	N_Shelf			NA			NA
cg01182159	0.875434	2.77469e-07	1.06297e-05	37	16	89762169	R	CDK10;CDK10;CDK10;CDK10;CDK10;CDK10	NM_001160367;NR_027702;NM_052988;NR_027703;NM_052987;NM_001098533	3'UTR;Body;3'UTR;Body;Body;3'UTR	chr16:89761016-89761218	S_Shore			NA			NA
cg01182683	0.730892	0.000541942	0.00844404	37	12	52586635	R	KRT80;KRT80	NM_001081492;NM_182507	TSS1500;TSS1500					TRUE	12:52586604-52586798	Unclassified_Cell_type_specific	TRUE
cg01182697	-1.2231	5.57753e-06	0.0001568	37	1	54520432	R	C1orf83;TMEM59	NM_153035;NM_004872	Body;TSS1500	chr1:54518601-54519299	S_Shore			NA			NA
cg01183586	1.05145	0.000136073	0.00257464	37	2	111980326	F				chr2:111980804-111981163	N_Shore			NA			NA
cg01184194	1.59384	3.19399e-09	1.84702e-07	37	5	10663596	R								TRUE			TRUE
cg01184577	-0.5396	0.0004295	0.00693698	37	6	33090564	R	HLA-DPB2	NR_001435	Body					NA			NA
cg01185093	0.732855	0.000111392	0.00216706	37	7	5343176	F	SLC29A4;SLC29A4	NM_001040661;NM_153247	3'UTR;3'UTR	chr7:5343565-5343782	N_Shore			NA			NA
cg01185682	1.63517	0.000107452	0.00210115	37	17	53343553	F	HLF	NM_002126	Body	chr17:53342198-53343061	S_Shore			NA	17:53342962-53344325	Unclassified	NA
cg01185766	3.34409	9.28987e-18	2.98303e-15	37	16	6033648	R								TRUE			NA
cg01187496	-1.31887	3.1277e-05	0.000717697	37	5	167718124	F	WWC1;WWC1;WWC1	NM_001161661;NM_001161662;NM_015238	TSS1500;TSS1500;TSS1500	chr5:167718523-167719688	N_Shore			NA			NA
cg01188914	0.721615	0.000415893	0.00674713	37	22	22306263	R	PPM1F	NM_014634	5'UTR	chr22:22306554-22307402	N_Shore			NA	22:22306231-22307778	Promoter_Associated	NA
cg01189038	0.705439	0.000143497	0.00269721	37	3	183994516	R	ECE2;ECE2;ECE2;ECE2	NM_001100120;NM_001037324;NM_014693;NM_001100121	Body;Body;Body;Body	chr3:183993905-183994347	S_Shore			NA			NA
cg01191566	-1.41887	2.45896e-05	0.000581015	37	11	64780710	F	ARL2	NM_001667	TSS1500	chr11:64781450-64782385	N_Shore			NA	11:64780339-64782475	Promoter_Associated	NA
cg01192051	0.930239	1.82616e-09	1.1092e-07	37	15	89879515	R	POLG;POLG	NM_001126131;NM_002693	TSS1500;TSS1500	chr15:89877597-89878597	S_Shore			NA			NA
cg01192746	1.07325	6.07124e-08	2.67662e-06	37	5	179717478	R	MAPK9;MAPK9;MAPK9;MAPK9;MAPK9	NM_002752;NM_139069;NM_001135044;NM_139070;NM_139068	5'UTR;5'UTR;5'UTR;5'UTR;5'UTR	chr5:179718528-179719767	N_Shore			NA			NA
cg01193064	-0.827501	1.79877e-06	5.69965e-05	37	21	44494722	R	CBS	NM_000071	5'UTR	chr21:44494624-44496989	Island			NA			NA
cg01193335	0.827078	1.18046e-05	0.000304662	37	2	54949722	R				chr2:54950394-54952488	N_Shore			NA			NA
cg01193554	1.28925	0.000485119	0.00769331	37	1	41846683	R				chr1:41847264-41849204	N_Shore			TRUE			NA
cg01194336	1.25242	1.23744e-05	0.000317619	37	12	66627997	R	IRAK3;IRAK3	NM_001142523;NM_007199	Body;Body				CDMR	NA			TRUE
cg01195214	1.07274	6.33018e-06	0.000175241	37	16	1362243	F	UBE2I;UBE2I;UBE2I;UBE2I	NM_194260;NM_194259;NM_003345;NM_194261	5'UTR;5'UTR;5'UTR;5'UTR	chr16:1363813-1364496	N_Shore			TRUE			NA
cg01195276	-1.59086	0.000468185	0.00746511	37	11	121567477	F								NA			NA
cg01196336	-0.995227	0.000272736	0.00470525	37	4	1186469	R	LOC100130872-SPON2	NR_033182	Body	chr4:1188185-1189162	N_Shore			TRUE			NA
cg01200021	1.27944	0.000514473	0.00808557	37	6	40359007	F				chr6:40359770-40360438	N_Shore		RDMR	NA			NA
cg01201348	-2.6909	1.15618e-12	1.33341e-10	37	7	35073884	R	DPY19L1	NM_015283	Body	chr7:35076136-35077808	N_Shelf			NA			NA
cg01203286	1.29597	2.97403e-06	8.94741e-05	37	2	46873926	R								TRUE	2:46873793-46874003	Unclassified_Cell_type_specific	NA
cg01206378	2.34158	1.63576e-07	6.60006e-06	37	1	95698827	F	RWDD3;RWDD3	NM_001128142;NM_015485	TSS1500;TSS1500	chr1:95699725-95700142	N_Shore			NA	1:95698735-95700504	Promoter_Associated	NA
cg01206705	0.81915	4.80152e-05	0.00104314	37	15	65822356	R	PTPLAD1	NM_016395	TSS1500	chr15:65822685-65823540	N_Shore			NA	15:65822326-65823709	Promoter_Associated	NA
cg01207684	-4.56784	1.17399e-15	2.44014e-13	37	16	4103167	R	ADCY9	NM_001116	Body					TRUE			TRUE
cg01208787	3.29085	1.14303e-23	1.29848e-20	37	7	29526309	R	CHN2;CHN2	NM_001039936;NM_004067	Body;Body					TRUE			NA
cg01210307	-1.17078	0.000291909	0.00498625	37	3	35799781	R	ARPP-21	NM_016300	Body					TRUE			NA
cg01214054	1.56778	4.92501e-06	0.000140283	37	16	1349406	R								NA			NA
cg01214240	-2.02592	9.67202e-12	9.27631e-10	37	16	1100756	R				chr16:1100626-1100848	Island			NA			NA
cg01214340	1.52237	6.52791e-08	2.86187e-06	37	13	50070499	R	PHF11;PHF11	NM_001040444;NM_001040443	TSS200;Body	chr13:50070022-50070719	Island		DMR	NA	13:50069863-50070977	Promoter_Associated	NA
cg01214458	2.18437	1.11307e-07	4.65124e-06	37	22	28193996	R	MN1	NM_002430	1stExon	chr22:28192793-28198592	Island			NA			NA
cg01215169	-2.50387	3.73777e-14	5.77673e-12	37	13	114855572	F	RASA3	NM_007368	Body	chr13:114849000-114852746	S_Shelf			NA	13:114855354-114855622	Unclassified_Cell_type_specific	NA
cg01215215	-2.06579	4.26236e-18	1.45457e-15	37	4	77878910	R	2011-09-01	NM_018243	Body			low-CpG:78097931-78097936		NA			NA
cg01218896	-2.01526	6.74729e-08	2.94759e-06	37	15	96911988	R				chr15:96909815-96910030	S_Shore			NA			NA
cg01219426	1.1337	8.93931e-06	0.000238003	37	11	95856658	F	MAML2	NM_032427	Body					TRUE			NA
cg01219549	-3.09212	4.07275e-09	2.29976e-07	37	9	140683649	F	EHMT1	NM_024757	Body	chr9:140683120-140683774	Island			NA			NA
cg01220720	0.555116	0.000418854	0.00678654	37	6	32167020	F	NOTCH4	NM_004557	Body	chr6:32163292-32164383	S_Shelf			NA			NA
cg01221746	0.569521	2.31021e-06	7.12374e-05	37	7	5413105	F	TNRC18	NM_001080495	Body	chr7:5413745-5414210	N_Shore			NA			NA
cg01224366	3.1361	1.67555e-18	6.21179e-16	37	21	45148694	F	PDXK	NM_003681	Body	chr21:45148454-45149262	Island		DMR	TRUE	21:45148017-45149547	Promoter_Associated	NA
cg01224949	1.61505	4.77083e-14	7.24066e-12	37	16	82117013	F	HSD17B2	NM_002153	Body					TRUE			NA
cg01225788	1.21168	8.8717e-06	0.000236496	37	8	70404514	F	SULF1;SULF1;SULF1;SULF1	NM_015170;NM_001128206;NM_001128205;NM_001128204	5'UTR;TSS1500;TSS1500;5'UTR					TRUE			NA
cg01226614	0.72135	0.000609277	0.00932714	37	13	44947593	R	SERP2	NM_001010897	TSS1500	chr13:44947371-44948443	Island			TRUE			TRUE
cg01228065	3.5409	8.6477e-21	5.08884e-18	37	4	52884806	R	LRRC66	NM_001024611	TSS1500					NA			NA
cg01229787	1.59549	1.22324e-07	5.06233e-06	37	15	100048371	F								NA			NA
cg01232040	-2.14069	7.06789e-07	2.46078e-05	37	5	172024892	R								NA			NA
cg01232138	1.71115	9.31545e-06	0.000246921	37	19	42437425	F				chr19:42437218-42437432	Island			NA			NA
cg01232748	4.44206	8.21601e-24	9.65569e-21	37	4	54928819	R	CHIC2	NM_012110	Body	chr4:54930241-54931079	N_Shore			TRUE			NA
cg01233487	1.79672	6.31482e-09	3.41812e-07	37	13	114312686	R	ATP4B	NM_000705	TSS200					NA			NA
cg01233664	-1.06357	2.34939e-05	0.000558393	37	2	191612466	R								TRUE			NA
cg01233922	-1.58342	2.50831e-05	0.000591124	37	7	127693937	F	SND1	NM_014390	Body					TRUE			NA
cg01234063	-1.31691	6.22225e-05	0.00130797	37	11	126226007	R	ST3GAL4	NM_006278	TSS200	chr11:126225355-126226073	Island			NA	11:126224938-126226569	Promoter_Associated	NA
cg01235473	1.67513	6.54018e-06	0.00018054	37	20	22549124	R	C20orf56	NR_001558	Body	chr20:22548967-22549720	Island			NA	20:22549113-22549325	Unclassified_Cell_type_specific	NA
cg01236063	1.19061	0.000630724	0.00960642	37	11	16632088	F				chr11:16632508-16632725	N_Shore		RDMR	NA			NA
cg01236933	-0.887532	0.000491906	0.00778339	37	8	102520514	R	GRHL2	NM_024915	Body					TRUE			NA
cg01237501	-1.05842	0.00021551	0.00383999	37	16	87079313	F								NA			NA
cg01237887	0.632616	0.000272307	0.00469885	37	8	99489350	R	STK3	NM_006281	Body					TRUE			NA
cg01238234	1.40553	1.04741e-06	3.51437e-05	37	14	62461969	F	SYT16	NM_031914	TSS1500					TRUE			NA
cg01238672	-1.43521	1.7788e-06	5.64208e-05	37	6	170232143	F								NA	6:170231018-170232864	Unclassified	NA
cg01238865	1.84996	1.38902e-10	1.05386e-08	37	13	113812911	F	PROZ	NM_003891	TSS200					NA			NA
cg01240795	-3.4999	1.34861e-12	1.53195e-10	37	5	72528314	R				chr5:72529099-72529976	N_Shore		RDMR	TRUE	5:72528019-72528382	Unclassified_Cell_type_specific	NA
cg01240823	1.58828	2.23963e-09	1.33841e-07	37	15	92667819	F	SLCO3A1;SLCO3A1	NM_001145044;NM_013272	Body;Body					TRUE			NA
cg01241007	-0.831812	0.000218823	0.00388968	37	22	39953001	F				chr22:39953450-39954668	N_Shore			NA			NA
cg01242602	0.577621	5.86772e-05	0.00124273	37	6	99871510	R	SFRS18;SFRS18	NM_015491;NM_032870	5'UTR;5'UTR	chr6:99872726-99873206	N_Shore			NA			NA
cg01243312	-2.1439	0.000263273	0.00456575	37	2	136422981	F	MIR128-1;R3HDM1	NR_029672;NM_015361	Body;Body					NA	2:136422860-136423082	Gene_Associated_Cell_type_specific	NA
cg01243513	0.706629	0.00052731	0.00825359	37	12	58003151	R	DTX3;GEFT	NM_178502;NM_001111270	3'UTR;TSS1500	chr12:58003880-58004249	N_Shore		RDMR	NA			NA
cg01243658	0.850892	1.8489e-05	0.000451897	37	11	1972493	R	MRPL23	NM_021134	Body	chr11:1974039-1974333	N_Shore			NA			NA
cg01243823	1.97959	2.2313e-16	5.35254e-14	37	16	50732212	R	NOD2	NM_022162	Body				DMR	NA			NA
cg01244128	-1.19475	1.28898e-08	6.54611e-07	37	16	2652696	F	PDPK1;LOC652276;PDPK1	NM_031268;NR_015441;NM_002613	3'UTR;TSS1500;3'UTR	chr16:2653221-2653847	N_Shore			NA			NA
cg01244468	-0.742988	0.000569437	0.00881251	37	11	75240537	F				chr11:75236189-75237781	S_Shelf			NA			NA
cg01245721	1.07956	5.16232e-08	2.31495e-06	37	6	30594037	F	MRPS18B;C6orf134	NM_014046;NM_024909	3'UTR;TSS1500					NA	6:30593987-30595136	Promoter_Associated	NA
cg01246664	-0.923692	0.000627243	0.0095634	37	11	123421927	R	GRAMD1B	NM_020716	Body					TRUE			NA
cg01246855	1.06993	5.92564e-06	0.000165366	37	22	29952103	F	NIPSNAP1	NM_003634	Body	chr22:29949478-29949824	S_Shelf			NA			NA
cg01248445	1.31746	7.90607e-07	2.72469e-05	37	20	58513509	R	PPP1R3D;PPP1R3D	NM_006242;NM_006242	3'UTR;1stExon	chr20:58514071-58515636	N_Shore		RDMR	NA	20:58513051-58513869	Gene_Associated_Cell_type_specific	TRUE
cg01249187	-1.22962	1.10016e-05	0.000286109	37	16	1204617	R	CACNA1H;CACNA1H	NM_021098;NM_001005407	Body;Body	chr16:1202414-1204624	Island			TRUE			NA
cg01251150	1.03952	0.000203773	0.00365578	37	5	67535553	F	PIK3R1	NM_181523	Body					TRUE	5:67535408-67535817	Unclassified_Cell_type_specific	NA
cg01251548	1.05143	5.07545e-05	0.00109489	37	11	17372745	F	DKFZp686O24166	NR_026750	TSS1500	chr11:17373019-17373665	N_Shore			NA	11:17372692-17373823	Promoter_Associated	NA
cg01251854	1.10073	0.000270556	0.00467219	37	6	42861860	F				chr6:42858169-42858960	S_Shelf			NA			NA
cg01252219	-1.81926	3.77312e-06	0.000110594	37	12	110302105	R	GLTP	NM_016433	Body					TRUE	12:110302063-110302278	Unclassified_Cell_type_specific	NA
cg01252496	1.31009	7.04759e-13	8.48549e-11	37	19	17326655	R	USE1	NM_018467	Body	chr19:17326114-17326551	S_Shore			TRUE	19:17325683-17326814	Promoter_Associated	NA
cg01252949	-0.670025	5.59933e-06	0.000157304	37	5	66650334	R								TRUE			NA
cg01253160	1.81626	1.15746e-05	0.000299257	37	11	124747172	F	ROBO3	NM_022370	Body	chr11:124745909-124746773	S_Shore			NA	11:124745577-124747254	Unclassified	NA
cg01253676	1.60464	3.53344e-08	1.63968e-06	37	6	33280212	F	TAPBP;TAPBP;TAPBP	NM_172209;NM_003190;NM_172208	Body;Body;Body	chr6:33281112-33281827	N_Shore			NA			NA
cg01254505	1.3617	1.98125e-06	6.21749e-05	37	19	17516470	F	BST2	NM_004335	TSS200					TRUE	19:17515879-17517070	Promoter_Associated	NA
cg01254644	-0.922393	2.00625e-05	0.00048564	37	15	62937909	F	MGC15885	NR_026897	TSS1500					NA			NA
cg01254719	1.15409	4.87125e-06	0.000138995	37	20	57978234	R				chr20:57978801-57979075	N_Shore			NA	20:57977557-57979445	Unclassified	TRUE
cg01256674	-1.60798	7.20185e-07	2.50486e-05	37	5	72716074	R				chr5:72715407-72715997	S_Shore		CDMR	NA			NA
cg01258789	2.20478	2.9658e-10	2.11519e-08	37	1	197237257	F	CRB1	NM_201253	TSS200					NA			NA
cg01258949	3.85918	1.07337e-13	1.51603e-11	37	11	47092992	F	C11orf49;C11orf49;C11orf49;C11orf49	NM_001003677;NM_024113;NM_001003676;NM_001003678	Body;Body;Body;Body					TRUE			NA
cg01259126	0.582392	8.48542e-05	0.00171306	37	22	29705157	F	GAS2L1;GAS2L1;GAS2L1	NM_152237;NM_006478;NM_152236	Body;Body;Body	chr22:29706500-29706710	N_Shore			TRUE	22:29704226-29705228	Unclassified_Cell_type_specific	NA
cg01259891	0.658037	0.000191883	0.00347163	37	5	1464241	R	LPCAT1	NM_024830	Body	chr5:1466074-1466457	N_Shore			NA			NA
cg01260603	2.72172	4.07694e-15	7.64059e-13	37	6	156203054	R								TRUE			NA
cg01261007	-1.08656	7.14222e-06	0.000195138	37	6	110300233	F	GPR6	NM_005284	TSS200	chr6:110299365-110301267	Island			TRUE			NA
cg01261351	-1.85432	6.64492e-08	2.90785e-06	37	10	118030292	R	GFRA1;GFRA1;GFRA1	NM_001145453;NM_005264;NM_145793	Body;Body;Body	chr10:118030732-118034230	N_Shore			NA			NA
cg01262630	2.4821	4.8365e-14	7.32124e-12	37	16	79636944	R				chr16:79632619-79635537	S_Shore		RDMR	NA	16:79635150-79636967	Promoter_Associated	NA
cg01262913	2.45261	3.95386e-08	1.81434e-06	37	21	38580486	F	DSCR9	NR_026719	TSS1500					TRUE	21:38580455-38581321	Unclassified_Cell_type_specific	NA
cg01263222	0.668124	7.31037e-06	0.000199158	37	16	83932332	R	MLYCD	NM_012213	TSS1500	chr16:83932382-83933411	N_Shore			NA			NA
cg01263574	1.10388	1.12726e-05	0.000292281	37	9	136390861	R	TMEM8C	NM_001080483	TSS1500					NA			NA
cg01263877	1.16205	2.77576e-05	0.000646137	37	19	3721303	R				chr19:3721464-3721788	N_Shore			NA	19:3721162-3722923	Unclassified_Cell_type_specific	NA
cg01264639	2.17526	2.53125e-11	2.23238e-09	37	5	73839484	R								TRUE			TRUE
cg01267165	1.38442	8.41186e-09	4.44063e-07	37	16	11681599	F	LITAF;LITAF;LITAF;LITAF	NM_004862;NM_001136472;NR_024320;NM_001136473	TSS1500;TSS1500;TSS1500;TSS1500	chr16:11680008-11681275	S_Shore			NA	16:11679862-11681606	Promoter_Associated	NA
cg01267270	-1.66027	1.52454e-10	1.14919e-08	37	5	125935359	F	PHAX	NM_032177	TSS1500	chr5:125936522-125937100	N_Shore			NA			NA
cg01268367	2.43563	5.19614e-08	2.32756e-06	37	21	39046423	R	KCNJ6	NM_002240	Body	chr21:39047626-39047928	N_Shore			NA			NA
cg01268866	0.826124	8.8083e-07	3.00843e-05	37	2	3683757	R	COLEC11;COLEC11	NM_024027;NM_199235	Body;Body	chr2:3683029-3683290	S_Shore			NA			NA
cg01270593	2.57253	2.53271e-08	1.21297e-06	37	14	51339072	F	ABHD12B;ABHD12B	NM_181533;NM_181814	5'UTR;Body	chr14:51338712-51339146	Island			NA			NA
cg01271455	2.14631	7.49118e-07	2.59707e-05	37	7	157362062	R	PTPRN2;PTPRN2;PTPRN2	NM_002847;NM_130842;NM_130843	Body;Body;Body	chr7:157361512-157361805	S_Shore			NA	7:157360891-157362762	Unclassified_Cell_type_specific	TRUE
cg01271485	0.958934	9.40186e-05	0.00187048	37	2	55650017	R				chr2:55646621-55647329	S_Shelf			NA			NA
cg01272393	-3.25685	5.03528e-13	6.23567e-11	37	2	103239393	R	SLC9A2	NM_003048	Body	chr2:103235376-103236554	S_Shelf		RDMR	NA			NA
cg01274524	-1.88177	1.15225e-09	7.28066e-08	37	7	145280278	R								NA			NA
cg01274981	-0.931279	1.1697e-05	0.000302133	37	11	35560409	F								TRUE			NA
cg01275133	1.46998	0.00017533	0.00321132	37	16	85229580	R								NA			NA
cg01275297	0.861395	2.16389e-07	8.49645e-06	37	20	35201324	R	TGIF2	NM_021809	TSS1500	chr20:35201323-35203490	Island		RDMR	NA	20:35201103-35201334	Promoter_Associated	NA
cg01275566	1.26146	1.25299e-06	4.12626e-05	37	10	79684776	R	DLG5	NM_004747	Body	chr10:79685719-79686507	N_Shore		RDMR	NA			NA
cg01276323	0.85009	5.24316e-09	2.89139e-07	37	1	41282145	R	KCNQ4;KCNQ4	NM_004700;NM_172163	Body;Body	chr1:41283840-41284591	N_Shore			NA			NA
cg01278232	1.06747	7.87766e-05	0.00160809	37	17	17606846	R	RAI1	NM_030665	5'UTR	chr17:17603583-17604147	S_Shelf			NA	17:17606792-17606874	Unclassified_Cell_type_specific	NA
cg01279654	1.22171	1.7666e-06	5.6073e-05	37	3	11763707	R	VGLL4	NM_014667	TSS1500	chr3:11760638-11762078	S_Shore			NA			NA
cg01281040	1.80702	4.88526e-05	0.00105936	37	5	6349545	R								NA			NA
cg01282174	3.51164	3.99179e-11	3.37452e-09	37	11	119630144	F							DMR	NA			TRUE
cg01283289	2.56068	5.47703e-12	5.53683e-10	37	12	81472177	R	ACSS3	NM_024560	1stExon	chr12:81471569-81472119	S_Shore			NA			NA
cg01283300	0.905639	2.43956e-05	0.000577066	37	22	31644282	R	LIMK2;LIMK2;LIMK2	NM_016733;NM_001031801;NM_005569	TSS200;TSS200;Body					TRUE	22:31643888-31644592	Unclassified_Cell_type_specific	TRUE
cg01283887	-1.00142	3.12447e-06	9.35721e-05	37	10	69366755	R	CTNNA3;CTNNA3	NM_001127384;NM_013266	Body;Body					TRUE			NA
cg01284193	1.56264	5.69063e-10	3.82569e-08	37	9	27109111	F	TEK	NM_000459	TSS200					NA			NA
cg01285706	1.24655	1.1163e-05	0.000289773	37	4	81953041	F	BMP3	NM_001201	Body	chr4:81951941-81952808	S_Shore		CDMR	TRUE			NA
cg01286655	1.24254	8.71046e-05	0.00175208	37	11	12031099	F	DKK3;DKK3;DKK3	NM_001018057;NM_013253;NM_015881	TSS1500;TSS200;TSS1500	chr11:12029737-12030841	S_Shore			NA			TRUE
cg01286935	-0.66849	1.25633e-05	0.00032184	37	16	89778247	F	C16orf7	NM_004913	Body	chr16:89777018-89778789	Island	high-CpG:88305743-88305804		NA	16:89777893-89779188	Unclassified	NA
cg01287833	1.1406	0.000386714	0.00634137	37	6	31113026	R	CCHCR1;CCHCR1;CCHCR1	NM_001105563;NM_019052;NM_001105564	Body;Body;Body					NA			NA
cg01288155	0.52652	3.40285e-05	0.000772703	37	19	11504764	R	RGL3;RGL3	NM_001035223;NM_001161616	3'UTR;3'UTR					NA			NA
cg01288611	-1.64597	2.57632e-08	1.23205e-06	37	8	59521651	F	NSMAF;NSMAF	NM_003580;NM_001144772	Body;Body					TRUE	8:59520282-59521960	Gene_Associated	NA
cg01289343	-1.15324	5.49178e-05	0.00117297	37	13	114814401	R	RASA3	NM_007368	Body	chr13:114813942-114814457	Island			NA	13:114814252-114815271	Promoter_Associated	NA
cg01290136	1.84202	1.54174e-09	9.49497e-08	37	4	53792016	R	SCFD2	NM_152540	Body					TRUE			NA
cg01290153	1.30637	7.32964e-09	3.92162e-07	37	19	55987415	R	ZNF628	NM_033113	TSS1500	chr19:55987544-55988171	N_Shore			NA	19:55987349-55988816	Promoter_Associated	NA
cg01290287	-1.23741	1.38259e-06	4.5117e-05	37	6	134376081	F								TRUE			NA
cg01290856	1.83507	5.90715e-11	4.81407e-09	37	2	134324896	R	NCKAP5;NCKAP5	NM_207481;NM_207363	5'UTR;5'UTR					NA			NA
cg01294521	-1.80854	4.47685e-06	0.000129005	37	19	1907677	R	ADAT3;SCAMP4	NM_138422;NM_079834	5'UTR;5'UTR	chr19:1908118-1908509	N_Shore			NA			TRUE
cg01295034	-1.02077	3.53042e-05	0.000797628	37	16	48576092	R	N4BP1	NM_153029	3'UTR					NA	16:48575400-48576711	Unclassified	TRUE
cg01295782	1.29747	8.46951e-05	0.00171044	37	3	71739283	R	EIF4E3;EIF4E3;EIF4E3;EIF4E3	NM_001134651;NM_001134649;NM_001134650;NM_173359	Body;Body;Body;Body					TRUE			NA
cg01297180	1.77455	2.44917e-10	1.77561e-08	37	11	16625289	R				chr11:16626053-16629180	N_Shore		RDMR	NA			NA
cg01297370	-1.80321	4.02467e-07	1.48572e-05	37	2	228027989	R	COL4A3;COL4A4;COL4A3;COL4A3;COL4A3	NM_031366;NM_000092;NM_031365;NM_000091;NM_031362	TSS1500;5'UTR;TSS1500;TSS1500;TSS1500	chr2:228028679-228029733	N_Shore			NA			NA
cg01300096	0.427094	0.000108708	0.00212286	37	6	33384490	R	CUTA;CUTA;CUTA;CUTA;CUTA	NM_001014433;NM_001014840;NM_015921;NM_001014838;NM_001014837	Body;Body;Body;Body;Body	chr6:33385678-33386262	N_Shore			NA			NA
cg01302562	1.47579	3.11523e-08	1.46276e-06	37	12	130998679	F	RIMBP2	NM_015347	5'UTR					TRUE	12:130998665-130998727	Unclassified_Cell_type_specific	NA
cg01303055	2.62079	2.88969e-18	1.02294e-15	37	11	11265429	R								TRUE	11:11265399-11266022	Unclassified	NA
cg01303222	-2.17181	1.0003e-09	6.40993e-08	37	19	17350726	F	NR2F6	NM_005234	Body	chr19:17346165-17346886	S_Shelf			NA			NA
cg01303480	5.75812	2.41999e-30	1.49527e-26	37	21	43185884	F	RIPK4	NM_020639	Body	chr21:43186280-43187436	N_Shore		CDMR	NA			NA
cg01304575	1.28052	1.04454e-08	5.40844e-07	37	20	43380866	R	RIMS4	NM_182970	3'UTR	chr20:43378668-43379438	S_Shore			NA			NA
cg01304890	1.24556	6.29417e-07	2.2206e-05	37	4	81106772	F	PRDM8	NM_020226	5'UTR	chr4:81104761-81105527	S_Shore		RDMR	NA			NA
cg01305186	3.70771	9.38612e-11	7.33843e-09	37	5	87976902	F	LOC645323	NR_015436	Body	chr5:87976094-87976546	S_Shore			NA	5:87975249-87976991	Unclassified	NA
cg01305421	1.66296	1.18394e-05	0.000305405	37	12	102874286	F	IGF1;IGF1;IGF1;IGF1;IGF1;IGF1	NM_001111283;NM_000618;NM_001111285;NM_001111283;NM_000618;NM_001111285	5'UTR;5'UTR;5'UTR;1stExon;1stExon;1stExon			low-CpG:101398401-101398529		NA			NA
cg01305625	2.01697	8.26476e-09	4.37034e-07	37	5	131593812	F	PDLIM4;PDLIM4	NM_003687;NM_001131027	Body;Body	chr5:131593039-131593813	Island			NA			TRUE
cg01305705	0.560244	2.49098e-05	0.000587659	37	4	24509982	F								TRUE			NA
cg01306747	-2.44039	2.19759e-12	2.37842e-10	37	16	68681018	F	CDH3	NM_001793	Body	chr16:68678686-68680149	S_Shore			NA			NA
cg01307483	1.05545	0.000379308	0.00623925	37	7	129254604	F	NRF1	NM_005011	5'UTR	chr7:129251237-129252441	S_Shelf			NA	7:129254527-129254670	Promoter_Associated_Cell_type_specific	NA
cg01308343	-1.1801	4.10544e-06	0.000119459	37	14	101831572	R				chr14:101831291-101831695	Island			NA			NA
cg01309153	0.449941	0.000437902	0.00705424	37	9	136224666	F	SURF1;SURF2	NM_003172;NM_017503	TSS1500;Body	chr9:136223347-136223966	S_Shore			NA			NA
cg01309328	1.18226	5.4387e-05	0.00116335	37	6	32811253	F	PSMB8;PSMB8	NM_004159;NM_148919	Body;Body	chr6:32811494-32811839	N_Shore			NA			NA
cg01310096	1.41937	6.07746e-06	0.000169013	37	13	35474735	F								TRUE			NA
cg01310397	2.03617	2.50615e-05	0.000590694	37	3	195490033	R	MUC4;MUC4;MUC4	NM_018406;NM_138297;NM_004532	Body;Body;Body	chr3:195488595-195489381	S_Shore			NA	3:195489803-195490153	Unclassified_Cell_type_specific	NA
cg01310768	1.03754	3.85847e-07	1.43202e-05	37	5	89823130	F	LYSMD3	NM_198273	5'UTR	chr5:89825116-89825804	N_Shore			NA			NA
cg01310784	-3.35455	3.14047e-22	2.54612e-19	37	17	43131994	R	DCAKD	NM_024819	5'UTR	chr17:43128789-43129038	S_Shelf			NA			NA
cg01311151	1.28298	1.11747e-05	0.00029002	37	12	85671976	F				chr12:85673878-85674700	N_Shore		RDMR	NA			NA
cg01311995	1.23615	1.23357e-06	4.06839e-05	37	16	85205741	F				chr16:85203157-85203941	S_Shore		RDMR	NA	16:85205512-85206003	Unclassified_Cell_type_specific	NA
cg01312546	0.977185	1.86231e-06	5.87952e-05	37	8	144552786	F	ZC3H3	NM_015117	Body	chr8:144552580-144552787	Island			NA			NA
cg01312837	1.25898	2.1158e-11	1.893e-09	37	16	3923772	R	CREBBP;CREBBP	NM_001079846;NM_004380	Body;Body					TRUE			NA
cg01313176	-0.681389	0.000288545	0.00493664	37	10	35058287	R	PARD3	NM_019619	Body					TRUE			NA
cg01313358	1.13472	2.81972e-06	8.5272e-05	37	3	128841722	F	RAB43	NM_198490	TSS1500	chr3:128839934-128840633	S_Shore			NA	3:128841692-128842370	Unclassified_Cell_type_specific	NA
cg01314252	0.899861	3.1297e-05	0.000718114	37	3	9943828	F	IL17RE;IL17RE;IL17RE	NM_153481;NM_153480;NM_153483	TSS1500;TSS1500;TSS1500					NA	3:9943802-9944112	Unclassified_Cell_type_specific	NA
cg01315067	1.82009	7.79974e-13	9.30048e-11	37	10	51576232	F	NCOA4;NCOA4;NCOA4;NCOA4;NCOA4	NM_001145262;NM_005437;NM_001145263;NM_001145261;NM_001145260	TSS200;5'UTR;5'UTR;Body;Body	chr10:51572198-51572620	S_Shelf			TRUE			NA
cg01316476	2.48214	5.77533e-10	3.87624e-08	37	7	25899194	R				chr7:25898237-25898771	S_Shore		RDMR	NA			NA
cg01317050	1.22342	1.08959e-06	3.63914e-05	37	10	88278067	R	WAPAL	NM_015045	5'UTR	chr10:88280635-88282089	N_Shelf			NA			NA
cg01318265	1.80413	3.21415e-10	2.27283e-08	37	14	105884721	R	MTA1	NM_004689	TSS1500	chr14:105881312-105881747	S_Shelf			NA			NA
cg01320211	1.89186	1.63247e-20	8.98419e-18	37	15	48019758	F	SEMA6D;SEMA6D;SEMA6D;SEMA6D;SEMA6D;SEMA6D	NM_153619;NM_153616;NM_024966;NM_153617;NM_020858;NM_153618	5'UTR;5'UTR;5'UTR;5'UTR;5'UTR;5'UTR					TRUE			NA
cg01320433	-0.979195	0.000481044	0.00763997	37	6	169630013	F	THBS2	NM_003247	Body	chr6:169631759-169632823	N_Shore			NA			NA
cg01320579	-2.27965	2.60391e-07	1.00273e-05	37	17	75405842	R	SEPT9;SEPT9;SEPT9;SEPT9;SEPT9	NM_001113492;NM_001113493;NM_001113491;NM_006640;NM_001113494	Body;Body;Body;Body;Body					NA	17:75405665-75406256	Unclassified_Cell_type_specific	TRUE
cg01322405	2.19169	2.78391e-21	1.8223e-18	37	21	40757317	R	WRB	NM_004627	Body	chr21:40757602-40757900	N_Shore			NA			NA
cg01326206	0.660122	0.000192709	0.00348458	37	3	47845672	R	DHX30;DHX30	NM_014966;NM_138615	5'UTR;5'UTR	chr3:47844121-47845155	S_Shore			NA	3:47843749-47845688	Promoter_Associated	NA
cg01328473	-1.66197	1.0269e-08	5.32721e-07	37	2	1711966	R	PXDN	NM_012293	Body					TRUE			TRUE
cg01328949	2.13627	5.09633e-11	4.20849e-09	37	1	113499849	F	SLC16A1;SLC16A1	NM_003051;NM_001166496	TSS1500;TSS1500	chr1:113497986-113498206	S_Shore		DMR	NA	1:113499614-113499911	Promoter_Associated	NA
cg01329005	3.03374	2.45944e-13	3.23121e-11	37	19	17516712	R	BST2	NM_004335	TSS1500					TRUE	19:17515879-17517070	Promoter_Associated	TRUE
cg01329010	-2.81721	2.38629e-08	1.14852e-06	37	2	170220242	F	LRP2	NM_004525	TSS1500	chr2:170220772-170221114	N_Shore		DMR	NA			TRUE
cg01329973	-1.13667	9.18418e-07	3.12503e-05	37	16	86912065	R				chr16:86912403-86912670	N_Shore			NA			NA
cg01330016	2.98131	3.88593e-25	6.28848e-22	37	17	28549806	R	SLC6A4	NM_001045	5'UTR					TRUE			NA
cg01333471	2.42574	2.8055e-20	1.46679e-17	37	2	27975110	R								TRUE			NA
cg01334549	0.924448	1.50016e-06	4.85341e-05	37	20	50137002	F	NFATC2;NFATC2;NFATC2	NM_001136021;NM_173091;NM_012340	Body;Body;Body	chr20:50139690-50140540	N_Shelf			NA			NA
cg01334735	0.999679	0.000551977	0.00858186	37	3	170520549	F								TRUE			TRUE
cg01335367	1.80841	9.82419e-07	3.31898e-05	37	12	110172208	R	MGC14436;MGC14436;C12orf34	NR_026661;NR_026662;NM_032829	Body;Body;5'UTR					NA			NA
cg01335980	2.68065	3.07165e-11	2.65726e-09	37	16	27733133	R	KIAA0556	NM_015202	Body					TRUE			NA
cg01336231	-2.95543	6.43118e-10	4.27561e-08	37	3	16523047	R	RFTN1	NM_015150	Body					TRUE	3:16522888-16523328	Unclassified_Cell_type_specific	NA
cg01336858	0.829486	0.000253701	0.00442194	37	15	70154572	R								TRUE			NA
cg01337940	-1.95313	1.09091e-05	0.000283976	37	4	187597586	F	FAT1	NM_005245	Body					TRUE			NA
cg01338255	1.76336	1.75169e-08	8.67031e-07	37	20	30176054	F				chr20:30175457-30176058	Island		CDMR	TRUE	20:30175310-30176217	Unclassified_Cell_type_specific	TRUE
cg01338955	-0.674372	0.000516987	0.00811944	37	4	3747677	F				chr4:3748224-3748581	N_Shore		DMR	TRUE			NA
cg01341655	-1.11426	7.34856e-05	0.00151398	37	4	62202294	R								TRUE			NA
cg01342196	2.94846	6.54234e-15	1.17223e-12	37	1	158979538	R	IFI16	NM_005531	TSS200					NA	1:158979258-158979859	Unclassified	NA
cg01342792	0.4074	0.000486786	0.00771615	37	1	212797322	F	FAM71A	NM_153606	TSS1500					NA			NA
cg01345136	-1.95477	2.07883e-06	6.48527e-05	37	12	132904123	F	GALNT9	NM_001122636	Body	chr12:132905449-132906206	N_Shore			NA			NA
cg01345354	-6.37233	6.76116e-32	6.51036e-28	37	6	2892152	F	SERPINB9	NM_004155	Body	chr6:2891929-2892182	Island	low-CpG:2837090-2837162		NA	6:2891945-2892509	Unclassified	NA
cg01345727	1.38524	6.06888e-07	2.14911e-05	37	13	52734018	R	NEK3;NEK3;NEK3;NEK3	NM_152720;NM_001146099;NR_027415;NM_002498	TSS1500;TSS200;TSS200;TSS200	chr13:52733378-52733861	S_Shore			NA	13:52732832-52734137	Promoter_Associated_Cell_type_specific	TRUE
cg01347048	1.82736	4.7231e-08	2.13489e-06	37	10	104387773	R	SUFU	NM_016169	Body					TRUE			TRUE
cg01347946	0.963495	0.000277165	0.00477076	37	21	45246060	R				chr21:45246251-45246490	N_Shore			TRUE	21:45245902-45246651	Unclassified_Cell_type_specific	NA
cg01348086	-1.36881	3.19424e-07	1.20692e-05	37	5	176785296	R	RGS14	NM_006480	Body					NA	5:176784418-176785470	Promoter_Associated	NA
cg01348293	3.61159	3.83972e-18	1.32251e-15	37	7	27260113	R				chr7:27260101-27260467	Island			NA			NA
cg01348594	0.670833	0.000553548	0.00860123	37	3	126111668	R				chr3:126113547-126113967	N_Shore			NA			NA
cg01348757	-1.45877	2.02953e-08	9.91199e-07	37	15	90223301	F	PLIN1;PLIN1	NM_001145311;NM_002666	TSS1500;TSS1500					NA			NA
cg01348922	1.13193	2.09954e-08	1.02221e-06	37	17	77707012	R	ENPP7	NM_178543	Body	chr17:77708869-77709214	N_Shore			NA	17:77706505-77707700	Unclassified	NA
cg01349489	-1.4204	3.62205e-06	0.000106649	37	21	32720030	R	TIAM1	NM_003253	5'UTR	chr21:32716044-32716485	S_Shelf			NA	21:32718830-32720198	Unclassified	NA
cg01349772	0.392177	0.000469658	0.00748567	37	2	64300445	R								TRUE			NA
cg01351032	1.98603	4.733e-15	8.73365e-13	37	16	10971191	F	CIITA	NM_000246	1stExon	chr16:10972782-10973305	N_Shore			NA	16:10970618-10971220	Unclassified	TRUE
cg01351787	-1.42572	1.23909e-06	4.08494e-05	37	14	20664021	F	OR11G2	NM_001005503	TSS1500					NA	14:20664019-20664383	Unclassified_Cell_type_specific	NA
cg01351992	-2.59403	2.21034e-17	6.64739e-15	37	16	1210389	R	CACNA1H;CACNA1H	NM_021098;NM_001005407	Body;Body	chr16:1209939-1210945	Island			TRUE			NA
cg01352090	-1.43645	0.000414657	0.00672986	37	16	4103533	F	ADCY9	NM_001116	Body					TRUE			TRUE
cg01352472	1.36057	2.27423e-10	1.65881e-08	37	12	51154575	F				chr12:51157498-51158842	N_Shelf			NA			NA
cg01353907	2.26905	1.33734e-10	1.01844e-08	37	12	131438283	F	GPR133	NM_198827	TSS200					NA			NA
cg01356044	0.965024	1.75287e-05	0.000431216	37	16	70720817	F	MTSS1L	NM_138383	TSS1500	chr16:70719114-70720441	S_Shore			NA			NA
cg01356198	1.36631	9.94601e-08	4.20052e-06	37	3	187929513	F	LPP;LPP	NM_005578;NM_001167672	TSS1500;5'UTR					TRUE			NA
cg01356752	2.16335	0.000468224	0.00746543	37	6	26242929	R				chr6:26240697-26240951	S_Shore			TRUE			NA
cg01356867	1.02402	2.84357e-09	1.66135e-07	37	16	57272905	R	RSPRY1	NM_133368	3'UTR					NA			NA
cg01356872	-1.33376	0.000124021	0.00237682	37	2	225086507	R								TRUE			TRUE
cg01357892	1.25438	3.61326e-05	0.00081382	37	3	126191181	R	ZXDC;ZXDC	NM_001040653;NM_025112	Body;Body	chr3:126193683-126195495	N_Shelf			NA	3:126191103-126191333	Promoter_Associated_Cell_type_specific	TRUE
cg01358993	1.3228	1.86792e-05	0.000455971	37	5	87968315	R	LOC645323;LOC645323;LOC645323	NR_024383;NR_015436;NR_024384	Body;Body;Body	chr5:87968635-87968907	N_Shore		CDMR	NA			NA
cg01359165	0.638068	0.000631352	0.00961454	37	15	102033014	R				chr15:102028860-102030608	S_Shelf			NA			NA
cg01359274	1.15866	0.000255332	0.00444546	37	17	35488987	R	ACACA;ACACA;ACACA;ACACA;ACACA	NM_198838;NM_198839;NM_198837;NM_198834;NM_198836	Body;Body;Body;Body;Body					TRUE			NA
cg01360333	-2.10947	5.08822e-10	3.45085e-08	37	15	65826759	F	PTPLAD1	NM_016395	Body	chr15:65822685-65823540	S_Shelf			NA			NA
cg01363198	-2.00044	2.35439e-06	7.25173e-05	37	3	134878739	R	EPHB1	NM_004441	Body					NA			NA
cg01363324	1.78524	1.38149e-05	0.000349793	37	9	124979353	R	LHX6;LHX6	NM_199160;NM_014368	Body;Body	chr9:124979329-124979599	Island		RDMR	NA			NA
cg01364755	3.02302	8.61093e-07	2.94719e-05	37	10	1370694	R	ADARB2	NM_018702	Body	chr10:1368903-1369891	S_Shore			NA			NA
cg01365117	-2.73277	5.17311e-17	1.43903e-14	37	2	208761957	F	PLEKHM3	NM_001080475	Body					TRUE			NA
cg01367929	1.04804	1.88614e-05	0.00045995	37	6	169117811	F								NA			NA
cg01368780	-2.26576	3.9013e-12	4.05548e-10	37	6	169937196	R	WDR27	NM_182552	Body					TRUE			NA
cg01370241	-2.09263	4.55019e-12	4.66397e-10	37	11	61049520	R	VWCE	NM_152718	Body					TRUE			TRUE
cg01373189	1.80291	6.8641e-09	3.69289e-07	37	13	33002820	R	N4BP2L1;N4BP2L1	NM_052818;NM_001079691	TSS1500;TSS1500	chr13:33001249-33002078	S_Shore			NA			NA
cg01373602	-3.11372	9.66002e-13	1.13168e-10	37	10	18468886	F	CACNB2;CACNB2;CACNB2;CACNB2;CACNB2;CACNB2	NM_201571;NM_201593;NM_201597;NM_201572;NM_201596;NM_001167945	Body;Body;Body;Body;Body;Body					TRUE			NA
cg01373911	-1.71889	0.000205669	0.00368509	37	1	6269367	R	RNF207	NM_207396	Body	chr1:6268820-6269588	Island	high-CpG:6191929-6192007		TRUE	1:6267663-6270376	Promoter_Associated	NA
cg01375124	-2.18778	5.53651e-08	2.46566e-06	37	6	73522096	F	KCNQ5;KCNQ5;KCNQ5;KCNQ5;KCNQ5	NM_001160130;NM_001160133;NM_001160134;NM_019842;NM_001160132	Body;Body;Body;Body;Body					TRUE			NA
cg01375248	0.611055	0.000373512	0.00615697	37	3	142724451	F	SR140	NM_001080415	Body	chr3:142720236-142720759	S_Shelf			NA			NA
cg01375259	0.594731	0.000579831	0.00894181	37	10	100155182	R	PYROXD2;MIR1287	NM_032709;NR_031619	Body;TSS200					NA			NA
cg01375651	-0.768344	2.58265e-09	1.52221e-07	37	3	79026069	R	ROBO1;ROBO1;ROBO1;ROBO1	NM_001145844;NM_001145845;NM_002941;NM_133631	Body;Body;Body;Body					TRUE			NA
cg01376763	-1.11289	4.43584e-09	2.48108e-07	37	16	81925132	F	PLCG2	NM_002661	Body					NA	16:81923918-81925235	Gene_Associated	NA
cg01377807	1.74088	3.1396e-07	1.18914e-05	37	3	99795240	R	C3orf26;FILIP1L;FILIP1L	NM_032359;NM_182909;NM_001042459	Body;5'UTR;5'UTR					TRUE			NA
cg01378222	2.23962	8.45637e-15	1.48261e-12	37	16	28622494	R	SULT1A1;SULT1A1;SULT1A1	NM_177529;NM_177536;NM_001055	TSS1500;Body;TSS1500	chr16:28624940-28625382	N_Shelf			NA			NA
cg01378515	1.20275	2.7575e-09	1.61569e-07	37	3	124773106	R	HEG1	NM_020733	Body	chr3:124774246-124775113	N_Shore		RDMR	NA			NA
cg01378562	1.25369	3.43259e-06	0.000101761	37	17	74953808	R								TRUE			NA
cg01378812	1.27786	1.21098e-08	6.18462e-07	37	17	36004794	F	DDX52;DDX52	NM_152300;NM_007010	TSS1500;TSS1500	chr17:36003250-36003528	S_Shore			NA			NA
cg01379344	1.15745	4.70481e-07	1.71078e-05	37	17	70609699	F								TRUE			NA
cg01379412	3.4042	1.34958e-13	1.86311e-11	37	11	111810533	R	DIXDC1	NM_001037954	Body	chr11:111807607-111808203	S_Shelf		RDMR	NA			NA
cg01382860	-1.95938	4.55596e-06	0.000130914	37	19	49700021	F	TRPM4	NM_017636	Body	chr19:49699698-49700070	Island			NA			NA
cg01383890	0.96095	0.000313006	0.0052978	37	15	62358982	F	C2CD4A	NM_207322	TSS200	chr15:62359827-62360995	N_Shore			NA	15:62358807-62359640	Unclassified	NA
cg01384246	-1.59743	0.000118867	0.00229281	37	8	72893465	F								TRUE			NA
cg01384290	-2.87705	8.32132e-13	9.86474e-11	37	3	168870287	R	MECOM	NM_004991	Body	chr3:168867211-168867413	S_Shelf			NA			NA
cg01385253	-1.29885	2.59513e-12	2.76753e-10	37	3	122078627	R	CCDC58	NM_001017928	3'UTR					NA			NA
cg01385679	1.46015	3.03044e-06	9.10301e-05	37	20	45033155	R	ELMO2;ELMO2	NM_182764;NM_133171	5'UTR;5'UTR	chr20:45034723-45035418	N_Shore			NA			NA
cg01385959	1.03742	5.73956e-06	0.000160723	37	2	190119363	F								TRUE			NA
cg01386978	1.22779	0.000266628	0.00461378	37	6	162068382	R	PARK2;PARK2;PARK2	NM_004562;NM_013987;NM_013988	Body;Body;Body	chr6:162066917-162067689	S_Shore			NA			NA
cg01388649	7.19769	3.75137e-19	1.5804e-16	37	17	46810768	R				chr17:46810609-46810945	Island			NA	17:46810758-46811057	Unclassified_Cell_type_specific	NA
cg01390728	2.60883	1.22491e-14	2.08483e-12	37	17	45919287	F	SCRN2;SCRN2	NM_001145023;NM_138355	TSS1500;TSS1500	chr17:45918094-45918774	S_Shore			NA	17:45917855-45919754	Promoter_Associated	NA
cg01391063	-1.90236	7.47779e-08	3.23483e-06	37	10	134645978	F								NA			NA
cg01391299	-0.94383	3.23589e-06	9.65737e-05	37	5	147648312	R	SPINK5L3	NM_001040129	TSS200					NA			NA
cg01392656	-4.45866	4.22654e-28	1.30576e-24	37	12	125578483	R	AACS	NM_023928	Body	chr12:125578348-125578588	Island			NA			NA
cg01394255	2.12185	1.82518e-11	1.65514e-09	37	17	8798062	F	PIK3R5;PIK3R5	NM_014308;NM_001142633	Body;Body					TRUE	17:8797672-8799503	Promoter_Associated	TRUE
cg01395499	-1.18403	0.000259607	0.00451042	37	1	204982603	F	NFASC;NFASC;NFASC;NFASC	NM_001005388;NM_001160331;NM_015090;NM_001160332	Body;Body;Body;Body					TRUE			NA
cg01396138	-1.57139	7.31805e-09	3.91593e-07	37	9	139023972	R				chr9:139024316-139025832	N_Shore			TRUE			NA
cg01397065	-3.32861	1.966e-14	3.19292e-12	37	19	1908328	F	ADAT3;SCAMP4	NM_138422;NM_079834	5'UTR;5'UTR	chr19:1908118-1908509	Island			NA			TRUE
cg01397968	-1.09967	2.22805e-06	6.89907e-05	37	3	111831279	F	C3orf52;MIR567	NM_024616;NR_030292	Body;TSS1500					NA	3:111830146-111831395	Unclassified	NA
cg01399598	-0.750683	0.0004134	0.00671391	37	12	86727874	R	MGAT4C	NM_013244	5'UTR					TRUE			NA
cg01400468	1.9385	1.09852e-06	3.66537e-05	37	2	54087469	F	GPR75;LOC100302652	NM_006794;NM_001164165	TSS1500;TSS1500	chr2:54086776-54087266	S_Shore			TRUE			NA
cg01400480	-0.792812	2.32794e-07	9.06729e-06	37	11	12252002	R	MICAL2	NM_014632	Body					TRUE			NA
cg01400750	0.375476	0.000545794	0.00849661	37	4	145956168	F	ANAPC10	NM_014885	Body					TRUE			NA
cg01402099	3.90688	7.77918e-24	9.22204e-21	37	12	122651715	F	LRRC43	NM_152759	TSS1500					NA	12:122651622-122651787	Unclassified_Cell_type_specific	NA
cg01403058	0.750779	4.20113e-05	0.000928533	37	10	103530053	R	FGF8;FGF8;FGF8;FGF8	NM_006119;NM_033163;NM_033164;NM_033165	3'UTR;3'UTR;3'UTR;3'UTR					NA			NA
cg01403532	0.729558	6.91895e-06	0.000189712	37	16	2657766	F	LOC652276	NR_015441	Body	chr16:2660772-2660978	N_Shelf			NA	16:2657646-2657823	Unclassified	NA
cg01404067	-1.81128	1.46465e-06	4.7453e-05	37	22	45704675	F	FAM118A;FAM118A	NM_017911;NM_001104595	TSS1500;TSS1500	chr22:45705511-45706616	N_Shore			NA	22:45704598-45704923	Promoter_Associated_Cell_type_specific	NA
cg01404464	-1.90574	6.93218e-06	0.000190023	37	17	78231519	R				chr17:78233888-78235283	N_Shelf			NA			NA
cg01405040	4.54177	6.67709e-10	4.42324e-08	37	2	176964137	R	HOXD12	NM_021193	TSS1500	chr2:176964062-176965509	Island		CDMR	TRUE			NA
cg01405582	3.32708	8.95097e-14	1.28938e-11	37	6	29692365	F	HLA-F;HLA-F;HLA-F	NM_001098478;NM_001098479;NM_018950	Body;Body;Body	chr6:29691106-29692093	S_Shore			NA			NA
cg01408010	1.24457	0.000159972	0.00296573	37	3	150102779	R								TRUE	3:150102535-150103356	Unclassified	NA
cg01408558	-1.1202	9.0078e-08	3.83807e-06	37	19	10563212	F	PDE4A;PDE4A;PDE4A;PDE4A	NM_001111308;NM_001111307;NM_001111309;NM_006202	Body;Body;Body;TSS1500					NA			NA
cg01410615	1.83027	8.56667e-07	2.93302e-05	37	2	242164067	F	ANO7	NM_001001891	3'UTR					TRUE			TRUE
cg01410740	0.738136	1.67501e-07	6.74178e-06	37	5	179335631	F	TBC1D9B;TBC1D9B	NM_198868;NM_015043	TSS1500;TSS1500	chr5:179334344-179335115	S_Shore			NA	5:179334011-179336228	Promoter_Associated	NA
cg01412379	-0.877686	2.41679e-06	7.41761e-05	37	2	38742665	R								NA			NA
cg01412763	0.471235	0.000178241	0.00325938	37	17	73615992	F	MYO15B	NR_003587	Body					NA	17:73615251-73616839	Unclassified	TRUE
cg01412764	0.883182	4.35401e-05	0.000957445	37	20	61491699	F	TCFL5	NM_006602	Body	chr20:61492119-61493626	N_Shore			NA			NA
cg01413054	-1.94677	1.25983e-05	0.000322573	37	2	231658979	R	CAB39;CAB39;CAB39	NM_001130850;NM_016289;NM_001130849	Body;Body;Body					NA	2:231658766-231659074	Unclassified_Cell_type_specific	TRUE
cg01415058	1.34392	0.000304634	0.00517521	37	2	222064243	F								TRUE			NA
cg01415842	0.811553	0.000162758	0.00301081	37	3	128149891	R				chr3:128151656-128152180	N_Shore			NA			NA
cg01417669	0.70308	0.000366291	0.00605616	37	2	24273454	R	FKBP1B;FKBP1B	NM_054033;NM_004116	Body;Body	chr2:24272582-24273313	S_Shore			NA			NA
cg01418291	1.11222	2.55059e-05	0.000599677	37	8	133491512	F	KCNQ3	NM_004519	Body	chr8:133492398-133493586	N_Shore			NA			NA
cg01419713	0.922725	0.000306914	0.0052109	37	8	42038135	R	PLAT;PLAT	NM_000930;NM_033011	Body;Body					NA	8:42038119-42038384	Unclassified_Cell_type_specific	NA
cg01419914	1.15952	0.000229973	0.00406273	37	17	79374691	R	BAHCC1	NM_001080519	Body	chr17:79366806-79374742	Island			NA			NA
cg01419967	1.01932	3.37227e-07	1.26889e-05	37	11	16934961	R	PLEKHA7	NM_175058	Body					TRUE			NA
cg01420159	4.68734	1.45668e-19	6.61513e-17	37	16	85335889	F								TRUE			TRUE
cg01421615	1.09247	3.91952e-05	0.000874158	37	10	126782592	F	CTBP2;CTBP2	NM_001083914;NM_001329	5'UTR;5'UTR					NA			NA
cg01422249	0.763501	1.35694e-05	0.000344303	37	5	132110968	F	SEPT8;SEPT8;SEPT8;SEPT8	NM_001098812;NM_001098813;NM_001098811;NM_015146	Body;5'UTR;Body;Body	chr5:132112448-132113621	N_Shore			TRUE	5:132110901-132111182	Unclassified_Cell_type_specific	NA
cg01423389	1.84506	4.68425e-08	2.11968e-06	37	3	170746586	R				chr3:170746072-170746292	S_Shore			TRUE			TRUE
cg01423643	-0.82653	0.000405787	0.00660763	37	1	160992358	R	F11R	NM_016946	TSS1500	chr1:160990718-160991225	S_Shore			NA			NA
cg01423845	-1.2947	7.85443e-09	4.17175e-07	37	10	81583959	R				chr10:81585357-81586971	N_Shore			NA			NA
cg01424624	1.49032	3.15478e-05	0.000723055	37	11	128463348	R								TRUE			NA
cg01425731	1.06408	0.000197109	0.00355545	37	13	50202658	F	ARL11;ARL11	NM_138450;NM_138450	5'UTR;1stExon					NA	13:50202398-50202765	Promoter_Associated	TRUE
cg01425967	-0.835393	3.06668e-05	0.000705679	37	1	161228203	R	PCP4L1	NM_001102566	TSS1500	chr1:161228477-161229028	N_Shore			NA	1:161228183-161228922	Unclassified	NA
cg01426818	0.652287	0.000562035	0.00871351	37	17	77806444	R				chr17:77805866-77809046	Island			NA	17:77806080-77806785	Unclassified_Cell_type_specific	NA
cg01427458	-2.4481	5.80731e-08	2.57446e-06	37	11	133098457	F	OPCML	NM_001012393	Body				DMR	NA			NA
cg01427848	1.55433	2.3124e-06	7.12942e-05	37	11	56972618	F								TRUE	11:56972467-56973016	Unclassified	NA
cg01427957	1.49478	5.90233e-08	2.61062e-06	37	1	151689979	F	TNRC4	NM_007185	TSS1500					NA	1:151689852-151690035	Unclassified_Cell_type_specific	TRUE
cg01428071	1.06133	1.02009e-05	0.000267574	37	6	79785773	R	PHIP	NM_017934	Body	chr6:79787608-79788337	N_Shore			NA	6:79785658-79786227	Promoter_Associated_Cell_type_specific	NA
cg01430302	-1.04033	0.000437961	0.00705492	37	16	84792860	R	USP10	NM_005153	Body					TRUE	16:84792769-84793012	Unclassified_Cell_type_specific	NA
cg01430344	-1.66256	6.9956e-09	3.75719e-07	37	2	16154047	F				chr2:16153944-16154419	Island		RDMR	TRUE			NA
cg01431993	0.515496	0.000214622	0.00382551	37	2	182542864	R	NEUROD1	NM_002500	Body					NA	2:182542760-182543029	Unclassified_Cell_type_specific	TRUE
cg01432561	-1.12415	0.000254454	0.00443242	37	8	24815367	R	NEFL	NM_006158	TSS1500	chr8:24812946-24814299	S_Shore		CDMR	NA			NA
cg01433109	-1.25719	0.000225663	0.00399611	37	1	2725631	R								NA			NA
cg01433189	-1.25549	1.804e-05	0.000442116	37	15	45544230	F	SLC28A2	NM_004212	TSS200					NA			NA
cg01433297	2.6582	1.7521e-11	1.5949e-09	37	20	4151816	R	SMOX;SMOX;SMOX;SMOX	NM_175839;NM_175841;NM_175840;NM_175842	5'UTR;5'UTR;5'UTR;5'UTR	chr20:4152866-4153398	N_Shore			TRUE			NA
cg01433836	3.54718	8.56249e-20	4.08878e-17	37	2	205414107	F	PARD3B;PARD3B;PARD3B	NM_152526;NM_057177;NM_205863	Body;Body;Body	chr2:205409939-205410910	S_Shelf			NA			NA
cg01433914	0.451826	0.000600025	0.00920686	37	10	111792543	R	ADD3;ADD3;ADD3	NM_016824;NM_001121;NM_019903	5'UTR;5'UTR;5'UTR					TRUE			NA
cg01434025	-0.932909	0.000122396	0.00235098	37	15	29395685	F	APBA2;APBA2	NM_001130414;NM_005503	Body;Body	chr15:29395641-29396290	Island			TRUE	15:29395628-29396589	Unclassified	TRUE
cg01434562	-1.40444	5.08454e-05	0.00109647	37	10	106201507	R	CCDC147	NM_001008723	Body				DMR	NA			TRUE
cg01434608	1.69091	0.000381579	0.00626876	37	16	66637927	R	CMTM3;CMTM3;CMTM3;CMTM3	NM_144601;NM_181554;NM_001048251;NM_181553	TSS1500;TSS1500;TSS1500;TSS1500	chr16:66638254-66639561	N_Shore			NA	16:66637860-66638142	Promoter_Associated	TRUE
cg01435118	3.70478	1.01606e-21	7.25665e-19	37	1	203271845	F				chr1:203274305-203275338	N_Shelf			NA			NA
cg01435230	1.20526	0.000108822	0.00212487	37	12	76742603	R	BBS10	NM_024685	TSS1500	chr12:76741909-76742286	S_Shore			NA	12:76741731-76742670	Promoter_Associated	NA
cg01435564	0.552373	6.69841e-06	0.000184396	37	5	132150904	R	ANKRD43	NM_175873	1stExon	chr5:132148854-132150918	Island			TRUE			NA
cg01436254	1.41149	9.37805e-08	3.97961e-06	37	3	121796580	R	CD86;CD86	NM_006889;NM_175862	TSS200;Body					NA	3:121796571-121796840	Unclassified_Cell_type_specific	NA
cg01437235	1.92183	2.79368e-09	1.63524e-07	37	4	939027	R	TMEM175	NM_032326	5'UTR	chr4:940613-941057	N_Shore			NA			NA
cg01437450	0.364748	8.57521e-05	0.00172802	37	17	48718080	F	ABCC3;ABCC3	NM_001144070;NM_003786	Body;Body					TRUE			NA
cg01438685	-0.878798	0.000167091	0.00307854	37	7	907934	R	UNC84A;UNC84A	NM_025154;NM_001130965	Body;Body	chr7:905608-905886	S_Shelf			NA			NA
cg01440570	-1.41652	1.3596e-07	5.5791e-06	37	2	239312993	F								NA			NA
cg01445399	-0.946392	0.000376585	0.00619945	37	1	87596934	R	LOC339524;LOC339524;LOC339524;LOC339524;LOC339524	NR_026989;NR_026986;NR_026988;NR_026985;NR_026987	Body;TSS1500;Body;TSS1500;TSS1500	chr1:87597543-87598515	N_Shore			NA			NA
cg01445827	-1.24827	4.92805e-06	0.00014036	37	1	96952956	R								TRUE			NA
cg01446515	2.29962	1.18783e-09	7.49036e-08	37	13	20805443	R	GJB6;GJB6;GJB6;GJB6	NM_001110220;NM_001110219;NM_001110221;NM_006783	5'UTR;5'UTR;5'UTR;TSS200	chr13:20806016-20806867	N_Shore			TRUE			NA
cg01446582	0.576563	0.000163139	0.00301659	37	3	64073666	F								NA			NA
cg01446620	-1.2118	1.11026e-06	3.70061e-05	37	3	133461738	R				chr3:133464949-133465420	N_Shelf			NA			TRUE
cg01447344	-0.712387	0.000644004	0.00977873	37	1	159989137	R								TRUE			NA
cg01447914	1.00105	6.26362e-05	0.00131524	37	11	63974955	R	FERMT3;FERMT3	NM_031471;NM_178443	Body;Body	chr11:63974829-63975048	Island			TRUE	11:63974822-63975553	Promoter_Associated	TRUE
cg01447951	-0.923191	6.05162e-08	2.66942e-06	37	15	63889527	R	FBXL22	NM_203373	TSS200	chr15:63892789-63893911	N_Shelf			NA			NA
cg01448098	-2.58759	2.44399e-09	1.44864e-07	37	1	3078013	R	PRDM16;PRDM16	NM_022114;NM_199454	Body;Body	chr1:3080934-3081292	N_Shelf			NA	1:3077922-3078139	Unclassified_Cell_type_specific	NA
cg01449144	-1.04431	0.000142324	0.00267751	37	8	49782592	R				chr8:49782687-49783270	N_Shore			NA			TRUE
cg01449715	0.714488	0.000172298	0.00316261	37	13	51491406	F	RNASEH2B;RNASEH2B	NM_024570;NM_001142279	Body;Body					TRUE	13:51491371-51491505	Promoter_Associated_Cell_type_specific	NA
cg01450274	0.768543	3.8838e-05	0.000867377	37	3	171396325	F	PLD1;PLD1	NM_001130081;NM_002662	Body;Body					TRUE			NA
cg01451391	2.17123	1.53556e-05	0.000383883	37	17	53343561	F	HLF	NM_002126	Body	chr17:53342198-53343061	S_Shore			NA	17:53342962-53344325	Unclassified	NA
cg01451808	0.88645	0.000318993	0.00538461	37	8	49676562	F								TRUE			NA
cg01452115	0.498646	0.000653398	0.00989815	37	8	145849607	F				chr8:145849885-145851998	N_Shore			NA			NA
cg01454349	2.30655	1.22087e-07	5.05459e-06	37	6	2987708	R	DKFZP686I15217;DKFZP686I15217	NR_026856;NR_026855	TSS1500;TSS1500	chr6:2988855-2989549	N_Shore			TRUE			NA
cg01454519	1.17355	8.23129e-06	0.000221378	37	20	23860242	R	CST5	NM_001900	1stExon					NA			NA
cg01454951	1.36624	1.00223e-10	7.79094e-09	37	3	71730677	F	EIF4E3;EIF4E3;EIF4E3;EIF4E3	NM_001134651;NM_001134649;NM_173359;NM_001134650	3'UTR;3'UTR;3'UTR;3'UTR				DMR	NA	3:71730226-71731044	Unclassified	TRUE
cg01455178	2.37031	1.2228e-08	6.24109e-07	37	1	205648187	F	SLC45A3	NM_033102	5'UTR	chr1:205648975-205649903	N_Shore			TRUE			NA
cg01455366	0.902245	0.000212115	0.00378578	37	16	56677683	R	MT1DP;MT1DP	NR_027781;NR_003658	Body;TSS200	chr16:56677120-56677598	S_Shore			NA	16:56677064-56677922	Unclassified	TRUE
cg01457169	1.34678	2.94562e-08	1.38919e-06	37	13	99091488	R	FARP1	NM_005766	Body					NA			NA
cg01458443	1.17055	1.20818e-07	5.01017e-06	37	4	76317967	F								TRUE			NA
cg01459052	0.893716	8.26371e-07	2.83644e-05	37	3	47016537	R	CCDC12	NM_144716	Body	chr3:47017879-47018312	N_Shore			NA			NA
cg01460481	-0.744283	0.000189033	0.00342768	37	11	125326162	R	FEZ1	NM_005103	Body			low-CpG:124831135-124831399		NA			NA
cg01461211	0.837916	9.73718e-06	0.000256947	37	16	85478908	R								TRUE	16:85478230-85479057	Unclassified_Cell_type_specific	TRUE
cg01461824	4.11304	5.04208e-17	1.4045e-14	37	17	46816286	F								NA			NA
cg01462727	-2.29803	4.54439e-10	3.10138e-08	37	20	52786323	R	CYP24A1;CYP24A1	NM_001128915;NM_000782	Body;Body	chr20:52789252-52790986	N_Shelf			NA	20:52786284-52786458	Unclassified_Cell_type_specific	NA
cg01462856	2.76064	7.49089e-14	1.09728e-11	37	13	108922745	F	TNFSF13B;TNFSF13B	NM_001145645;NM_006573	Body;Body					TRUE	13:108921880-108922764	Promoter_Associated_Cell_type_specific	NA
cg01464052	0.895861	0.00010875	0.00212356	37	1	150255137	F	C1orf51	NM_144697	TSS200	chr1:150254365-150254637	S_Shore			NA	1:150254611-150255186	Promoter_Associated	NA
cg01464484	1.07984	1.04886e-05	0.000274185	37	11	67089352	R	LOC100130987	NR_024469	Body	chr11:67084688-67085813	S_Shelf			NA			NA
cg01467503	1.51426	5.42905e-06	0.000153143	37	1	16692150	F	C1orf144;C1orf144	NM_015609;NM_001114600	TSS1500;TSS1500	chr1:16693621-16694270	N_Shore			NA			NA
cg01468193	1.2071	0.000103941	0.00204208	37	8	11853920	R	DEFB134	NM_001033019	TSS200					NA			NA
cg01469818	2.93476	2.66855e-15	5.18459e-13	37	6	14860926	R								TRUE			NA
cg01474600	1.00803	2.66705e-10	1.91654e-08	37	16	315564	R	ITFG3	NM_032039	3'UTR	chr16:318617-318901	N_Shelf			NA			NA
cg01475207	1.26273	6.73208e-06	0.000185198	37	20	62672481	R				chr20:62673792-62674131	N_Shore			NA			NA
cg01475325	0.959635	2.38564e-07	9.26721e-06	37	11	76498701	F	TSKU	NM_015516	5'UTR	chr11:76494416-76495672	S_Shelf			TRUE			NA
cg01476044	1.8	1.42498e-13	1.96056e-11	37	7	141695293	R	MGAM	NM_004668	TSS1500					NA			NA
cg01476179	0.618734	0.000628995	0.00958581	37	19	652016	F	RNF126	NM_194460	Body	chr19:651197-653193	Island			NA	19:651819-652057	Promoter_Associated_Cell_type_specific	TRUE
cg01477959	1.18294	0.000297579	0.00507162	37	13	43136825	F	TNFSF11	NM_033012	TSS200					NA			NA
cg01477971	-3.12999	5.91988e-14	8.85602e-12	37	2	103405951	R	TMEM182	NM_144632	Body					TRUE			NA
cg01479187	-1.487	1.27375e-05	0.000325669	37	2	43158610	R								TRUE	2:43158479-43159253	Unclassified_Cell_type_specific	NA
cg01480708	0.863114	2.144e-05	0.000515375	37	17	30846118	F	MYO1D	NM_015194	Body	chr17:30845903-30846702	Island			NA	17:30845987-30847882	Unclassified	TRUE
cg01484296	-2.23623	6.26276e-09	3.39398e-07	37	17	6796941	R	ALOX12P2	NR_002710	Body	chr17:6797429-6797724	N_Shore			TRUE			NA
cg01484915	2.41294	7.82538e-07	2.70076e-05	37	10	45458834	R	RASSF4	NM_032023	5'UTR	chr10:45454795-45455044	S_Shelf			NA	10:45458604-45459553	Unclassified_Cell_type_specific	NA
cg01485838	-0.813482	0.000191557	0.00346697	37	14	100532680	R	EVL	NM_016337	Body					TRUE	14:100532251-100532890	Promoter_Associated	NA
cg01486665	1.26293	1.17783e-13	1.64269e-11	37	10	176774	R				chr10:180582-182452	N_Shelf			NA			NA
cg01488679	-0.871213	0.000414733	0.00673074	37	10	95326098	R	GPR120	NM_181745	TSS1500	chr10:95326229-95327108	N_Shore			NA			NA
cg01489177	-1.06304	4.88466e-06	0.000139324	37	19	55828178	R	TMEM150B	NM_001085488	Body	chr19:55824315-55824600	S_Shelf			NA			NA
cg01494441	2.44583	8.24709e-10	5.37424e-08	37	2	182523146	R	CERKL;CERKL;CERKL;CERKL;CERKL;CERKL;CERKL	NM_001030313;NM_001030311;NM_001160277;NR_027689;NM_201548;NR_027690;NM_001030312	TSS1500;TSS1500;TSS1500;TSS1500;TSS1500;TSS1500;TSS1500	chr2:182521221-182521927	S_Shore			NA			NA
cg01495509	-0.982509	3.47175e-05	0.000786507	37	5	169816378	F	KCNIP1;KCNMB1;KCNMB1	NM_001034838;NM_004137;NM_004137	Body;1stExon;5'UTR				DMR	NA			NA
cg01496136	-1.11208	0.000333257	0.00558561	37	16	57375219	R								TRUE			NA
cg01496970	0.687808	3.65023e-06	0.000107417	37	7	102388500	R	FAM185A;FAM185A;FAM185A	NM_001145269;NM_001145268;NR_026879	TSS1500;TSS1500;TSS1500	chr7:102389480-102390092	N_Shore			NA			NA
cg01497576	0.836532	0.000116415	0.00225116	37	15	48413218	F	SLC24A5;SLC24A5	NM_205850;NM_205850	5'UTR;1stExon					NA			NA
cg01498609	1.45259	2.57767e-07	9.94029e-06	37	6	28733661	R								TRUE			NA
cg01498700	0.863689	6.18087e-06	0.00017155	37	16	75241064	F	CTRB2;CTRB2	NM_001025200;NM_001025200	5'UTR;1stExon			low-CpG:73798553-73798614		NA	16:75241040-75241166	Unclassified_Cell_type_specific	NA
cg01499197	2.86727	5.58293e-06	0.000156919	37	13	28544814	F	CDX2	NM_001265	TSS1500	chr13:28544524-28544890	Island			TRUE			NA
cg01499522	2.77954	4.09902e-16	9.27119e-14	37	7	73037099	R	MLXIPL;MLXIPL;MLXIPL;MLXIPL	NM_032952;NM_032953;NM_032951;NM_032954	Body;Body;Body;Body	chr7:73037528-73038957	N_Shore			NA			NA
cg01499591	1.47121	2.77962e-11	2.43093e-09	37	7	140226367	F	DENND2A	NM_015689	Body					TRUE			NA
cg01499988	1.47679	6.46062e-12	6.41975e-10	37	9	35755346	F	MSMP	NM_001044264	TSS1500	chr9:35756948-35757339	N_Shore			NA			NA
cg01500055	0.991805	4.51995e-06	0.000130017	37	17	46143709	F								TRUE			NA
cg01500097	1.16022	0.000387716	0.00635576	37	6	110011156	R	AKD1;FIG4;AKD1	NM_001145128;NM_014845;NM_145025	5'UTR;TSS1500;5'UTR	chr6:110011589-110011804	N_Shore			NA			NA
cg01501491	-0.677062	0.000499352	0.0078804	37	12	52491150	F								NA			NA
cg01502353	-1.18436	0.000109583	0.00213717	37	6	56733843	F	DST	NM_001144769	Body					TRUE			NA
cg01503706	0.785465	0.000212141	0.00378609	37	22	39238576	F	NPTXR	NM_014293	Body	chr22:39239168-39240425	N_Shore			NA			NA
cg01504248	0.65563	0.000256807	0.00446692	37	4	77345848	F				chr4:77342010-77342707	S_Shelf			NA			NA
cg01504447	0.899169	6.79475e-05	0.00141201	37	13	31041221	F	HMGB1	NM_002128	TSS1500				RDMR	NA			NA
cg01504690	1.81979	2.98264e-07	1.13506e-05	37	11	11032136	F								TRUE	11:11032090-11032416	Unclassified_Cell_type_specific	NA
cg01505556	1.06698	3.97596e-09	2.2504e-07	37	6	30174125	F	TRIM26	NM_003449	5'UTR					NA			NA
cg01505878	1.11382	4.65304e-05	0.00101483	37	11	61690927	F								TRUE			TRUE
cg01506678	1.50566	0.000106821	0.0020903	37	4	1093848	F	RNF212;RNF212	NM_001131034;NM_194439	Body;Body	chr4:1089849-1090288	S_Shelf			NA			NA
cg01507019	1.74445	8.66343e-10	5.62397e-08	37	16	56703257	R	MT1G;MT1H	NM_005950;NM_005951	TSS1500;TSS1500	chr16:56703387-56703648	N_Shore		RDMR	TRUE			NA
cg01508045	1.58286	7.794e-06	0.000210925	37	6	41516162	R	FOXP4;FOXP4;FOXP4	NM_001012427;NM_138457;NM_001012426	5'UTR;5'UTR;5'UTR	chr6:41513652-41516189	Island		RDMR	NA			NA
cg01510696	-2.66024	1.22728e-13	1.70525e-11	37	16	89688145	R	DPEP1;DPEP1	NM_001128141;NM_004413	5'UTR;5'UTR					NA			NA
cg01511232	-3.76301	5.90481e-15	1.06833e-12	37	4	155661929	R				chr4:155661678-155661984	Island		RDMR	NA			NA
cg01511234	-2.22718	3.45374e-07	1.29715e-05	37	12	92459079	R								TRUE	12:92459067-92459218	Unclassified_Cell_type_specific	NA
cg01511814	1.23501	0.00065388	0.00990362	37	17	73662545	R	RECQL5;SAP30BP;RECQL5;RECQL5	NM_001003715;NM_013260;NM_004259;NM_001003716	Body;TSS1500;Body;Body	chr17:73662999-73663628	N_Shore			NA			NA
cg01512089	0.898769	3.34464e-06	9.94427e-05	37	17	41705043	R								TRUE			NA
cg01512532	-1.7989	5.86072e-05	0.00124138	37	17	79495039	R	FSCN2;FSCN2	NM_001077182;NM_012418	TSS1500;TSS1500	chr17:79495005-79496291	Island			NA	17:79494991-79495275	Unclassified_Cell_type_specific	TRUE
cg01513063	0.555161	0.000307111	0.00521295	37	17	75470567	R	SEPT9;SEPT9;SEPT9;SEPT9;SEPT9;SEPT9;SEPT9	NM_001113492;NM_001113496;NM_001113493;NM_001113491;NM_001113495;NM_006640;NM_001113494	Body;5'UTR;Body;Body;TSS1500;Body;Body					NA			NA
cg01513802	-1.14224	3.46503e-05	0.000785073	37	6	152498832	R	SYNE1;SYNE1;SYNE1;SYNE1	NM_182961;NM_133650;NM_015293;NM_033071	Body;5'UTR;Body;Body					NA			NA
cg01515136	-1.00168	0.000566388	0.00877166	37	1	1229589	R	ACAP3	NM_030649	Body	chr1:1228780-1230163	Island			NA	1:1229535-1229678	Unclassified_Cell_type_specific	NA
cg01516737	-1.80554	5.4744e-14	8.24098e-12	37	8	26209773	F	PPP2R2A	NM_002717	Body					TRUE			NA
cg01517832	0.933076	0.000387823	0.006357	37	11	1329962	F	TOLLIP;LOC255512	NM_019009;NR_029409	Body;TSS1500	chr11:1330390-1331498	N_Shore			NA	11:1329770-1331617	Promoter_Associated	NA
cg01518459	2.61955	4.09187e-08	1.87416e-06	37	19	30199590	F	C19orf12;C19orf12	NM_001031726;NM_031448	Body;5'UTR			low-CpG:34891339-34891431		NA			NA
cg01519299	2.85505	3.90302e-20	1.97723e-17	37	22	46543252	R				chr22:46545480-46547412	N_Shelf			NA			NA
cg01520924	-1.1433	0.000149982	0.00280539	37	14	65006170	F	HSPA2	NM_021979	TSS1500	chr14:65006874-65009197	N_Shore			NA			NA
cg01520956	0.935556	0.000554034	0.00860681	37	4	77173197	F	FAM47E	NM_001136570	Body	chr4:77172587-77173060	S_Shore			TRUE	4:77172681-77173310	Unclassified_Cell_type_specific	NA
cg01521274	0.701437	0.000393154	0.00643377	37	14	71822452	F								TRUE			NA
cg01522592	1.62482	2.17277e-09	1.3015e-07	37	11	75235311	R	GDPD5	NM_030792	5'UTR	chr11:75236189-75237781	N_Shore			NA	11:75235067-75235355	Unclassified_Cell_type_specific	NA
cg01523769	0.567201	8.44866e-05	0.00170674	37	16	89406260	R	ANKRD11	NM_013275	5'UTR	chr16:89408237-89408465	N_Shore			NA			NA
cg01524278	-1.85262	2.10844e-06	6.5711e-05	37	12	54355460	R				chr12:54354529-54355491	Island			NA	12:54355273-54355610	Unclassified_Cell_type_specific	TRUE
cg01524566	-0.3753	0.000523582	0.00820578	37	2	75797267	R	FAM176A	NM_032181	TSS1500					NA			NA
cg01524853	-2.52108	1.58282e-10	1.19048e-08	37	12	54447807	R	HOXC4;HOXC4	NM_153633;NM_014620	1stExon;Body	chr12:54447744-54448091	Island		CDMR	NA			TRUE
cg01524893	4.1857	1.9158e-29	8.49207e-26	37	17	12877227	R	RICH2	NM_014859	Body	chr17:12877270-12877773	N_Shore			TRUE			NA
cg01525839	-1.35234	4.97586e-05	0.00107654	37	16	88228776	R							CDMR	TRUE	16:88227643-88228885	Unclassified	NA
cg01527486	1.72833	4.41092e-08	2.00713e-06	37	13	114862887	F	RASA3	NM_007368	Body	chr13:114861661-114861876	S_Shore			NA			NA
cg01530962	0.785606	2.97259e-05	0.000686819	37	3	9027157	R	SRGAP3;SRGAP3	NM_014850;NM_001033117	3'UTR;3'UTR	chr3:9027156-9027611	Island			NA			NA
cg01533082	0.945649	0.000208792	0.00373268	37	14	58567637	F	C14orf37	NM_001001872	Body					TRUE			NA
cg01533106	1.19678	2.13879e-07	8.40925e-06	37	8	144764603	R				chr8:144766496-144766993	N_Shore			NA			NA
cg01534390	1.3662	6.51791e-05	0.00136135	37	14	23265401	F	SLC7A7;SLC7A7;SLC7A7	NM_003982;NM_001126106;NM_001126105	Body;Body;Body					NA	14:23265369-23265617	Unclassified_Cell_type_specific	NA
cg01534416	1.02084	2.11983e-05	0.000510286	37	19	51308546	R	C19orf48;C19orf48	NM_199250;NM_199249	TSS1500;TSS1500	chr19:51307439-51308380	S_Shore			NA	19:51306904-51308709	Unclassified	NA
cg01536884	1.99983	4.42004e-08	2.01083e-06	37	5	92928458	R	NR2F1	NM_005654	Body	chr5:92929268-92929489	N_Shore		RDMR	TRUE			NA
cg01539483	1.29514	0.000656987	0.00994625	37	4	147164948	R								NA	4:147164619-147165085	Unclassified	NA
cg01542023	-2.31807	7.27839e-07	2.5304e-05	37	16	28550637	R	NUPR1;NUPR1	NM_012385;NM_001042483	TSS200;TSS200					NA			TRUE
cg01542984	0.652597	3.20179e-05	0.000732348	37	13	99093033	F	FARP1	NM_005766	Body					NA			NA
cg01545079	-1.76076	1.33072e-07	5.47106e-06	37	14	24541377	F	CPNE6	NM_006032	5'UTR					NA			NA
cg01548199	-1.60581	9.5401e-08	4.04165e-06	37	16	86950941	F								NA			NA
cg01548965	0.895426	0.000605885	0.00928219	37	11	73088618	R	RELT;RELT	NM_152222;NM_032871	5'UTR;5'UTR	chr11:73087229-73088294	S_Shore			NA	11:73088465-73088707	Promoter_Associated	NA
cg01549929	-1.46112	8.3491e-06	0.000224236	37	16	54683714	F								TRUE			NA
cg01550716	1.56045	0.000477563	0.00759208	37	1	243646318	F	SDCCAG8	NM_006642	Body	chr1:243646394-243646888	N_Shore			TRUE	1:243645728-243646817	Unclassified_Cell_type_specific	TRUE
cg01551300	1.32848	4.27671e-12	4.40864e-10	37	5	121435331	R								TRUE			NA
cg01551699	1.25104	3.35053e-06	9.95961e-05	37	7	141695711	F	MGAM;MGAM	NM_004668;NM_004668	1stExon;5'UTR				RDMR	NA			NA
cg01552551	0.90327	8.93377e-05	0.00179064	37	7	37489651	F	ELMO1	NM_014800	TSS1500	chr7:37487354-37488672	S_Shore			NA			NA
cg01552711	1.34114	1.19966e-05	0.000309031	37	13	21291353	F	IL17D	NM_138284	Body					NA			NA
cg01552748	2.22054	9.78654e-06	0.000258099	37	13	112225526	R								NA			NA
cg01553584	4.68205	6.78185e-12	6.7014e-10	37	1	224400672	R								TRUE			NA
cg01556677	1.19196	1.31479e-05	0.000334879	37	7	80534871	F	SEMA3C	NM_006379	Body					TRUE			NA
cg01556706	-4.97951	2.98271e-29	1.24118e-25	37	3	59804435	R	FHIT;FHIT	NM_001166243;NM_002012	Body;Body					TRUE			TRUE
cg01556846	0.908413	6.77692e-08	2.95989e-06	37	8	6421171	F	ANGPT2;ANGPT2;ANGPT2;MCPH1	NM_001118888;NM_001118887;NM_001147;NM_024596	TSS1500;TSS1500;TSS1500;Body	chr8:6424215-6424888	N_Shelf			TRUE			NA
cg01557421	-1.01949	4.90649e-06	0.000139873	37	6	112032564	F	FYN;FYN;FYN	NM_153048;NM_153047;NM_002037	Body;Body;Body					TRUE			NA
cg01558215	1.15088	1.92014e-05	0.00046718	37	13	31778815	F	B3GALTL	NM_194318	Body	chr13:31773919-31775034	S_Shelf			NA			TRUE
cg01558916	1.95118	3.33327e-10	2.34932e-08	37	19	11804727	F				chr19:11805261-11805900	N_Shore			NA			TRUE
cg01558931	-2.97812	1.33794e-13	1.84955e-11	37	5	72676121	F				chr5:72676120-72678421	Island			NA	5:72676004-72676310	Unclassified_Cell_type_specific	NA
cg01560140	-2.99257	7.45327e-09	3.97941e-07	37	16	67212285	R	KIAA0895L	NM_001040715	Body	chr16:67211933-67212509	Island			NA	16:67211559-67212796	Unclassified	TRUE
cg01560934	1.03794	4.36007e-06	0.000126112	37	7	1912916	F	MAD1L1;MAD1L1;MAD1L1	NM_003550;NM_001013837;NM_001013836	Body;Body;Body	chr7:1913829-1914077	N_Shore			NA			NA
cg01561807	2.07536	8.44341e-12	8.19627e-10	37	13	114307602	F	ATP4B	NM_000705	Body					NA			NA
cg01563973	-1.40942	7.83184e-11	6.20769e-09	37	3	195530532	F	MUC4;MUC4;MUC4	NM_018406;NM_138297;NM_004532	Body;Body;Body					NA			NA
cg01564135	3.62007	8.24605e-14	1.19587e-11	37	7	27281216	F	EVX1	NM_001989	TSS1500	chr7:27282086-27283136	N_Shore		RDMR	TRUE			NA
cg01565584	-1.70501	0.000443415	0.00713122	37	6	11180077	R								TRUE			NA
cg01566170	-1.50675	2.99014e-05	0.000690247	37	1	223899746	R	CAPN2;CAPN2	NM_001748;NM_001146068	TSS1500;Body	chr1:223899990-223900823	N_Shore			NA	1:223899584-223901223	Promoter_Associated	NA
cg01566199	2.48462	5.40658e-17	1.49784e-14	37	1	26197239	F	PAQR7;PAQR7	NM_178422;NM_178422	1stExon;5'UTR					NA			NA
cg01566235	0.788327	0.000105098	0.00206134	37	14	36991101	F				chr14:36990873-36991209	Island		DMR	NA			NA
cg01566396	1.63159	5.74702e-06	0.00016091	37	2	161126295	R				chr2:161126364-161126825	N_Shore		RDMR	NA	2:161125950-161127303	Promoter_Associated	NA
cg01567051	0.869128	1.05168e-08	5.43985e-07	37	16	81512025	F	CMIP	NM_198390	Body					TRUE	16:81511962-81512083	Unclassified_Cell_type_specific	NA
cg01567825	1.39163	4.82363e-05	0.00104728	37	7	111368651	R	DOCK4	NM_014705	Body	chr7:111368366-111368665	Island			NA			NA
cg01568973	-0.970405	0.000119316	0.00230005	37	1	53528991	F	PODN	NM_153703	Body	chr1:53527572-53528974	S_Shore			NA	1:53528509-53529739	Unclassified_Cell_type_specific	TRUE
cg01568998	-0.551755	0.000171612	0.00315204	37	8	68864782	R	PREX2;PREX2	NM_025170;NM_024870	Body;Body	chr8:68864584-68864946	Island		DMR	NA			TRUE
cg01570265	-2.46517	1.26547e-11	1.18662e-09	37	14	70180751	R	KIAA0247	NM_014734	3'UTR					TRUE			NA
cg01572891	-2.46027	5.11715e-14	7.72314e-12	37	7	4184354	R	SDK1;SDK1	NR_027816;NM_152744	Body;Body					TRUE			NA
cg01573121	-1.0224	2.87174e-05	0.000665817	37	21	34863117	R	DNAJC28;DNAJC28	NM_001040192;NM_017833	5'UTR;5'UTR	chr21:34863644-34864268	N_Shore			NA			NA
cg01573562	-0.883091	0.000127709	0.00243764	37	12	113229319	R	RPH3A;RPH3A	NM_014954;NM_001143854	TSS1500;TSS1500					TRUE			TRUE
cg01573635	1.15049	2.19356e-08	1.06417e-06	37	16	10788751	F	TEKT5;TEKT5	NM_144674;NM_144674	1stExon;5'UTR					NA			NA
cg01573747	-2.11382	0.00020758	0.00371362	37	19	17008740	F	CPAMD8	NM_015692	Body	chr19:17007101-17008857	Island		DMR	NA			NA
cg01574481	3.13001	4.01557e-08	1.84079e-06	37	14	24641852	R	REC8;REC8	NM_001048205;NM_005132	Body;Body	chr14:24641053-24642220	Island			TRUE			NA
cg01574589	4.51188	1.55465e-18	5.80578e-16	37	5	135532197	R				chr5:135527056-135528978	S_Shelf			NA			NA
cg01575601	3.38577	6.55156e-18	2.15965e-15	37	11	130398900	R								TRUE			NA
cg01577029	1.36124	3.72418e-07	1.38732e-05	37	12	133000830	F				chr12:133000027-133000246	S_Shore			NA			NA
cg01577529	0.709724	0.000568177	0.00879636	37	16	70190513	F	PDPR	NM_017990	Body					NA			NA
cg01577678	-2.06548	8.98619e-14	1.29354e-11	37	16	1100847	F				chr16:1100626-1100848	Island			NA			NA
cg01577700	1.35347	1.29972e-08	6.5949e-07	37	22	24641314	F	GGT5;GGT5;GGT5	NM_004121;NM_001099782;NM_001099781	TSS1500;TSS1500;TSS1500					NA			TRUE
cg01577850	3.62644	2.10425e-16	5.08367e-14	37	14	72925867	R	RGS6	NM_004296	Body					NA			NA
cg01577992	1.82247	2.65848e-06	8.08575e-05	37	7	102921052	F	DPY19L2P2;DPY19L2P2	NR_003561;NR_027768	TSS1500;TSS200	chr7:102920309-102921514	Island			NA	7:102920503-102921418	Promoter_Associated_Cell_type_specific	NA
cg01578017	1.09428	2.9579e-05	0.000684084	37	7	84814683	F				chr7:84814839-84816242	N_Shore			NA			NA
cg01579052	-0.9684	2.72446e-05	0.000635865	37	16	788035	F	NARFL	NM_022493	Body	chr16:787070-787327	S_Shore			NA			NA
cg01579535	-2.25944	4.36862e-11	3.66346e-09	37	12	54447292	R	HOXC4;HOXC4	NM_014620;NM_153633	5'UTR;TSS1500	chr12:54447744-54448091	N_Shore			NA	12:54446153-54447426	Unclassified	TRUE
cg01579600	-0.867028	0.000656026	0.00993391	37	5	123589203	R								TRUE			NA
cg01579636	0.612047	0.000159859	0.00296404	37	5	148758847	F	IL17B	NM_014443	TSS200					NA			NA
cg01580782	0.793293	3.93875e-05	0.000877919	37	5	927437	F				chr5:926586-927401	S_Shore			NA			TRUE
cg01581024	2.06911	2.40753e-08	1.15806e-06	37	8	142009794	R	PTK2;PTK2	NM_005607;NM_153831	5'UTR;5'UTR	chr8:142010440-142011907	N_Shore		RDMR	NA			NA
cg01582947	0.704416	0.000649582	0.00984766	37	7	149156500	R	ZNF777	NM_015694	5'UTR	chr7:149156561-149158080	N_Shore			NA			NA
cg01583021	0.730411	1.89069e-05	0.000460978	37	2	242138541	R	ANO7	NM_001001891	Body	chr2:242139773-242139985	N_Shore			NA			NA
cg01584473	4.47221	8.36827e-26	1.57263e-22	37	7	100663367	R	MUC17;MUC17	NM_001040105;NM_001040105	5'UTR;1stExon			low-CpG:100450080-100450090		NA			NA
cg01584932	1.46799	1.45086e-08	7.2937e-07	37	2	74708767	F	TTC31;TTC31;CCDC142	NR_027749;NM_022492;NM_032779	TSS1500;TSS1500;Body	chr2:74709164-74710110	N_Shore			NA			NA
cg01585794	-0.907461	7.33096e-05	0.00151118	37	8	27347372	R	EPHX2	NM_001979	TSS1500	chr8:27348658-27348883	N_Shore		RDMR	NA			NA
cg01588475	2.19537	1.01344e-07	4.27019e-06	37	12	58533355	R								TRUE			NA
cg01589129	2.59276	2.75108e-09	1.61239e-07	37	4	74810017	R				chr4:74809869-74810089	Island			TRUE			NA
cg01589580	-1.40358	1.39221e-05	0.000351983	37	18	77440800	R	CTDP1;CTDP1	NM_048368;NM_004715	Body;Body	chr18:77439094-77440398	S_Shore			NA			NA
cg01591025	1.9386	5.53222e-06	0.000155709	37	7	25018595	F	OSBPL3;OSBPL3;OSBPL3;OSBPL3	NM_015550;NM_145322;NM_145320;NM_145321	5'UTR;5'UTR;5'UTR;5'UTR	chr7:25018999-25020255	N_Shore		RDMR	NA	7:25018388-25019482	Promoter_Associated	NA
cg01591152	-1.50497	0.000178918	0.00327072	37	11	119994800	F	TRIM29	NM_012101	Body					NA			NA
cg01594538	-0.770441	0.000172573	0.00316737	37	16	54689221	F								TRUE			NA
cg01595366	-0.839368	6.18662e-06	0.000171674	37	14	103605032	F				chr14:103604539-103605504	Island			NA			NA
cg01595397	1.50425	5.92137e-06	0.00016527	37	6	41887954	R	MED20;BYSL	NM_004275;NM_004053	Body;TSS1500	chr6:41888868-41889563	N_Shore			NA			NA
cg01595666	1.49971	5.09008e-09	2.81496e-07	37	8	143052914	R				chr8:143054784-143055048	N_Shore			NA			NA
cg01595951	2.62623	1.17604e-11	1.10838e-09	37	5	54834655	R				chr5:54830148-54831120	S_Shelf			NA	5:54834513-54834885	Unclassified_Cell_type_specific	NA
cg01596292	2.10479	3.67451e-10	2.56457e-08	37	8	101315505	R	RNF19A;RNF19A	NM_183419;NM_015435	5'UTR;TSS200					TRUE			NA
cg01596674	0.655101	0.000419002	0.0067884	37	9	130342290	F	FAM129B	NM_001035534	TSS1500					TRUE			NA
cg01597882	1.24588	1.44097e-08	7.25024e-07	37	4	154077609	R	TRIM2	NM_001130067	5'UTR	chr4:154074383-154075045	S_Shelf			NA	4:154077528-154077848	Unclassified_Cell_type_specific	NA
cg01597963	0.806934	0.000102145	0.00201029	37	6	89669463	R	RNGTT	NM_003800	Body	chr6:89672884-89673579	N_Shelf			NA			NA
cg01598596	2.48194	5.08918e-13	6.2986e-11	37	3	187464648	R	BCL6	NM_001706	TSS1500	chr3:187461974-187462197	S_Shelf			NA			NA
cg01599633	1.16295	1.05268e-05	0.000275079	37	17	65372452	R	PITPNC1;PITPNC1	NM_181671;NM_012417	TSS1500;TSS1500	chr17:65373224-65375131	N_Shore			NA			NA
cg01602666	0.41696	0.000223424	0.0039623	37	12	83176430	F	TMTC2	NM_152588	Body					TRUE			NA
cg01604051	1.1623	1.67838e-07	6.75399e-06	37	7	50851503	R	GRB10	NM_001001555	5'UTR	chr7:50849752-50850871	S_Shore			TRUE			NA
cg01604322	-0.58468	0.000149471	0.0027975	37	5	83679005	R	EDIL3	NM_005711	Body	chr5:83679584-83680720	N_Shore		DMR	NA	5:83678471-83679020	Unclassified_Cell_type_specific	NA
cg01608493	0.873985	1.53549e-06	4.95278e-05	37	6	156720309	R				chr6:156718071-156718547	S_Shore			NA			NA
cg01608731	1.67253	0.000525751	0.00823393	37	20	30190720	F				chr20:30192006-30192273	N_Shore			NA			TRUE
cg01609688	1.08052	1.3349e-09	8.34553e-08	37	11	80125365	R								TRUE			NA
cg01610231	-2.48527	1.23566e-06	4.07443e-05	37	4	111555314	R	PITX2;PITX2	NM_153427;NM_153426	5'UTR;5'UTR	chr4:111554965-111555504	Island			NA			NA
cg01612449	0.934428	6.31184e-05	0.00132414	37	11	66410467	F	RBM4	NM_002896	Body	chr11:66410925-66411587	N_Shore		RDMR	NA			NA
cg01612824	0.978722	6.7579e-06	0.00018582	37	14	56313920	F								TRUE			NA
cg01612883	0.788164	0.000256687	0.00446559	37	12	125023115	F				chr12:125023589-125023809	N_Shore			TRUE	12:125023099-125023495	Unclassified_Cell_type_specific	NA
cg01613010	-3.412	2.18507e-13	2.9016e-11	37	7	20835627	R				chr7:20837551-20838369	N_Shore			NA			NA
cg01614643	0.748699	0.000446489	0.00717302	37	6	30124769	F	TRIM10;TRIM10	NM_006778;NM_052828	Body;Body					NA			NA
cg01616225	1.21809	0.000213864	0.00381382	37	16	57662347	F	GPR56;GPR56;GPR56;GPR56;GPR56;GPR56;GPR56	NM_201525;NM_201524;NM_001145773;NM_001145770;NM_001145771;NM_005682;NM_001145772	TSS200;TSS200;TSS200;5'UTR;TSS200;5'UTR;TSS200					TRUE			NA
cg01616349	-1.45976	1.92316e-06	6.04915e-05	37	11	2596468	F	KCNQ1;KCNQ1	NM_000218;NM_181798	Body;Body	chr11:2596378-2596607	Island			NA			NA
cg01616394	1.08191	0.000254441	0.00443238	37	12	125138263	R								TRUE	12:125138203-125138277	Unclassified_Cell_type_specific	NA
cg01616628	3.41353	1.15848e-23	1.31231e-20	37	2	60761027	F	BCL11A;BCL11A;BCL11A	NM_022893;NM_138559;NM_018014	Body;Body;Body					TRUE			NA
cg01616876	1.16582	5.94165e-06	0.000165688	37	12	113544928	F	RASAL1	NM_004658	Body	chr12:113541697-113542086	S_Shelf			NA			NA
cg01618151	1.60208	1.9966e-07	7.89893e-06	37	6	35707957	R	C6orf81	NM_145028	Body					NA			NA
cg01618660	0.596072	1.77689e-10	1.32231e-08	37	9	100882376	F	TRIM14;TRIM14;TRIM14;TRIM14	NM_033220;NM_033219;NM_033221;NM_014788	TSS1500;TSS1500;TSS1500;TSS1500	chr9:100881098-100881660	S_Shore			NA			NA
cg01618923	3.37125	3.81897e-22	3.03585e-19	37	13	49883335	R	CAB39L;CAB39L	NM_030925;NM_001079670	3'UTR;3'UTR					NA			NA
cg01619378	0.591019	1.58709e-05	0.000395154	37	2	219283268	F	VIL1	NM_007127	TSS1500					NA			NA
cg01619416	-0.758277	0.000417932	0.00677456	37	16	1110991	F				chr16:1110905-1111227	Island			NA			NA
cg01619846	1.99278	3.93604e-09	2.23121e-07	37	19	4911475	F	UHRF1;UHRF1	NM_013282;NM_001048201	Body;Body	chr19:4909262-4910256	S_Shore		RDMR	TRUE	19:4911452-4911501	Promoter_Associated	NA
cg01620164	-2.10319	0.000180995	0.00330186	37	2	164590272	R	FIGN	NM_018086	Body	chr2:164592917-164593511	N_Shelf			NA			NA
cg01621268	1.10708	8.28335e-07	2.84199e-05	37	7	75272341	R	HIP1	NM_005338	Body	chr7:75268004-75268871	S_Shelf			NA	7:75272133-75272627	Unclassified	TRUE
cg01622018	-0.847552	0.000590363	0.00908122	37	17	34122943	R	MMP28;MMP28	NM_001032278;NM_024302	TSS1500;TSS1500	chr17:34122024-34122801	S_Shore			NA	17:34121801-34122948	Unclassified_Cell_type_specific	TRUE
cg01623008	3.38015	7.60441e-19	3.00787e-16	37	15	51115739	F								TRUE			NA
cg01623187	0.758535	0.00041453	0.0067285	37	20	42356139	R	GTSF1L;GTSF1L	NM_001008901;NM_176791	TSS1500;TSS1500					NA			NA
cg01625222	-1.7007	9.50192e-08	4.02673e-06	37	6	159872297	R								TRUE			NA
cg01628053	0.981142	0.000254402	0.00443189	37	10	123368732	F				chr10:123368180-123368733	Island			NA			NA
cg01631226	1.19235	1.80057e-05	0.000441343	37	22	48792702	R								NA			NA
cg01633093	1.18945	6.14128e-07	2.17248e-05	37	3	16216606	F	GALNTL2;GALNTL2	NM_054110;NM_054110	5'UTR;1stExon					NA			NA
cg01633359	-3.21447	1.53082e-08	7.66638e-07	37	5	33439359	R				chr5:33440635-33441365	N_Shore			NA			NA
cg01635346	-1.06159	0.000101654	0.00200246	37	11	129344780	R								TRUE			NA
cg01636591	2.08661	4.01619e-10	2.7757e-08	37	17	32646156	R	CCL8;CCL8	NM_005623;NM_005623	1stExon;5'UTR					NA			NA
cg01637169	1.62808	2.53119e-10	1.82825e-08	37	3	13459281	R	NUP210	NM_024923	Body	chr3:13460970-13462146	N_Shore			NA			NA
cg01637175	1.5057	0.000418935	0.00678757	37	17	21281507	F	KCNJ12	NM_021012	5'UTR	chr17:21279506-21281574	Island		DMR	NA			NA
cg01637404	1.28741	1.99359e-05	0.000482918	37	16	86322358	R				chr16:86320175-86321055	S_Shore		CDMR	NA			NA
cg01638311	0.850309	0.000355567	0.00590326	37	11	65887103	R	PACS1	NM_018026	Body					TRUE			NA
[truncated: 24,975 more rows]
