# Supplementary material for: DNA methylation defines regional identity of human intestinal epithelial organoids and undergoes dynamic changes during development
Source: Gut. 2017 Nov 15;68(1):49–61. doi: 10.1136/gutjnl-2017-314817 (PMC6839835; doi:10.1136/gutjnl-2017-314817)
Supplement: Supplementary file 6 [file gutjnl-2017-314817supp006.xls]

## Sheet: FDGoFDGp_&_SCpFDGp_dmps001_over
Supplementary Table S16. Maturation- associated DMPs in foetal distal gut (FDG)
Overlapping differentially methylated positions (DMPs) comparing intestinal epithelial organoids (FDGo) vs purified IEC (FDGp), as well as DMPs comparing purified IEC from sigmoid colon (SCp) vs IEC from foetal distal gut (FDGp), using a cut-off of adjusted p<0.01. Annotation based on Illumina Infinium Human Methylation450 BeadChip v 1-2
Column Name	Description
IlmnID	Unique CpG locus identifier from the Illumina CG database
logFC.x	Log Fold change comparing the contrast FDGo- FDGp using limma Bioconductor package
P.Value.x/ adj. P-Val.x	P-values for the comparison FDGo- FDGp using limma Bioconductor package
logFC.y	Log Fold change comparing the contrast SCp- FPGp using limma Bioconductor package
P.Value.x/ adj. P-Val.x	P-values for the comparison SCp- FPGp using limma Bioconductor package
Genome_Build	Genome build on which forward sequence is based
CHR	Chromosome - genome build 37
MAPINFO	Coordinates - genome build 37
Strand	Design strand
UCSC_RefGene_Name	Gene name (UCSC)
UCSC_RefGene_Accession	Accession number (UCSC)
UCSC_RefGene_Group	Gene region feature category (UCSC)
UCSC_CpG_Islands_Name	CpG island name (UCSC)
Relation_to_UCSC_CpG_Island	Relationship to Canonical CpG Island: Shores - 0-2 kb from CpG island; Shelves - 2-4 kb from CpG island
Phantom	FANTOM-derived promoter
DMR	Differentially methylated region (experimentally determined)
Enhancer	Enhancer element (informatically-determined)
Regulatory_Feature_Name	Regulatory feature (informatically determined)
Regulatory_Feature_Group	Regulatory feature category
DHS	DNAse hypersensitive site (experimentally determined)
IlmnID	logFC.x	P.Value.x	adj.P.Val.x	logFC.y	P.Value.y	adj.P.Val.y	Name	Genome_Build	CHR	MAPINFO	Strand	UCSC_RefGene_Name	UCSC_RefGene_Accession	UCSC_RefGene_Group	UCSC_CpG_Islands_Name	Relation_to_UCSC_CpG_Island	Phantom	DMR	Enhancer	Regulatory_Feature_Name	Regulatory_Feature_Group	DHS
cg00000029	-1.42386	0.000266257	0.00440983	-1.88213	7.04e-07	1.33e-05	cg00000029	37	16	53468112	F	RBL2	NM_005611	TSS1500	chr16:53468284-53469209	N_Shore			NA	16:53467838-53469685	Promoter_Associated	TRUE
cg00000807	0.901526	0.000358751	0.00563104	1.06738	1.01e-05	0.000128288	cg00000807	37	2	23913414	F	KLHL29	NM_052920	Body	chr2:23913308-23913569	Island			NA			NA
cg00001534	1.14084	4.22e-12	1.94e-09	1.02781	1.62e-11	1.76e-09	cg00001534	37	1	51034865	R	FAF1	NM_007051	Body					TRUE			NA
cg00002769	1.614	5.11e-09	5.39e-07	1.37546	6.18e-08	1.68e-06	cg00002769	37	16	90002618	R				chr16:90000351-90000687	S_Shore			NA			NA
cg00003091	-0.642643	4.14e-05	0.000944168	-0.517406	0.000349095	0.00268896	cg00003091	37	4	1715004	F	SLBP	NM_006527	TSS1500	chr4:1713267-1714980	S_Shore			NA			NA
cg00003578	1.16142	0.000113198	0.00218263	2.39158	1.35e-13	3.76e-11	cg00003578	37	1	12600529	R				chr1:12600347-12600556	Island			TRUE			TRUE
cg00003900	-1.28956	1.17e-05	0.000328765	-1.00245	0.000208113	0.00172713	cg00003900	37	16	2897074	R								TRUE			TRUE
cg00003965	-3.29238	1.73e-06	6.6e-05	-3.4688	1.2e-07	2.96e-06	cg00003965	37	3	108476878	R	RETNLB	NM_032579	TSS1500					NA			NA
cg00004072	-0.713967	0.000282221	0.00462733	-0.613912	0.000782495	0.00536428	cg00004072	37	19	39898015	F	ZFP36	NM_003407	Body	chr19:39897241-39898942	Island	high-CpG:44589283-44590662		NA	19:39897797-39898208	Promoter_Associated	TRUE
cg00004089	1.30576	6.64e-06	0.000204132	1.04534	8.87e-05	0.000828896	cg00004089	37	17	74678836	R	MXRA7;MXRA7;MXRA7	NM_001008528;NM_001008529;NM_198530	Body;3'UTR;Body					TRUE			NA
cg00005112	1.46859	1.83e-06	6.92e-05	2.06297	2.88e-11	2.81e-09	cg00005112	37	16	69958840	F	WWP2;WWP2	NM_199424;NM_007014	TSS200;Body			low-CpG:68516280-68516417		TRUE			TRUE
cg00005740	2.09635	5.41e-06	0.000171939	1.68764	6.94e-05	0.000671394	cg00005740	37	13	24079418	R								TRUE			NA
cg00006626	1.08773	3.03e-06	0.000105604	0.685165	0.00110179	0.00718153	cg00006626	37	1	154127462	R	NUP210L;NUP210L	NM_001159484;NM_207308	1stExon;1stExon					TRUE			NA
cg00007076	-1.46558	1.81e-05	0.000472917	-1.28791	5.05e-05	0.00051106	cg00007076	37	8	67342600	F	RRS1;RRS1	NM_015169;NM_015169	1stExon;3'UTR	chr8:67344497-67344989	N_Shore		RDMR	NA			NA
cg00008629	-2.90091	1.27e-08	1.12e-06	-2.49372	1.12e-07	2.79e-06	cg00008629	37	9	115093661	R	ROD1;ROD1;ROD1	NM_001163790;NM_005156;NM_001163788	Body;Body;5'UTR	chr9:115095149-115095919	N_Shore			NA	9:115093506-115093751	Promoter_Associated_Cell_type_specific	NA
cg00009053	1.51585	1.48e-05	0.000398544	1.84566	5.44e-08	1.51e-06	cg00009053	37	11	61283865	R	SYT7	NM_004200	3'UTR	chr11:61283864-61284147	Island			TRUE	11:61283818-61285355	Unclassified	NA
cg00010932	-1.30471	0.000369586	0.0057716	-1.42252	4.23e-05	0.000439833	cg00010932	37	2	170680664	F	METTL5	NM_014168	Body	chr2:170681219-170681587	N_Shore			NA	2:170680606-170681834	Promoter_Associated	NA
cg00011239	-2.0435	3.86e-05	0.000889784	-1.483	0.00111114	0.00723025	cg00011239	37	2	20876220	R								TRUE	2:20876209-20877558	Unclassified	NA
cg00013733	0.514439	0.000136301	0.00254261	0.574435	7.76e-06	0.000102926	cg00013733	37	19	1423273	F	DAZAP1;DAZAP1	NM_018959;NM_170711	Body;Body	chr19:1423752-1424006	N_Shore			NA	19:1423186-1423374	Gene_Associated_Cell_type_specific	NA
cg00013899	0.745356	2.7e-08	2.08e-06	0.636712	2.55e-07	5.6e-06	cg00013899	37	1	64992433	R	CACHD1	NM_020925	Body					TRUE			NA
cg00014085	-1.13151	0.000434141	0.00657278	-1.40824	5.3e-06	7.44e-05	cg00014085	37	2	85581505	R	ELMOD3;ELMOD3;ELMOD3;ELMOD3;RETSAT	NM_001135021;NM_001135022;NM_001135023;NM_032213;NM_017750	TSS1500;TSS1500;TSS1500;TSS1500;1stExon	chr2:85581618-85581963	N_Shore			NA	2:85581213-85582099	Promoter_Associated	NA
cg00014104	-1.60472	5.88e-05	0.00126437	-1.71964	5.77e-06	7.98e-05	cg00014104	37	22	22220367	R	MAPK1;MAPK1	NM_138957;NM_002745	Body;Body	chr22:22221055-22222367	N_Shore			NA			NA
cg00014754	-1.27805	3.95e-07	1.91e-05	-0.942611	3.81e-05	0.00040247	cg00014754	37	8	143761811	F	PSCA	NM_005672	TSS200					NA			NA
cg00015639	1.03293	2.23e-06	8.16e-05	1.06157	2.9e-07	6.25e-06	cg00015639	37	14	24554539	R	NRL	NM_006177	TSS1500	chr14:24550317-24551148	S_Shelf			NA			NA
cg00016783	1.30764	0.000210502	0.00363344	1.63298	1.62e-06	2.71e-05	cg00016783	37	2	8936684	R	KIDINS220	NM_020738	Body					TRUE			NA
cg00018184	0.901425	0.000282964	0.00463745	1.10717	3.55e-06	5.28e-05	cg00018184	37	1	153519850	R	S100A3	NM_002960	3'UTR					NA			NA
cg00019678	2.78584	5.6e-10	8.91e-08	3.65586	1.74e-15	1.2e-12	cg00019678	37	12	110154229	R	C12orf34	NM_032829	5'UTR	chr12:110151327-110152758	S_Shore			TRUE			NA
cg00020991	-2.66066	1.81e-05	0.000472601	-3.14106	1.56e-07	3.69e-06	cg00020991	37	4	169930429	R	CBR4	NM_032783	Body	chr4:169930790-169931607	N_Shore			NA			NA
cg00024170	0.736029	7.85e-06	0.000234467	0.580061	0.000126772	0.0011268	cg00024170	37	16	71894378	F	ZNF821;ATXN1L	NM_017530;NR_024612	Body;Body	chr16:71894107-71894394	Island			NA			NA
cg00024494	1.63558	6.73e-05	0.0014136	3.35799	3.65e-14	1.35e-11	cg00024494	37	16	73096842	R				chr16:73096888-73097115	N_Shore		RDMR	NA			NA
cg00024967	2.23176	0.000698609	0.00968637	2.88674	5.46e-06	7.63e-05	cg00024967	37	3	169377818	R	MECOM	NM_004991	Body	chr3:169379437-169381056	N_Shore		RDMR	NA			NA
cg00025357	-1.85769	4.46e-07	2.12e-05	-1.40972	2.62e-05	0.000291104	cg00025357	37	1	17577455	R	PADI3	NM_016233	Body					TRUE			TRUE
cg00026346	-2.33681	0.000393311	0.00606935	-2.66953	2.14e-05	0.000244781	cg00026346	37	15	42267275	R				chr15:42264156-42264861	S_Shelf			NA			NA
cg00026938	1.07062	1.16e-06	4.73e-05	0.953164	3.19e-06	4.82e-05	cg00026938	37	2	121363977	F								TRUE			NA
cg00028013	1.09907	9.11e-05	0.00182131	0.956305	0.000249316	0.00201739	cg00028013	37	15	74218697	R	LOXL1	NM_005576	TSS200	chr15:74218696-74220373	Island			NA			NA
cg00028034	0.940854	8.22e-08	5.21e-06	0.702581	1e-05	0.000127791	cg00028034	37	20	30779307	F	TSPYL3	NR_002781	TSS1500	chr20:30777756-30778329	S_Shore			NA	20:30779234-30779570	Unclassified	NA
cg00028318	0.532155	0.000685792	0.00954167	0.550546	0.000194654	0.00163019	cg00028318	37	6	29570739	F	GABBR1;GABBR1;GABBR1	NM_021904;NM_021903;NM_001470	3'UTR;3'UTR;3'UTR					NA	6:29570625-29571174	Unclassified_Cell_type_specific	NA
cg00028336	1.38111	6.41e-05	0.00135844	2.36033	3.29e-11	3.14e-09	cg00028336	37	4	186741788	F	SORBS2	NM_021069	5'UTR					TRUE			NA
cg00030466	0.81442	2.34e-05	0.000586138	1.12341	3.87e-09	1.64e-07	cg00030466	37	1	3147891	R	PRDM16;PRDM16	NM_022114;NM_199454	Body;Body	chr1:3147845-3148081	Island			NA			NA
cg00030501	1.71287	7.58e-07	3.31e-05	1.69953	1.99e-07	4.54e-06	cg00030501	37	1	223181473	R								TRUE			NA
cg00030508	3.50879	2.82e-10	5.14e-08	2.58085	2.14e-07	4.84e-06	cg00030508	37	6	30139542	F	TRIM15	NM_033229	Body	chr6:30139718-30140263	N_Shore			TRUE	6:30137754-30140152	Unclassified	NA
cg00030627	2.01165	1.94e-10	3.85e-08	1.6539	9.26e-09	3.42e-07	cg00030627	37	10	131811605	R				chr10:131813042-131813277	N_Shore			NA			NA
cg00031013	2.3001	6.97e-13	4.97e-10	1.7997	3.58e-10	2.24e-08	cg00031013	37	17	7757933	R	KDM6B;TMEM88	NM_001080424;NM_203411	3'UTR;TSS1500	chr17:7758607-7758980	N_Shore			NA			NA
cg00031063	1.81933	4.59e-10	7.62e-08	1.66935	8.33e-10	4.51e-08	cg00031063	37	1	17303752	R	MFAP2;MFAP2;MFAP2;MFAP2	NM_017459;NM_001135248;NM_002403;NM_001135247	Body;Body;Body;Body	chr1:17306551-17307363	N_Shelf			NA			NA
cg00031779	1.72823	2.43e-06	8.77e-05	1.87688	8.61e-08	2.23e-06	cg00031779	37	18	56296243	F	ALPK2	NM_052947	TSS200					TRUE			NA
cg00032609	-1.34102	4.74e-05	0.00105447	-1.4736	2.71e-06	4.2e-05	cg00032609	37	20	57606607	R	ATP5E;ATP5E	NM_001001977;NM_006886	Body;Body	chr20:57607045-57607782	N_Shore			NA			NA
cg00032912	1.95238	2.88e-06	0.000101055	1.48927	9.53e-05	0.000881447	cg00032912	37	15	96887529	F				chr15:96887415-96887616	Island		RDMR	TRUE			NA
cg00033666	1.50445	4.86e-05	0.00107777	1.38297	6.37e-05	0.000623924	cg00033666	37	15	96887043	R				chr15:96887415-96887616	N_Shore			NA			NA
cg00035347	-1.82039	2.04e-05	0.000521944	-1.64882	3.48e-05	0.00037188	cg00035347	37	10	104953608	F	NT5C2;NT5C2	NM_012229;NM_001134373	TSS1500;TSS1500	chr10:104952242-104953232	S_Shore			NA			NA
cg00035630	-1.92884	1.98e-05	0.000509957	-1.36144	0.00096982	0.00644162	cg00035630	37	11	33036664	R	DEPDC7;DEPDC7	NM_139160;NM_001077242	TSS1500;TSS1500	chr11:33037206-33037917	N_Shore			NA			NA
cg00035847	-1.68283	4.93e-06	0.000158826	-1.61656	2.94e-06	4.5e-05	cg00035847	37	1	29557016	R	MECR;MECR	NM_016011;NM_001024732	Body;5'UTR	chr1:29557220-29557627	N_Shore			NA	1:29556921-29558011	Promoter_Associated	NA
cg00035923	0.975738	2.86e-06	0.000100643	1.19094	4.79e-09	1.96e-07	cg00035923	37	7	1104035	R	C7orf50;C7orf50;C7orf50	NM_001134395;NM_032350;NM_001134396	Body;Body;Body	chr7:1105259-1105974	N_Shore			NA			NA
cg00035937	-1.62449	0.000136656	0.00254808	-1.95203	1.87e-06	3.06e-05	cg00035937	37	7	91874085	F	KRIT1;KRIT1;KRIT1;KRIT1;ANKIB1;KRIT1	NM_004912;NM_194456;NM_001013406;NM_194455;NM_019004;NM_194454	5'UTR;5'UTR;5'UTR;5'UTR;TSS1500;5'UTR	chr7:91874781-91875851	N_Shore			NA			NA
cg00036570	0.83397	1.64e-05	0.000434983	0.724609	5.5e-05	0.000549729	cg00036570	37	2	234384319	F	USP40	NM_018218	3'UTR	chr2:234385358-234385730	N_Shore			NA			NA
cg00037223	1.38363	1.6e-07	9.06e-06	1.11613	3.93e-06	5.76e-05	cg00037223	37	16	29821824	R	MAZ;MAZ	NM_001042539;NM_002383	3'UTR;3'UTR	chr16:29823163-29823906	N_Shore			TRUE			NA
cg00039129	1.77374	3.11e-09	3.57e-07	1.27651	1.95e-06	3.18e-05	cg00039129	37	6	166100251	R								NA			NA
cg00040103	1.21741	5.8e-09	5.97e-07	1.22903	6.07e-10	3.46e-08	cg00040103	37	2	46040236	F	PRKCE	NM_005400	Body					TRUE			NA
cg00042837	-1.62361	2.3e-09	2.8e-07	-1.479	4.95e-09	2.01e-07	cg00042837	37	17	37028650	R	LASP1	NM_006148	Body	chr17:37025737-37027104	S_Shore		RDMR	NA			NA
cg00044505	-1.15455	0.000626752	0.00886671	-1.19146	0.000181243	0.00153385	cg00044505	37	8	48649086	F				chr8:48649766-48651653	N_Shore		RDMR	NA	8:48648996-48650162	Promoter_Associated	NA
cg00047683	-2.1986	1.35e-05	0.000368679	-2.55398	1.53e-07	3.63e-06	cg00047683	37	16	72034122	F	PKD1L3	NM_181536	TSS1500					NA			NA
cg00049323	-0.911862	0.000186091	0.00328294	-1.09416	3.02e-06	4.6e-05	cg00049323	37	5	472564	R	LOC25845	NR_024158	Body	chr5:472600-474261	N_Shore			NA	5:472497-472625	Promoter_Associated	NA
cg00050271	0.431827	0.000366478	0.00573269	0.384588	0.000662005	0.00465503	cg00050271	37	16	81743881	F	CMIP;CMIP	NM_198390;NM_030629	3'UTR;3'UTR			low-CpG:80301048-80301822		TRUE			NA
cg00050496	-2.46773	7.27e-12	2.94e-09	-1.73958	4.29e-08	1.24e-06	cg00050496	37	12	110211701	R	MGC14436;MGC14436	NR_026662;NR_026661	TSS1500;TSS1500					NA			NA
cg00050654	1.33071	0.000139651	0.00259278	1.8343	8.74e-08	2.26e-06	cg00050654	37	4	4576493	F				chr4:4577004-4577448	N_Shore			NA	4:4576325-4577962	Unclassified_Cell_type_specific	TRUE
cg00050938	0.763842	1.3e-05	0.000358716	0.705621	1.62e-05	0.000193473	cg00050938	37	3	50296100	F	GNAI2;GNAI2	NM_002070;NM_001166425	3'UTR;3'UTR	chr3:50297440-50298097	N_Shore			NA			NA
cg00051590	0.849412	4.2e-05	0.000954013	0.754983	9.17e-05	0.000852655	cg00051590	37	6	31759486	R	VARS	NM_006295	Body	chr6:31763240-31763905	N_Shelf			NA	6:31758726-31760405	Gene_Associated	TRUE
cg00052772	1.35697	1.31e-06	5.25e-05	1.1763	5.96e-06	8.22e-05	cg00052772	37	6	33245804	F	B3GALT4	NM_003782	1stExon	chr6:33244677-33245554	S_Shore			TRUE	6:33244505-33246488	Promoter_Associated	NA
cg00053728	0.862177	3.31e-08	2.46e-06	0.827207	1.69e-08	5.65e-07	cg00053728	37	2	3464167	R	TTC15	NM_016030	Body	chr2:3461654-3461863	S_Shelf			NA			NA
cg00054639	-1.3271	0.000215293	0.00370169	-1.58848	3.92e-06	5.74e-05	cg00054639	37	2	211698619	R								TRUE			NA
cg00055341	0.896911	0.000456765	0.00685473	2.01817	2.62e-13	6.21e-11	cg00055341	37	2	200446845	R								TRUE			NA
cg00055510	0.692262	1.38e-05	0.000375374	0.699503	3.27e-06	4.92e-05	cg00055510	37	2	208907911	F								TRUE			NA
cg00058291	-2.61741	2.1e-09	2.59e-07	-2.06321	1.96e-07	4.48e-06	cg00058291	37	1	228974133	F								TRUE			TRUE
cg00058708	1.10309	1.26e-05	0.000349363	1.05892	7.91e-06	0.000104573	cg00058708	37	2	24162568	F	UBXN2A	NM_181713	TSS1500	chr2:24163185-24163878	N_Shore			NA	2:24162241-24162664	Unclassified_Cell_type_specific	NA
cg00061185	-2.6803	9.31e-07	3.93e-05	-1.84624	0.000186141	0.00156902	cg00061185	37	12	50596347	R	LIMA1;LIMA1;LIMA1	NM_001113546;NM_016357;NM_001113547	Body;Body;Body					TRUE			NA
cg00061635	-2.05228	4.43e-05	0.000998261	-2.13556	7.12e-06	9.57e-05	cg00061635	37	17	8311836	F								NA			NA
cg00061695	1.08868	3.29e-05	0.00077695	0.880551	0.000273754	0.00218504	cg00061695	37	17	7311314	R	NLGN2	NM_020795	TSS200	chr17:7311672-7312063	N_Shore			NA	17:7310640-7311428	Unclassified_Cell_type_specific	NA
cg00062282	1.37089	1.83e-08	1.52e-06	1.16383	2.1e-07	4.75e-06	cg00062282	37	22	50747369	R	PLXNB2	NM_012401	TSS1500	chr22:50745415-50746125	S_Shore			NA			NA
cg00063535	0.7571	4.99e-05	0.00110095	0.754445	1.77e-05	0.000208027	cg00063535	37	12	113729491	R	TPCN1;TPCN1	NM_001143819;NM_017901	Body;Body					TRUE			NA
cg00063828	1.14314	9.41e-05	0.00187031	1.63913	1.55e-08	5.24e-07	cg00063828	37	16	85749496	F	C16orf74	NM_206967	Body					TRUE			TRUE
cg00066748	2.06556	5.88e-09	6.05e-07	2.72608	3.99e-14	1.44e-11	cg00066748	37	8	496527	F	C8orf42	NM_175075	TSS1500	chr8:494155-496083	S_Shore		RDMR	NA			NA
cg00067196	1.19267	1.18e-06	4.79e-05	1.2272	1.36e-07	3.29e-06	cg00067196	37	1	204189242	F	PLEKHA6	NM_014935	3'UTR					NA			NA
cg00067720	-3.41954	6.16e-07	2.77e-05	-3.64778	2.57e-08	8.03e-07	cg00067720	37	5	67521141	R	PIK3R1	NM_181523	TSS1500					TRUE			NA
cg00068102	1.24656	1.75e-05	0.000459789	1.03575	0.000113431	0.0010236	cg00068102	37	2	121619261	F	GLI2	NM_005270	Body					TRUE			NA
cg00068316	0.551546	0.000188828	0.00332247	0.906674	1.28e-09	6.49e-08	cg00068316	37	9	107729677	R				chr9:107730500-107730867	N_Shore			NA			NA
cg00069417	1.63783	8.07e-09	7.77e-07	1.25817	1.01e-06	1.8e-05	cg00069417	37	16	87874279	F	SLC7A5	NM_003486	Body					NA			NA
cg00069642	1.22879	2.04e-06	7.58e-05	1.05253	1.1e-05	0.000138427	cg00069642	37	5	141062490	R	ARAP3	NM_022481	TSS1500					NA	5:141061247-141063030	Unclassified	NA
cg00070460	0.711876	0.000266277	0.00440988	0.603725	0.00086883	0.00586289	cg00070460	37	4	1227676	R	CTBP1;CTBP1	NM_001328;NM_001012614	Body;Body	chr4:1229249-1229501	N_Shore			TRUE	4:1227194-1228669	Gene_Associated	TRUE
cg00073460	-1.84804	5.93e-05	0.00127272	-2.51952	2.62e-08	8.14e-07	cg00073460	37	6	149806502	F	ZC3H12D	NM_207360	TSS1500					NA	6:149805583-149806902	Promoter_Associated	NA
cg00073713	0.406537	0.000437869	0.00661793	0.338136	0.00162338	0.00997211	cg00073713	37	7	97800932	R	LMTK2	NM_014916	Body	chr7:97800780-97801030	Island			NA			NA
cg00076325	0.859788	1.31e-05	0.000361104	1.962	3.48e-18	9.53e-15	cg00076325	37	2	172974630	F				chr2:172972804-172973242	S_Shore		RDMR	NA			NA
cg00078456	1.90253	8.76e-06	0.000256619	2.33925	1.97e-08	6.42e-07	cg00078456	37	1	1564422	R	MIB2;MIB2;MIB2;MIB2;MIB2;MIB2	NM_001170687;NM_001170688;NM_080875;NM_001170689;NM_001170686;NR_033183	Body;Body;Body;Body;Body;Body	chr1:1564421-1570006	Island			NA			NA
cg00079056	0.840752	2.16e-05	0.000547127	1.06924	3.14e-08	9.5e-07	cg00079056	37	9	33239641	R	SUGT1P1;SPINK4	NR_003667;NM_014471	Body;TSS1500					NA			NA
cg00079224	0.81966	1.58e-07	8.99e-06	0.758524	2.05e-07	4.65e-06	cg00079224	37	16	29999710	F	TAOK2;TAOK2	NM_016151;NM_004783	3'UTR;Body	chr16:29997636-29997849	S_Shore			NA			NA
cg00080252	-1.73471	0.000297624	0.00483093	-2.24427	1.34e-06	2.31e-05	cg00080252	37	8	117948764	R				chr8:117950472-117950717	N_Shore			NA			NA
cg00080333	-1.06103	1.15e-06	4.69e-05	-1.11945	7.15e-08	1.9e-06	cg00080333	37	4	184492770	R								TRUE	4:184492754-184492822	Unclassified_Cell_type_specific	NA
cg00081019	0.487805	0.000113736	0.00219083	0.423266	0.000314914	0.00246168	cg00081019	37	1	243658800	F	SDCCAG8;AKT3	NM_006642;NM_181690	Body;3'UTR					NA			NA
cg00081324	0.979131	4.68e-07	2.2e-05	1.00381	5.23e-08	1.46e-06	cg00081324	37	17	48201233	F	SAMD14	NM_174920	Body					TRUE			TRUE
cg00081602	1.14192	0.000302487	0.0048972	1.3594	7.11e-06	9.56e-05	cg00081602	37	5	72922957	R	RGNEF	NM_001080479	5'UTR	chr5:72921593-72922527	S_Shore		CDMR	NA			NA
cg00082912	-2.698	0.000344407	0.00545017	-3.23401	7.56e-06	0.000100663	cg00082912	37	17	52194268	R								TRUE			NA
cg00087153	1.38623	0.000180762	0.00320683	1.09744	0.00133463	0.00845098	cg00087153	37	2	48756079	R				chr2:48757211-48757785	N_Shore			NA			NA
cg00087971	1.51856	1.52e-09	2.01e-07	1.64618	1.24e-11	1.42e-09	cg00087971	37	6	52225096	F				chr6:52226753-52228006	N_Shore			NA			NA
cg00093688	-1.73306	6.54e-07	2.92e-05	-1.52556	2.35e-06	3.72e-05	cg00093688	37	9	140113369	R	NDOR1;NDOR1;NDOR1;NDOR1	NM_014434;NM_001144026;NM_001144028;NM_001144027	3'UTR;3'UTR;3'UTR;3'UTR	chr9:140114800-140115390	N_Shore			NA			NA
cg00094006	1.5505	7.14e-14	9.49e-11	1.8229	2.48e-18	7.18e-15	cg00094006	37	1	47976007	R				chr1:47973709-47973952	S_Shelf			NA			NA
cg00094158	-2.4878	4.27e-09	4.65e-07	-2.11913	5.34e-08	1.49e-06	cg00094158	37	10	126435795	R				chr10:126431314-126433285	S_Shelf			NA			NA
cg00094412	1.36436	0.000506757	0.00744631	1.1964	0.00105879	0.00694057	cg00094412	37	6	29592854	R	GABBR1;GABBR1;GABBR1	NM_021904;NM_021903;NM_001470	Body;Body;Body	chr6:29595298-29595795	N_Shelf			NA			NA
cg00094585	-2.35766	6.13e-05	0.00130777	-2.60566	3.35e-06	5.03e-05	cg00094585	37	1	53631322	F								TRUE			NA
cg00095214	-0.958949	0.000149833	0.00274915	-1.12208	3.63e-06	5.38e-05	cg00095214	37	1	38272200	R	C1orf122;YRDC;C1orf122	NM_198446;NM_024640;NM_001142726	TSS1500;Body;TSS1500	chr1:38273374-38274402	N_Shore			NA			NA
cg00095326	1.81112	4.36e-05	0.000984259	1.66368	5.78e-05	0.000574082	cg00095326	37	1	228940949	R								TRUE	1:228940774-228941014	Unclassified_Cell_type_specific	NA
cg00095523	1.9295	8.7e-08	5.46e-06	1.12177	0.000441357	0.00328966	cg00095523	37	12	115105485	R				chr12:115104848-115105548	Island		RDMR	NA	12:115105026-115106667	Unclassified_Cell_type_specific	NA
cg00097800	0.862343	5.52e-07	2.53e-05	0.669603	2.09e-05	0.000239847	cg00097800	37	2	46593258	R	EPAS1	NM_001430	Body					TRUE	2:46592871-46594020	Unclassified_Cell_type_specific	NA
cg00099835	-0.848577	0.000654414	0.00918698	-0.838031	0.000339104	0.00262286	cg00099835	37	2	97427033	F	CNNM4	NM_020184	1stExon	chr2:97426800-97427208	Island			NA	2:97425862-97427439	Promoter_Associated	NA
cg00100703	-1.86179	0.000626533	0.00886454	-2.21222	2.11e-05	0.000242421	cg00100703	37	17	33514885	R	UNC45B;UNC45B	NM_173167;NM_001033576	3'UTR;3'UTR					NA			NA
cg00101602	-3.15307	2.43e-11	7.61e-09	-1.89972	3.23e-06	4.87e-05	cg00101602	37	10	73857843	R	ASCC1	NM_015947	Body					TRUE			TRUE
cg00102183	1.30979	1.52e-10	3.16e-08	1.47852	1.71e-13	4.51e-11	cg00102183	37	1	109772439	R	SARS	NM_006513	Body					TRUE			NA
cg00105640	1.60299	2.11e-07	1.14e-05	1.78809	2e-09	9.44e-08	cg00105640	37	1	3691994	F	LOC388588	NM_001163724	Body	chr1:3688553-3689684	S_Shelf			TRUE	1:3691831-3693120	Unclassified	NA
cg00109069	1.09897	4.57e-05	0.00102293	1.27355	8.54e-07	1.57e-05	cg00109069	37	16	85433452	R								NA			NA
cg00111723	0.62836	1.91e-05	0.000493851	0.455048	0.000709511	0.00493672	cg00111723	37	5	27120949	F								NA			NA
cg00111823	1.35788	3.29e-08	2.45e-06	1.68069	5.56e-12	7.37e-10	cg00111823	37	22	38479215	F	SLC16A8	NM_013356	TSS200	chr22:38476836-38478839	S_Shore			NA			NA
cg00114478	-1.37208	7.13e-06	0.000216481	-1.23464	1.43e-05	0.000174299	cg00114478	37	8	73658110	R	KCNB2	NM_004770	Body					TRUE			NA
cg00115288	-1.23169	1.65e-07	9.25e-06	-1.04559	1.44e-06	2.45e-05	cg00115288	37	11	705892	R	EPS8L2	NM_022772	TSS1500	chr11:705794-706534	Island			NA	11:705629-707129	Unclassified_Cell_type_specific	NA
cg00115549	0.526951	2.36e-06	8.55e-05	0.42185	3.9e-05	0.000410478	cg00115549	37	8	21968255	F	NUDT18	NM_024815	TSS1500	chr8:21966485-21967329	S_Shore			NA			NA
cg00116430	1.15624	0.000500456	0.00737126	2.67952	1.09e-13	3.17e-11	cg00116430	37	1	94188268	F								TRUE			NA
cg00118229	1.94266	5.33e-14	7.45e-11	1.32954	2.9e-09	1.28e-07	cg00118229	37	21	44088420	R	PDE9A;PDE9A;PDE9A;PDE9A;PDE9A;PDE9A;PDE9A;PDE9A;PDE9A;PDE9A;PDE9A;PDE9A;PDE9A;PDE9A;PDE9A;PDE9A;PDE9A;PDE9A;PDE9A;PDE9A	NM_001001582;NM_001001568;NM_001001573;NM_001001567;NM_001001578;NM_002606;NM_001001580;NM_001001579;NM_001001581;NM_001001571;NM_001001584;NM_001001576;NM_001001585;NM_001001574;NM_001001572;NM_001001569;NM_001001570;NM_001001577;NM_001001583;NM_001001575	Body;Body;5'UTR;Body;Body;Body;5'UTR;5'UTR;Body;Body;5'UTR;5'UTR;5'UTR;Body;5'UTR;Body;Body;Body;Body;Body	chr21:44088822-44089029	N_Shore			NA			NA
cg00118342	1.77085	4.77e-07	2.23e-05	1.58883	1.18e-06	2.07e-05	cg00118342	37	2	106777038	F	UXS1	NM_025076	Body					NA	2:106776749-106777628	Promoter_Associated_Cell_type_specific	NA
cg00119279	-1.46215	6.24e-07	2.81e-05	-1.48983	8.44e-08	2.19e-06	cg00119279	37	4	174427146	R				chr4:174427891-174428192	N_Shore		RDMR	NA	4:174426913-174427482	Unclassified	NA
cg00121389	1.61603	5.04e-07	2.34e-05	1.65748	5.63e-08	1.55e-06	cg00121389	37	8	17555302	R	MTUS1;MTUS1;MTUS1;MTUS1;MTUS1	NM_001001931;NM_020749;NM_001001925;NM_001166393;NM_001001924	Body;TSS200;Body;Body;Body					NA	8:17554806-17555376	Promoter_Associated	NA
cg00121562	-0.522719	0.000371877	0.00579979	-0.620529	1.01e-05	0.000128697	cg00121562	37	3	196014011	R	PCYT1A	NM_005017	5'UTR	chr3:196014248-196015104	N_Shore			NA	3:196013772-196015326	Promoter_Associated	NA
cg00121876	-2.5263	2.48e-05	0.000613643	-2.63233	3.51e-06	5.22e-05	cg00121876	37	6	166251659	R								NA			NA
cg00126889	2.15033	8.88e-11	2.08e-08	1.33163	3.99e-06	5.83e-05	cg00126889	37	8	42103037	F								TRUE			NA
cg00127198	1.75913	6e-09	6.14e-07	1.95697	2.63e-11	2.61e-09	cg00127198	37	7	555518	F	PDGFA;PDGFA	NM_002607;NM_033023	Body;Body	chr7:556611-562845	N_Shore			NA			NA
cg00128100	0.998919	6.48e-07	2.89e-05	0.785849	1.89e-05	0.000220227	cg00128100	37	6	30656094	R	KIAA1949;NRM;KIAA1949	NM_001134870;NM_007243;NM_133471	TSS1500;3'UTR;TSS1500	chr6:30654392-30654934	S_Shore			NA	6:30655477-30656126	Promoter_Associated	NA
cg00128482	-1.53955	0.000396609	0.00611165	-1.78464	1.68e-05	0.000199624	cg00128482	37	8	75737456	R	PI15	NM_015886	5'UTR					NA			NA
cg00129811	1.86569	1.51e-09	2e-07	1.62085	1.25e-08	4.36e-07	cg00129811	37	6	116726398	R	DSE;DSE	NM_013352;NM_001080976	Body;Body					TRUE	6:116726329-116726522	Unclassified_Cell_type_specific	NA
cg00130181	1.13875	0.00016429	0.00296478	1.5147	2.72e-07	5.9e-06	cg00130181	37	13	100517033	F	CLYBL	NM_206808	Body					TRUE			NA
cg00130819	1.08889	0.000711521	0.00983297	1.24906	4.5e-05	0.000463598	cg00130819	37	16	84828829	R								TRUE			NA
cg00131691	0.77081	1.61e-06	6.22e-05	0.498132	0.000580417	0.00416264	cg00131691	37	8	142295774	F				chr8:142295218-142295879	Island			TRUE			NA
cg00131705	1.57238	4.91e-05	0.00108655	1.20008	0.00075342	0.00519579	cg00131705	37	16	615073	R	C16orf11	NM_145270	Body	chr16:614792-615095	Island			NA	16:614727-615518	Unclassified_Cell_type_specific	NA
cg00132888	1.75513	1e-08	9.23e-07	1.54958	4.65e-08	1.33e-06	cg00132888	37	13	26599785	R								TRUE			NA
cg00135888	1.37752	0.000356646	0.00560577	2.52406	1.99e-10	1.37e-08	cg00135888	37	11	57407543	F	MIR130A	NR_029673	TSS1500					NA			NA
cg00142155	0.864919	0.000570613	0.00821414	0.745575	0.00141034	0.00885529	cg00142155	37	17	42639118	F				chr17:42634829-42636851	S_Shelf		RDMR	TRUE	17:42639099-42639125	Unclassified_Cell_type_specific	NA
cg00143249	1.48006	2.08e-05	0.000529992	2.8234	3.7e-14	1.37e-11	cg00143249	37	7	156798810	R	MNX1;MNX1	NM_001165255;NM_005515	Body;Body	chr7:156795355-156799394	Island			NA			TRUE
cg00145093	0.584945	0.000149126	0.00273803	0.531468	0.000221741	0.00182397	cg00145093	37	10	11027947	F								TRUE			NA
cg00145352	0.75141	8.43e-06	0.000248684	0.651101	3.17e-05	0.000343466	cg00145352	37	17	2319906	F	LOC284009;METT10D	NR_028335;NM_024086	TSS1500;3'UTR					NA	17:2319074-2320255	Unclassified	NA
cg00146676	1.15181	5.12e-05	0.00112429	1.49001	7.86e-08	2.06e-06	cg00146676	37	4	113442804	F				chr4:113444181-113444389	N_Shore			TRUE			NA
cg00146756	2.9908	0.000107802	0.00209643	2.50999	0.000455645	0.00338077	cg00146756	37	4	6729110	R				chr4:6728911-6729200	Island			NA			NA
cg00147286	3.47647	1.31e-06	5.24e-05	4.73724	4.71e-11	4.21e-09	cg00147286	37	16	70713933	R	MTSS1L	NM_138383	Body	chr16:70713461-70714379	Island			TRUE	16:70713932-70714145	Gene_Associated_Cell_type_specific	TRUE
cg00147849	1.10145	1.9e-07	1.04e-05	0.897096	3.75e-06	5.53e-05	cg00147849	37	7	127906889	R				chr7:127910860-127911287	N_Shelf			TRUE			TRUE
cg00148892	0.821353	3.2e-05	0.000759664	0.964042	3.93e-07	8.08e-06	cg00148892	37	18	19780878	F	GATA6	NM_005257	3'UTR	chr18:19780619-19780899	Island			NA			NA
cg00149537	2.3098	1.06e-05	0.000300565	2.0717	2.2e-05	0.000250902	cg00149537	37	1	9409810	R	SPSB1	NM_025106	5'UTR					NA			NA
cg00149734	1.40102	1.51e-10	3.15e-08	1.1135	1.89e-08	6.19e-07	cg00149734	37	10	131454304	R	MGMT	NM_002412	Body					TRUE			NA
cg00150025	-3.71307	3.25e-09	3.7e-07	-2.72069	1.39e-06	2.37e-05	cg00150025	37	15	42448079	F	PLA2G4F;PLA2G4F	NR_033151;NM_213600	Body;Body					NA			NA
cg00151271	1.30471	1.5e-05	0.000404728	1.13595	4.93e-05	0.000500891	cg00151271	37	4	7872993	R	AFAP1;AFAP1	NM_198595;NM_001134647	Body;Body					TRUE			NA
cg00151370	1.52318	0.000125468	0.00237542	2.2393	1.35e-08	4.67e-07	cg00151370	37	6	16323285	F	ATXN1;ATXN1	NM_001128164;NM_000332	Body;Body	chr6:16326950-16327781	N_Shelf			TRUE	6:16322809-16323523	Unclassified	TRUE
cg00151919	-1.17461	2.65e-06	9.43e-05	-1.32602	3.59e-08	1.07e-06	cg00151919	37	13	41363245	R	SLC25A15	NM_014252	TSS1500	chr13:41363435-41364319	N_Shore			NA	13:41363240-41364432	Promoter_Associated	NA
cg00151922	-1.50932	6.31e-06	0.000195457	-1.42116	5.58e-06	7.76e-05	cg00151922	37	20	10652103	R	JAG1	NM_000214	Body	chr20:10652573-10655611	N_Shore			NA			NA
cg00152948	1.36895	1.89e-10	3.76e-08	1.02593	1.01e-07	2.56e-06	cg00152948	37	21	43197205	R				chr21:43198413-43198715	N_Shore			NA			NA
cg00154986	0.877087	8.3e-07	3.58e-05	0.94663	2.71e-08	8.39e-07	cg00154986	37	15	90320609	R	MESP2	NM_001039958	Body	chr15:90319583-90320476	S_Shore			NA			NA
cg00155063	1.76865	0.00023971	0.0040448	3.45953	7.5e-12	9.4e-10	cg00155063	37	1	12227825	R	TNFRSF1B	NM_001066	Body	chr1:12226876-12227712	S_Shore		DMR	TRUE	1:12226628-12228209	Promoter_Associated	TRUE
cg00157012	-2.21251	7.03e-10	1.08e-07	-1.46007	4.08e-06	5.94e-05	cg00157012	37	8	25059252	F	DOCK5	NM_024940	Body				DMR	NA			NA
cg00157562	1.79176	3.14e-12	1.55e-09	1.7902	2.55e-13	6.11e-11	cg00157562	37	7	800728	R	HEATR2	NM_017802	Body	chr7:796345-796926	S_Shelf			NA			NA
cg00158770	1.05531	0.000120326	0.00229285	1.57668	8e-09	3.01e-07	cg00158770	37	8	19271585	R	CSGALNACT1;CSGALNACT1;CSGALNACT1	NM_018371;NM_001130518;NR_024040	Body;Body;Body					TRUE			NA
cg00158934	1.01379	7.92e-05	0.00162072	1.21103	9.62e-07	1.73e-05	cg00158934	37	20	62165160	R	PTK6	NM_005975	Body	chr20:62165474-62165722	N_Shore			NA	20:62164831-62165325	Unclassified_Cell_type_specific	NA
cg00159243	1.03394	0.00013654	0.00254625	1.05158	3.88e-05	0.000408516	cg00159243	37	12	109023799	R	SELPLG	NM_003006	5'UTR					TRUE	12:109023520-109023885	Promoter_Associated	TRUE
cg00160262	-1.88047	0.000337649	0.00536047	-2.27579	6.14e-06	8.43e-05	cg00160262	37	1	158533225	F	OR6P1	NM_001160325	1stExon					NA			NA
cg00160388	1.26881	1.53e-05	0.000410649	2.12395	3.04e-12	4.51e-10	cg00160388	37	16	14403425	R								TRUE	16:14402946-14403781	Unclassified	NA
cg00160667	3.11405	4.54e-09	4.88e-07	3.06533	1.01e-09	5.3e-08	cg00160667	37	1	29587357	F	PTPRU;PTPRU;PTPRU	NM_133178;NM_133177;NM_005704	Body;Body;Body	chr1:29587087-29587412	Island			NA			NA
cg00162064	-2.65262	1.67e-07	9.39e-06	-2.00274	1.38e-05	0.000168998	cg00162064	37	1	44998151	F	RNF220	NM_018150	Body					TRUE			NA
cg00162344	-1.55697	0.000111409	0.00215353	-1.83217	2.14e-06	3.43e-05	cg00162344	37	4	8583937	R	GPR78	NM_080819	Body	chr4:8582036-8583364	S_Shore			NA			NA
cg00162859	1.54761	2.12e-06	7.81e-05	2.24576	1.19e-11	1.37e-09	cg00162859	37	8	131268256	F	ASAP1	NM_018482	Body					TRUE			NA
cg00163549	0.619109	0.000584007	0.00837354	0.533976	0.00143116	0.0089657	cg00163549	37	6	33246185	F	B3GALT4	NM_003782	1stExon	chr6:33244677-33245554	S_Shore			NA	6:33244505-33246488	Promoter_Associated	NA
cg00164458	0.851344	5.15e-05	0.00113114	0.881234	9.36e-06	0.00012071	cg00164458	37	1	225676425	R	ENAH;ENAH	NM_001008493;NM_018212	3'UTR;3'UTR					NA			NA
cg00164583	-2.85936	8.59e-08	5.4e-06	-2.11267	1.25e-05	0.000154368	cg00164583	37	16	88554420	F	ZFPM1	NM_153813	Body	chr16:88554354-88554847	Island			NA			TRUE
cg00165394	0.817658	3.26e-05	0.000772771	0.835209	7.05e-06	9.49e-05	cg00165394	37	15	42187649	R	SPTBN5	NM_016642	TSS1500					NA	15:42186577-42187759	Promoter_Associated	NA
cg00166234	2.52721	6.19e-16	2.74e-12	2.35388	7.49e-16	6.09e-13	cg00166234	37	2	63272303	R	LOC100132215;EHBP1;EHBP1;EHBP1;EHBP1	NR_027069;NM_001142616;NM_001142615;NM_001142614;NM_015252	Body;Body;Body;Body;Body	chr2:63272127-63272409	Island			TRUE			NA
cg00167670	-2.87158	4.35e-07	2.07e-05	-3.56256	1.97e-10	1.36e-08	cg00167670	37	4	13922944	R								TRUE			TRUE
cg00168967	0.617927	1.36e-05	0.000372442	0.629671	2.74e-06	4.24e-05	cg00168967	37	8	62505560	R	ASPH;ASPH	NM_001164750;NM_004318	Body;Body					TRUE			NA
cg00171092	1.25687	8.75e-08	5.48e-06	0.836381	7.03e-05	0.000679051	cg00171092	37	3	124531371	F	ITGB5	NM_002213	Body					TRUE			TRUE
cg00172227	0.971417	5.64e-07	2.57e-05	0.716581	4.89e-05	0.000497389	cg00172227	37	1	18006887	R	ARHGEF10L;ARHGEF10L	NM_001011722;NM_018125	Body;Body					NA	1:18006790-18006940	Unclassified_Cell_type_specific	NA
cg00172803	-1.13932	0.000507952	0.00746065	-1.29624	3.24e-05	0.000349641	cg00172803	37	16	84076941	R	SLC38A8	NM_001080442	TSS1500					TRUE			TRUE
cg00173005	-2.34291	0.000464253	0.00694444	-3.14661	1.29e-06	2.23e-05	cg00173005	37	1	158258366	R	CD1C	NM_001765	TSS1500					NA			NA
cg00173776	1.04031	3.82e-07	1.86e-05	1.04162	7.57e-08	2e-06	cg00173776	37	1	31465032	F	PUM1;PUM1	NM_014676;NM_001020658	Body;Body					TRUE			NA
cg00174573	1.5483	2.15e-05	0.000545093	2.50524	2.08e-11	2.16e-09	cg00174573	37	12	125172635	R								TRUE	12:125172381-125172957	Unclassified_Cell_type_specific	NA
cg00175403	-1.03981	2.37e-06	8.6e-05	-0.829875	4.12e-05	0.000430198	cg00175403	37	1	12223543	F				chr1:12226876-12227712	N_Shelf			NA			NA
cg00175487	-1.86605	0.000162887	0.00294441	-1.71417	0.000208464	0.00172969	cg00175487	37	14	101490186	F	MIR380;MIR299	NR_029872;NR_029841	TSS1500;Body					NA			NA
cg00176111	1.30212	4.68e-05	0.0010434	1.5826	3.05e-07	6.52e-06	cg00176111	37	1	27331151	F				chr1:27332593-27332982	N_Shore			TRUE			NA
cg00176835	0.785626	9.93e-07	4.15e-05	0.469314	0.00108826	0.00710713	cg00176835	37	17	18878136	R	SLC5A10;FAM83G;SLC5A10	NM_001042450;NM_001039999;NM_152351	Body;Body;Body	chr17:18874684-18874887	S_Shelf			NA	17:18878046-18878264	Unclassified_Cell_type_specific	NA
cg00177142	-3.04081	3.65e-05	0.000847926	-3.33802	1.98e-06	3.22e-05	cg00177142	37	5	176729012	F	RAB24;RAB24	NM_130781;NM_001031677	Body;Body	chr5:176730031-176731130	N_Shore			TRUE	5:176729002-176730862	Promoter_Associated	NA
cg00177290	-1.87535	0.000401688	0.00617406	-2.01181	6.05e-05	0.000596967	cg00177290	37	1	110161285	R	AMPD2	NM_139156	TSS1500	chr1:110162464-110162716	N_Shore			TRUE			NA
cg00177875	0.961141	2.88e-06	0.000101162	0.818018	1.66e-05	0.000197723	cg00177875	37	11	75478404	R	DGAT2	NM_032564	TSS1500	chr11:75479462-75480172	N_Shore			NA			NA
cg00179196	0.972801	2.22e-10	4.26e-08	0.810079	7.29e-09	2.78e-07	cg00179196	37	16	117934	F	RHBDF1	NM_022450	5'UTR					TRUE			TRUE
cg00181676	1.71936	4.09e-07	1.97e-05	1.23163	6.18e-05	0.000607478	cg00181676	37	3	196325301	R								NA	3:196324997-196325654	Unclassified_Cell_type_specific	NA
cg00182421	-2.63085	3.17e-05	0.000754534	-1.98729	0.000618739	0.00439697	cg00182421	37	3	170586396	R	RPL22L1	NM_001099645	Body	chr3:170587936-170588270	N_Shore			NA			NA
cg00185066	-2.36188	1.91e-06	7.2e-05	-1.79529	7.44e-05	0.000713415	cg00185066	37	13	80910763	R	SPRY2	NM_005842	3'UTR	chr13:80913157-80913461	N_Shelf			NA			NA
cg00188654	-1.28212	4.18e-06	0.00013813	-1.02779	6.02e-05	0.00059413	cg00188654	37	16	3696402	F								TRUE			TRUE
cg00188748	1.82891	6.28e-08	4.17e-06	2.24874	1.73e-11	1.86e-09	cg00188748	37	9	130564509	F	FPGS;FPGS	NM_001018078;NM_004957	TSS1500;TSS1500	chr9:130564863-130565566	N_Shore			NA			NA
cg00190355	-2.13479	1.87e-09	2.37e-07	-2.11687	3.12e-10	1.99e-08	cg00190355	37	5	497639	F	SLC9A3	NM_004174	Body	chr5:498111-498430	N_Shore			NA			NA
cg00191458	-1.75415	0.000526964	0.00769251	-1.94118	5.29e-05	0.000531751	cg00191458	37	5	169757859	F	LOC257358	NR_026945	TSS1500					NA			NA
cg00191957	1.16653	5.26e-05	0.00115075	1.14986	2.25e-05	0.000256188	cg00191957	37	6	43476766	F	C6orf154	NM_001012974	Body	chr6:43477221-43478553	N_Shore			NA			NA
cg00192220	1.63572	7.19e-09	7.08e-07	1.48174	1.73e-08	5.76e-07	cg00192220	37	16	48570215	R								TRUE	16:48569989-48570602	Unclassified_Cell_type_specific	TRUE
cg00192636	1.15663	1.19e-07	7.09e-06	1.18337	1.18e-08	4.16e-07	cg00192636	37	17	77804193	R				chr17:77805866-77809046	N_Shore		RDMR	NA			NA
cg00192882	2.143	1.47e-12	8.9e-10	1.7093	3.63e-10	2.26e-08	cg00192882	37	17	19291120	R	MFAP4	NM_002404	TSS1500					TRUE			TRUE
cg00197058	1.77874	0.000278453	0.00457713	2.01241	1.58e-05	0.000189364	cg00197058	37	17	59554672	R	TBX4	NM_018488	Body					NA			NA
cg00200164	1.0156	1.31e-06	5.24e-05	1.21797	2.64e-09	1.19e-07	cg00200164	37	6	26028781	R	HIST1H4B	NM_003544	TSS1500	chr6:26027160-26027626	S_Shore			TRUE			NA
cg00200755	-1.08503	0.000725196	0.00998372	-1.89658	5e-09	2.03e-07	cg00200755	37	15	88945783	F								TRUE	15:88945693-88945922	Unclassified	NA
cg00201819	1.6802	2.68e-06	9.54e-05	1.04426	0.00119132	0.00767304	cg00201819	37	10	134910421	R	GPR123	NM_001083909	Body	chr10:134911976-134912483	N_Shore			NA	10:134910189-134910447	Unclassified_Cell_type_specific	NA
cg00204465	1.30781	2.22e-05	0.000560433	2.33518	6.06e-13	1.23e-10	cg00204465	37	17	73583945	R	MYO15B	NR_003587	TSS200	chr17:73583838-73586337	Island	high-CpG:71095432-71096174		NA	17:73583709-73584042	Promoter_Associated_Cell_type_specific	NA
cg00204802	1.0793	4.11e-09	4.5e-07	0.934941	3.35e-08	1e-06	cg00204802	37	13	113496682	R	ATP11A;ATP11A	NM_015205;NM_032189	Body;Body	chr13:113497296-113497661	N_Shore			NA			NA
cg00206233	1.98659	2.24e-08	1.78e-06	1.76469	8.41e-08	2.19e-06	cg00206233	37	21	44011158	F				chr21:44007475-44010481	S_Shore			NA	21:44010761-44011553	Unclassified	NA
cg00206490	1.64034	1.88e-06	7.09e-05	2.29894	3.27e-11	3.12e-09	cg00206490	37	16	89469729	F	ANKRD11	NM_013275	5'UTR					TRUE	16:89469422-89469869	Unclassified_Cell_type_specific	NA
cg00207921	-3.04587	1.83e-08	1.52e-06	-2.10813	1.37e-05	0.000167625	cg00207921	37	1	1098992	R				chr1:1098043-1100584	Island			NA			NA
cg00209786	0.904802	0.000131884	0.00247346	1.61837	3.72e-11	3.47e-09	cg00209786	37	20	56752779	R				chr20:56754677-56755105	N_Shore			NA			NA
cg00210538	0.768824	1.62e-06	6.25e-05	0.706252	2.34e-06	3.7e-05	cg00210538	37	10	65245820	F								TRUE			NA
cg00211436	0.508033	0.000287815	0.0047009	0.431361	0.000916491	0.00613494	cg00211436	37	16	31054411	R				chr16:31053479-31053800	S_Shore			TRUE			NA
cg00211661	-2.44125	6.67e-07	2.97e-05	-2.65555	1.69e-08	5.64e-07	cg00211661	37	11	72433619	F	ARAP1;ARAP1;ARAP1	NM_001040118;NM_001135190;NM_015242	Body;TSS1500;TSS1500					TRUE	11:72432591-72434003	Promoter_Associated	NA
cg00211821	1.4842	9.49e-10	1.37e-07	1.0772	7.02e-07	1.33e-05	cg00211821	37	17	16978673	R	MPRIP;MPRIP	NM_015134;NM_201274	Body;Body					TRUE			NA
cg00212786	-2.05	0.000172569	0.00308971	-2.62519	6.93e-07	1.31e-05	cg00212786	37	2	133171941	R				chr2:133173532-133174369	N_Shore			NA			NA
cg00213745	1.29119	1.3e-05	0.000358267	1.11066	5.23e-05	0.000527307	cg00213745	37	3	124730836	R	HEG1	NM_020733	Body					TRUE			NA
cg00214970	-2.01416	0.000386165	0.00598191	-2.48632	5.17e-06	7.28e-05	cg00214970	37	2	229047701	R	SPHKAP;SPHKAP	NM_030623;NM_001142644	TSS1500;TSS1500	chr2:229045957-229046553	S_Shore			NA			NA
cg00220455	1.28761	2.06e-05	0.000525706	1.79616	2.23e-09	1.04e-07	cg00220455	37	11	67171191	F	TBC1D10C	NM_198517	TSS1500	chr11:67168616-67169098	S_Shelf			NA	11:67171066-67171908	Promoter_Associated	NA
cg00221668	-1.86674	1.43e-07	8.28e-06	-1.12937	0.000347122	0.00267595	cg00221668	37	11	394072	R	PKP3	NM_007183	TSS200	chr11:394257-394619	N_Shore			TRUE	11:393262-394169	Unclassified_Cell_type_specific	NA
cg00221993	0.531799	7.63e-05	0.00156988	0.499494	7.17e-05	0.000690976	cg00221993	37	10	91434745	R								TRUE			NA
cg00222053	1.23021	9.37e-05	0.00186495	1.78586	1.1e-08	3.93e-07	cg00222053	37	20	35886417	F	GHRH	NM_021081	TSS1500					NA			NA
cg00226225	1.11467	1.68e-05	0.000443999	1.01262	2.76e-05	0.000304476	cg00226225	37	5	148785846	R	LOC728264	NR_027180	TSS1500					TRUE	5:148785248-148786037	Unclassified_Cell_type_specific	NA
cg00226265	0.860152	1.4e-06	5.53e-05	0.848046	4.46e-07	9e-06	cg00226265	37	6	32134490	R	EGFL8	NM_030652	Body	chr6:32134460-32135196	Island			TRUE			NA
cg00226984	1.3346	6.71e-12	2.77e-09	0.815067	1.16e-06	2.04e-05	cg00226984	37	2	239047305	F	KLHL30	NM_198582	TSS200	chr2:239048071-239048454	N_Shore			NA			TRUE
cg00227156	-2.46497	1.45e-10	3.05e-08	-2.49537	9.81e-12	1.17e-09	cg00227156	37	22	18463646	F	MICAL3;MICAL3;MIR648;MICAL3	NM_001122731;NM_015241;NR_030378;NM_001136004	5'UTR;5'UTR;Body;5'UTR					TRUE	22:18463308-18463819	Unclassified	TRUE
cg00229868	2.02361	1.49e-15	5.08e-12	1.87096	2.49e-15	1.59e-12	cg00229868	37	16	85520891	R				chr16:85519109-85519357	S_Shore			NA			NA
cg00230584	-3.06503	1.04e-09	1.47e-07	-2.37078	1.76e-07	4.08e-06	cg00230584	37	5	97833812	F								TRUE			NA
cg00231049	-1.84725	4.12e-10	6.96e-08	-2.22964	4e-14	1.44e-11	cg00231049	37	1	23855119	R	E2F2	NM_004091	Body	chr1:23857033-23858089	N_Shore			NA	1:23854510-23855373	Unclassified_Cell_type_specific	NA
cg00232092	1.89601	6.71e-13	4.85e-10	1.66947	6.37e-12	8.24e-10	cg00232092	37	7	5518887	R	FBXL18	NM_024963	3'UTR	chr7:5521368-5521615	N_Shelf			NA			TRUE
cg00232388	1.57516	1.02e-05	0.000291284	1.67697	7.81e-07	1.45e-05	cg00232388	37	17	928957	R	ABR;ABR;ABR	NM_021962;NM_001092;NM_001159746	Body;Body;Body	chr17:926234-926439	S_Shelf			NA			NA
cg00232500	1.13509	4.61e-08	3.23e-06	1.16598	3.62e-09	1.55e-07	cg00232500	37	9	14910689	R	FREM1	NM_144966	TSS1500					NA			NA
cg00232996	-1.77195	2.56e-09	3.06e-07	-1.11126	2.24e-05	0.000254549	cg00232996	37	6	32094729	F	ATF6B;ATF6B	NM_004381;NM_001136153	Body;Body	chr6:32097820-32098086	N_Shelf			NA			NA
cg00233779	0.737104	1.11e-07	6.68e-06	0.653955	3.85e-07	7.94e-06	cg00233779	37	20	56227686	F	PMEPA1;PMEPA1;PMEPA1;PMEPA1	NM_199171;NM_199170;NM_199169;NM_020182	Body;Body;Body;Body	chr20:56227252-56227687	Island			NA			NA
cg00234370	-2.91064	1.29e-08	1.13e-06	-2.19807	2.05e-06	3.31e-05	cg00234370	37	1	36021674	F	KIAA0319L	NM_024874	5'UTR	chr1:36022680-36023834	N_Shore			TRUE			NA
cg00235508	1.23054	1.32e-05	0.00036131	0.854607	0.000893423	0.00600282	cg00235508	37	17	79439311	R								NA			TRUE
cg00237268	1.64753	1.58e-06	6.13e-05	1.64689	3.73e-07	7.72e-06	cg00237268	37	4	7287615	R	SORCS2	NM_020777	Body					NA			NA
cg00237520	0.982003	9.85e-05	0.00194402	0.745827	0.00131296	0.00833356	cg00237520	37	5	177764237	R	COL23A1	NM_173465	Body	chr5:177764136-177764341	Island			NA			NA
cg00238249	-1.77318	0.000377288	0.00586825	-1.93731	4.2e-05	0.000437312	cg00238249	37	6	71276258	F	C6orf57	NM_145267	TSS1500	chr6:71276541-71277035	N_Shore			NA	6:71276005-71277150	Promoter_Associated_Cell_type_specific	NA
cg00238353	0.906984	0.000215972	0.00371214	0.997379	1.85e-05	0.00021639	cg00238353	37	10	129785537	F	PTPRE	NM_006504	5'UTR					NA			NA
cg00239071	0.927781	2.48e-08	1.94e-06	0.926904	4.05e-09	1.7e-07	cg00239071	37	14	100789737	F	C14orf68;C14orf68	NM_207117;NM_207117	5'UTR;1stExon					NA			NA
cg00239353	-2.82598	6.24e-06	0.000193493	-3.4265	1.75e-08	5.82e-07	cg00239353	37	16	3115133	F	IL32;IL32;IL32;IL32;IL32;IL32;IL32;IL32	NM_001012632;NM_001012631;NM_001012636;NM_001012634;NM_001012718;NM_004221;NM_001012633;NM_001012635	TSS1500;TSS200;TSS1500;TSS1500;TSS200;TSS200;TSS200;TSS1500					NA			TRUE
cg00239420	1.29941	1.24e-09	1.7e-07	1.64045	2.75e-14	1.09e-11	cg00239420	37	20	21371672	R				chr20:21372041-21372463	N_Shore		RDMR	TRUE			NA
cg00240195	3.10185	2e-10	3.94e-08	3.17076	9.87e-12	1.17e-09	cg00240195	37	2	157184880	F	NR4A2	NM_006186	Body	chr2:157185557-157186355	N_Shore		RDMR	NA			NA
cg00241281	1.19664	1.7e-08	1.43e-06	0.783619	3.34e-05	0.000358774	cg00241281	37	14	105779794	R	PACS2;PACS2	NM_015197;NM_001100913	TSS1500;TSS1500	chr14:105780339-105782027	N_Shore			NA			NA
cg00242341	0.516011	0.000450954	0.00678125	0.628619	8.37e-06	0.000109885	cg00242341	37	11	72447419	F	ARAP1	NM_001040118	5'UTR					TRUE			TRUE
cg00242786	1.89679	4e-18	1.13e-13	1.72451	1.58e-17	2.94e-14	cg00242786	37	13	114108471	F	ADPRHL1	NM_138430	TSS1500					NA			NA
cg00244111	-1.25288	0.000153916	0.0028094	-2.41681	3.79e-12	5.4e-10	cg00244111	37	3	149086884	R	TM4SF1	NM_014220	3'UTR			low-CpG:150569574-150569578		NA			NA
cg00245454	-1.44472	9.38e-05	0.00186623	-1.17077	0.000617245	0.0043878	cg00245454	37	4	159746160	R	FNIP2	NM_020840	Body					TRUE			NA
cg00245778	0.384363	0.000298173	0.00483734	0.318062	0.00124685	0.00797413	cg00245778	37	1	179064635	R	TOR3A	NM_022371	3'UTR					NA			NA
cg00245850	-1.38369	0.00056387	0.00813517	-1.52182	6.35e-05	0.000621942	cg00245850	37	8	143925513	F	GML	NM_002066	Body				DMR	NA			NA
cg00249974	-2.79462	1.17e-09	1.63e-07	-1.85191	5.2e-06	7.31e-05	cg00249974	37	1	156254149	R	TMEM79;TMEM79;TMEM79	NM_032323;NR_026678;NM_032323	1stExon;Body;5'UTR					NA			NA
cg00250123	-1.21829	0.000277581	0.00456667	-1.12954	0.00031116	0.00243667	cg00250123	37	4	69048335	F	LOC100130017	NR_015446	Body	chr4:69048062-69048437	Island			NA			NA
cg00250454	0.684235	2.35e-05	0.000586375	0.689897	6.19e-06	8.49e-05	cg00250454	37	17	63181565	F	RGS9;RGS9;RGS9	NM_003835;NM_001081955;NM_001165933	Body;Body;Body					TRUE			NA
cg00251270	0.838116	1.61e-05	0.000428102	0.77803	1.84e-05	0.000214908	cg00251270	37	10	3536362	R								NA			NA
cg00251767	1.06719	3.17e-10	5.65e-08	1.08681	1.87e-11	1.98e-09	cg00251767	37	8	60010714	R	TOX	NM_014729	Body					TRUE			NA
cg00251824	0.702072	3.96e-05	0.000909746	0.575869	0.000265361	0.002128	cg00251824	37	8	641466	R	ERICH1	NM_207332	Body	chr8:637393-638251	S_Shelf			NA			NA
cg00251973	1.39084	5.67e-05	0.00122703	1.11685	0.000462207	0.00342242	cg00251973	37	12	30946591	F				chr12:30948548-30949757	N_Shore			TRUE			NA
cg00252149	-1.87187	0.000425058	0.00646478	-2.24212	1.04e-05	0.000132376	cg00252149	37	1	228611269	F				chr1:228612580-228613103	N_Shore			NA			NA
cg00252733	0.949869	0.000358349	0.0056263	0.819496	0.000929216	0.00620894	cg00252733	37	10	102727239	R				chr10:102729299-102729710	N_Shelf			NA			NA
cg00253171	1.36627	1.12e-07	6.76e-06	1.10569	2.77e-06	4.27e-05	cg00253171	37	16	78291326	R	WWOX;WWOX	NM_016373;NM_130791	Body;Body					TRUE			NA
cg00253346	0.90359	0.000293464	0.00477556	1.11817	3.24e-06	4.89e-05	cg00253346	37	22	42324281	R	TNFRSF13C	NM_052945	TSS1500	chr22:42322043-42322909	S_Shore			NA			NA
cg00253398	1.39966	7.93e-06	0.000236399	1.98307	2.65e-10	1.74e-08	cg00253398	37	22	46833806	F	CELSR1	NM_014246	Body	chr22:46834984-46835285	N_Shore			NA			NA
cg00254608	1.18287	0.000593391	0.00848155	1.03674	0.00122699	0.00786735	cg00254608	37	12	124813321	F	NCOR2;NCOR2	NM_006312;NM_001077261	Body;Body	chr12:124809316-124810144	S_Shelf			NA			NA
cg00257296	1.27407	9.89e-06	0.000283988	3.052	1.38e-19	7.83e-16	cg00257296	37	12	120799373	R	MSI1	NM_002442	Body	chr12:120799372-120799912	Island			TRUE			TRUE
cg00258081	1.55976	0.000452287	0.00679793	1.3735	0.000912395	0.00611127	cg00258081	37	11	43290962	R								TRUE			NA
cg00258316	0.950585	4.43e-05	0.000997324	0.682002	0.00137375	0.00866184	cg00258316	37	1	8194341	R								TRUE			TRUE
cg00259097	0.833297	0.000686469	0.00954889	1.30478	8.21e-08	2.14e-06	cg00259097	37	16	70770604	F	VAC14	NM_018052	Body					TRUE			NA
cg00259472	1.26657	1.08e-06	4.45e-05	1.41176	1.59e-08	5.37e-07	cg00259472	37	5	159625590	R	FABP6;FABP6	NM_001130958;NM_001040442	5'UTR;TSS1500					TRUE	5:159625080-159627040	Unclassified	NA
cg00260201	-2.72532	2.1e-07	1.13e-05	-2.3781	1e-06	1.79e-05	cg00260201	37	17	46029581	F	PRR15L	NM_024320	3'UTR					NA			NA
cg00261082	1.21444	2.46e-05	0.000610498	1.33627	1.15e-06	2.01e-05	cg00261082	37	2	209563429	F								TRUE			NA
cg00262030	1.35715	2.42e-10	4.55e-08	1.32171	6.46e-11	5.43e-09	cg00262030	37	8	61837048	R				chr8:61834699-61835871	S_Shore		RDMR	NA			NA
cg00264419	-4.0151	1.43e-13	1.54e-10	-1.80997	4.76e-05	0.000485799	cg00264419	37	8	22922124	R	TNFRSF10B;TNFRSF10B;TNFRSF10B	NM_147187;NR_027140;NM_003842	Body;Body;Body	chr8:22925655-22926912	N_Shelf			NA			NA
cg00265360	1.87699	9.44e-09	8.8e-07	1.5741	1.57e-07	3.72e-06	cg00265360	37	17	1101278	R								TRUE	17:1100988-1101829	Unclassified	TRUE
cg00265788	0.394119	0.000377688	0.00587357	0.336882	0.00107656	0.00704098	cg00265788	37	22	37912254	F	CARD10	NM_014550	Body	chr22:37911979-37912258	Island			NA			NA
cg00265826	-1.73917	2.57e-05	0.000632444	-2.37311	6.15e-09	2.42e-07	cg00265826	37	6	82323837	R								TRUE			NA
cg00267142	0.826903	1.71e-05	0.00045149	0.609216	0.000539577	0.00390872	cg00267142	37	6	167104601	R	RPS6KA2	NM_001006932	Body					TRUE			TRUE
cg00273198	1.19553	0.000598722	0.00854367	1.10165	0.000712621	0.00495431	cg00273198	37	9	139069298	R				chr9:139069755-139070076	N_Shore			NA			NA
cg00277048	0.999215	2.98e-09	3.45e-07	0.956662	1.5e-09	7.41e-08	cg00277048	37	2	25472875	F	DNMT3A;DNMT3A;DNMT3A	NM_022552;NM_175629;NM_153759	Body;Body;Body	chr2:25474757-25475598	N_Shore			TRUE			NA
cg00277898	-1.22037	3.6e-08	2.63e-06	-1.09061	1.13e-07	2.82e-06	cg00277898	37	6	31745181	R	C6orf27	NM_025258	TSS200					TRUE	6:31744677-31745434	Unclassified	NA
cg00279557	1.20356	0.000561216	0.00810375	1.8082	1.48e-07	3.53e-06	cg00279557	37	16	3064850	R	CLDN6	NM_021195	3'UTR	chr16:3063679-3063981	S_Shore			NA			NA
cg00280799	-1.43308	0.00018158	0.00321896	-1.19047	0.000794029	0.00543111	cg00280799	37	7	149465477	R	ZNF467	NM_207336	Body	chr7:149461653-149463222	S_Shelf		CDMR	NA			NA
cg00280812	-2.5254	8.54e-05	0.00172592	-2.06926	0.000501963	0.00367459	cg00280812	37	12	52585844	R	KRT80;KRT80	NM_001081492;NM_182507	TSS200;TSS200					TRUE			NA
cg00281273	2.13673	6.19e-08	4.12e-06	2.74137	3.7e-12	5.3e-10	cg00281273	37	5	1514511	F	LPCAT1	NM_024830	Body					NA			TRUE
cg00282731	0.727944	4.03e-06	0.000133976	0.650909	9.39e-06	0.000121019	cg00282731	37	17	74018510	F	EVPL	NM_001988	Body	chr17:74017769-74018658	Island			NA			NA
cg00282953	1.0736	0.000170035	0.00305197	2.13951	1.48e-12	2.51e-10	cg00282953	37	5	175793541	F	ARL10	NM_173664	Body	chr5:175792355-175793505	S_Shore			NA			TRUE
cg00283662	0.788201	0.000246056	0.00413528	0.925104	6.89e-06	9.31e-05	cg00283662	37	19	46178101	R	MIR642;GIPR	NR_030372;NM_000164	TSS200;Body	chr19:46180162-46180769	N_Shelf			NA			NA
cg00283857	2.13181	5.67e-13	4.29e-10	1.51492	5.44e-09	2.18e-07	cg00283857	37	6	158018184	F	ZDHHC14;ZDHHC14	NM_153746;NM_024630	Body;Body	chr6:158013812-158014256	S_Shelf			TRUE			NA
cg00285294	0.948192	4.02e-05	0.000920747	1.30114	1.13e-08	4.02e-07	cg00285294	37	7	1089767	R	C7orf50;C7orf50;C7orf50	NM_001134395;NM_032350;NM_001134396	Body;Body;Body	chr7:1090177-1090517	N_Shore			NA			NA
cg00285620	1.04896	0.00018306	0.00323943	1.20006	7.35e-06	9.84e-05	cg00285620	37	11	102147694	R								TRUE			NA
cg00286119	1.65518	3.42e-06	0.00011693	1.88455	4.03e-08	1.17e-06	cg00286119	37	8	29732574	F						low-CpG:29851989-29852311		NA	8:29732257-29732806	Unclassified_Cell_type_specific	NA
cg00286512	0.801797	1.12e-07	6.75e-06	0.71079	3.97e-07	8.15e-06	cg00286512	37	7	754102	R	PRKAR1B;PRKAR1B;PRKAR1B;PRKAR1B	NM_001164760;NM_001164761;NM_001164759;NM_001164758	5'UTR;TSS1500;5'UTR;5'UTR	chr7:751712-752150	S_Shore			NA	7:754061-754178	Unclassified_Cell_type_specific	NA
cg00287536	2.7236	2.57e-12	1.34e-09	2.63451	7.26e-13	1.42e-10	cg00287536	37	10	34925718	F	PARD3	NM_019619	Body					TRUE			NA
cg00290033	0.868901	8.44e-05	0.00170902	1.2672	7.95e-09	3e-07	cg00290033	37	6	14640562	R								TRUE			NA
cg00290373	-0.959029	0.000115486	0.00221805	-0.841872	0.000274895	0.00219264	cg00290373	37	5	68462622	R	CCNB1	NM_031966	TSS1500	chr5:68462675-68463214	N_Shore			NA	5:68462343-68463284	Promoter_Associated	NA
cg00291366	1.01365	0.000490229	0.00725021	1.77386	1.84e-09	8.78e-08	cg00291366	37	1	12616550	R								TRUE			TRUE
cg00291661	1.00503	0.000354511	0.00557823	1.35119	7.92e-07	1.47e-05	cg00291661	37	16	30581198	F	ZNF688;ZNF688	NM_145271;NM_001024683	3'UTR;3'UTR	chr16:30581227-30581534	N_Shore			NA			NA
cg00291837	1.45612	1.7e-07	9.5e-06	1.22024	1.93e-06	3.15e-05	cg00291837	37	1	55460884	F				chr1:55462688-55463010	N_Shore			TRUE			NA
cg00292432	0.778083	3.05e-05	0.000731139	1.00394	3.7e-08	1.09e-06	cg00292432	37	12	3393872	R	TSPAN9;TSPAN9	NM_001168320;NM_006675	3'UTR;3'UTR					TRUE			NA
cg00292447	-1.51878	0.000196897	0.00344011	-1.31142	0.000543461	0.00393246	cg00292447	37	11	126276006	F	ST3GAL4	NM_006278	5'UTR					NA			NA
cg00292662	-0.6633	2.72e-05	0.000664552	-0.632753	1.96e-05	0.000227004	cg00292662	37	22	38071168	R	LGALS1	NM_002305	TSS1500	chr22:38073037-38073412	N_Shore			NA	22:38070968-38071698	Unclassified	NA
cg00292947	0.992689	8.38e-06	0.000247431	0.759229	0.000201686	0.00168121	cg00292947	37	15	78499137	R	ACSBG1	NM_015162	Body					TRUE			NA
cg00294109	-2.35492	1.26e-06	5.07e-05	-2.08806	3.73e-06	5.51e-05	cg00294109	37	3	3219781	R	CRBN	NM_016302	Body	chr3:3221083-3221617	N_Shore			NA			NA
cg00294534	-2.68936	5.78e-08	3.9e-06	-2.23595	9.08e-07	1.65e-05	cg00294534	37	7	1607247	R	PSMG3;PSMG3	NM_001134340;NM_032302	3'UTR;3'UTR	chr7:1609568-1610037	N_Shelf			TRUE			TRUE
cg00296018	1.26013	7.38e-05	0.00152689	1.52921	6.16e-07	1.19e-05	cg00296018	37	5	141205206	R								TRUE			NA
cg00296378	0.653548	0.000131215	0.00246233	0.85246	2.94e-07	6.32e-06	cg00296378	37	12	49177153	F	ADCY6;ADCY6	NM_015270;NM_020983	1stExon;Body	chr12:49176427-49177154	Island			NA			NA
cg00296458	1.00153	6.22e-08	4.14e-06	1.13324	2.76e-10	1.8e-08	cg00296458	37	1	16070763	R	TMEM82	NM_001013641	Body	chr1:16070628-16070853	Island			NA	1:16070731-16070854	Unclassified_Cell_type_specific	NA
cg00296903	0.566764	9.6e-05	0.00190379	0.524469	0.000112303	0.00101484	cg00296903	37	9	90620271	R				chr9:90621588-90622101	N_Shore			NA			NA
cg00297832	1.52707	6.78e-05	0.00142381	2.70118	1.13e-11	1.31e-09	cg00297832	37	1	1565541	F	MIB2;MIB2;MIB2;MIB2;MIB2;MIB2	NM_001170687;NM_001170688;NM_080875;NM_001170689;NM_001170686;NR_033183	Body;Body;Body;Body;Body;Body	chr1:1564421-1570006	Island			NA			NA
cg00298357	0.728022	0.000380325	0.00590782	0.736941	0.000133343	0.00117757	cg00298357	37	5	148758791	F	IL17B;IL17B	NM_014443;NM_014443	5'UTR;1stExon					NA			NA
cg00298532	0.642088	1.01e-05	0.000288213	0.724093	2.09e-07	4.74e-06	cg00298532	37	1	9790325	R	CLSTN1;CLSTN1	NM_014944;NM_001009566	3'UTR;3'UTR	chr1:9790292-9790704	Island			NA	1:9790305-9790427	Promoter_Associated	NA
cg00299820	-1.76381	2.83e-06	9.98e-05	-1.36283	7.79e-05	0.000740949	cg00299820	37	1	11943154	R								TRUE	1:11943111-11943179	Unclassified_Cell_type_specific	TRUE
cg00300298	-2.42787	4.2e-09	4.59e-07	-1.98777	1.4e-07	3.37e-06	cg00300298	37	20	30308956	F	BCL2L1;BCL2L1	NM_138578;NM_001191	Body;Body	chr20:30310503-30310707	N_Shore			TRUE	20:30308686-30309043	Promoter_Associated	NA
cg00301372	-2.7557	0.000121882	0.00231801	-2.92869	1.63e-05	0.000194397	cg00301372	37	2	139654347	R								NA			NA
cg00302479	1.18019	2.86e-05	0.000693641	1.33639	7.53e-07	1.41e-05	cg00302479	37	2	113931538	F	PSD4;LOC440839	NM_012455;NR_029399	TSS200;Body					NA	2:113930968-113931683	Promoter_Associated	NA
cg00303262	0.402544	0.000526497	0.00768652	0.380501	0.00046422	0.00343527	cg00303262	37	16	30802416	F				chr16:30797744-30798777	S_Shelf			NA			NA
cg00303335	0.877072	4.79e-06	0.000155143	1.13022	2.14e-09	9.99e-08	cg00303335	37	7	101385620	R				chr7:101386554-101387122	N_Shore			NA			NA
cg00305774	1.20688	4.39e-10	7.33e-08	1.328	1.64e-12	2.74e-10	cg00305774	37	1	1361077	R	TMEM88B	NM_001146685	TSS1500	chr1:1361560-1361787	N_Shore			NA	1:1360903-1361520	Unclassified_Cell_type_specific	NA
cg00306893	1.06651	0.000534925	0.00779088	1.0163	0.000427425	0.00320091	cg00306893	37	3	168726716	R								TRUE			NA
cg00306951	1.00531	0.00066678	0.00932902	1.14302	4.73e-05	0.000483908	cg00306951	37	2	221831539	R								TRUE			TRUE
cg00307818	1.46867	6.1e-10	9.54e-08	1.55424	1.01e-11	1.19e-09	cg00307818	37	1	55463592	R	BSND	NM_057176	TSS1500	chr1:55462688-55463010	S_Shore			NA			NA
cg00308508	-1.64031	6.97e-05	0.00145479	-2.79735	4.27e-11	3.89e-09	cg00308508	37	5	127423333	F	SLC12A2	NM_001046	Body	chr5:127418594-127420512	S_Shelf			NA			NA
cg00308560	1.69821	6e-08	4.02e-06	1.41507	8.93e-07	1.63e-05	cg00308560	37	7	216899	R	FAM20C	NM_020223	Body	chr7:218309-218951	N_Shore			NA	7:216790-216929	Unclassified_Cell_type_specific	NA
cg00308767	-0.899008	7.2e-08	4.66e-06	-0.797299	2.6e-07	5.69e-06	cg00308767	37	1	38155539	F	C1orf109	NM_017850	Body	chr1:38156042-38156279	N_Shore			NA			NA
cg00310139	1.52628	4.57e-10	7.58e-08	1.39797	8.75e-10	4.69e-08	cg00310139	37	6	168225685	F	C6orf124	NR_027906	Body	chr6:168226063-168228559	N_Shore			NA			NA
cg00310523	-1.45081	1.61e-06	6.22e-05	-1.19085	1.89e-05	0.000220618	cg00310523	37	12	86230176	F	RASSF9;RASSF9	NM_005447;NM_005447	5'UTR;1stExon			low-CpG:84754216-84754323		NA			NA
cg00311883	-2.37929	1.74e-11	5.86e-09	-2.48981	2.71e-13	6.35e-11	cg00311883	37	1	235099120	F								NA	1:235098574-235099525	Promoter_Associated	NA
cg00312809	1.10588	3.27e-06	0.000112412	0.752002	0.000480344	0.00353738	cg00312809	37	1	2028213	R	PRKCZ;PRKCZ	NM_002744;NM_001033581	Body;5'UTR	chr1:2025205-2026225	S_Shore			NA	1:2028162-2028311	Unclassified_Cell_type_specific	NA
cg00315394	-2.23742	7.09e-08	4.6e-06	-2.05858	1.07e-07	2.68e-06	cg00315394	37	5	179232165	R	MGAT4B;SQSTM1	NM_014275;NM_001142298	Body;TSS1500	chr5:179232532-179234595	N_Shore			NA			NA
cg00316151	1.12668	3.93e-11	1.1e-08	1.17178	8.53e-13	1.62e-10	cg00316151	37	16	14576504	R	PARN;PARN	NM_001134477;NM_002582	Body;Body			low-CpG:14483995-14484360		NA			NA
cg00317585	0.60222	0.000205256	0.00356007	0.511864	0.000677837	0.00474896	cg00317585	37	4	188156703	R								NA			NA
cg00317879	1.49623	0.000179409	0.00318838	1.57981	2.91e-05	0.000319203	cg00317879	37	11	68920611	F								TRUE			NA
cg00318322	-1.34584	0.000278821	0.00458153	-2.16818	5.46e-09	2.18e-07	cg00318322	37	16	67708822	F	GFOD2;GFOD2	NM_030819;NR_027398	3'UTR;Body					NA			NA
cg00319157	0.586558	0.000218967	0.00375404	0.607139	5.07e-05	0.000513038	cg00319157	37	22	47052970	F	GRAMD4	NM_015124	Body	chr22:47054031-47054274	N_Shore			NA			NA
cg00319661	1.70359	1.02e-08	9.33e-07	1.23124	4.14e-06	6.02e-05	cg00319661	37	5	2632178	F								NA			NA
cg00321074	-1.23158	0.000620352	0.00879387	-1.97761	3.47e-08	1.04e-06	cg00321074	37	3	19990693	F	RAB5A	NM_004162	5'UTR	chr3:19988333-19989321	S_Shore			NA			NA
cg00321619	1.18976	2.43e-08	1.91e-06	1.19443	3.44e-09	1.48e-07	cg00321619	37	9	131153847	R				chr9:131154346-131155923	N_Shore			NA			NA
cg00322618	-1.75827	0.000408458	0.00625783	-1.64064	0.00042113	0.00316013	cg00322618	37	5	2759441	R				chr5:2748368-2757024	S_Shelf			NA			NA
cg00323916	1.03886	1.16e-08	1.04e-06	1.61271	9.63e-17	1.16e-13	cg00323916	37	22	38057185	F	PDXP	NM_020315	Body	chr22:38054403-38055450	S_Shore		RDMR	TRUE	22:38056868-38057529	Promoter_Associated	TRUE
cg00324205	0.490449	4.67e-06	0.000151746	0.526569	2.51e-07	5.53e-06	cg00324205	37	15	94911890	F	MCTP2;MCTP2;MCTP2	NM_018349;NM_001159644;NM_001159643	Body;Body;Body					TRUE			NA
cg00324562	-0.845102	0.000165724	0.00298656	-1.3291	3.57e-09	1.53e-07	cg00324562	37	21	27106440	R	ATP5J;ATP5J;ATP5J;ATP5J;ATP5J;GABPA	NM_001003697;NM_001685;NM_001003701;NM_001003703;NM_001003696;NM_002040	5'UTR;5'UTR;Body;5'UTR;5'UTR;TSS1500	chr21:27106814-27108211	N_Shore			NA			NA
cg00325139	-1.93846	2.42e-05	0.000602769	-1.39901	0.000864914	0.00584063	cg00325139	37	6	57178623	F								TRUE			TRUE
cg00325491	-2.03959	8.47e-06	0.000249567	-2.32093	1.35e-07	3.25e-06	cg00325491	37	11	93286170	F								NA			NA
cg00326642	0.927829	1.07e-07	6.5e-06	0.691089	1.27e-05	0.000156725	cg00326642	37	3	140949072	F				chr3:140949911-140950963	N_Shore			TRUE			NA
cg00327697	-2.64237	1.79e-10	3.61e-08	-2.74893	4.63e-12	6.34e-10	cg00327697	37	8	24076220	R								TRUE			TRUE
cg00328497	0.448797	0.000546611	0.00792908	0.590114	2.63e-06	4.1e-05	cg00328497	37	20	60551707	F	TAF4	NM_003185	Body	chr20:60553115-60553599	N_Shore			NA	20:60551592-60551745	Unclassified_Cell_type_specific	NA
cg00328720	-1.49057	0.000398942	0.00614088	-1.4306	0.000288249	0.00228304	cg00328720	37	8	28562890	F	EXTL3	NM_001440	5'UTR	chr8:28558588-28559960	S_Shelf			NA			NA
cg00328729	1.43792	2.47e-07	1.3e-05	1.48885	1.95e-08	6.38e-07	cg00328729	37	11	45231175	R	PRDM11	NM_020229	Body	chr11:45234222-45234428	N_Shelf			TRUE			TRUE
cg00329157	1.37423	1.57e-08	1.34e-06	0.937832	1.59e-05	0.000189994	cg00329157	37	3	111844870	R	GCET2;GCET2	NM_001008756;NM_152785	5'UTR;Body					TRUE			NA
cg00332802	1.06885	4.89e-07	2.28e-05	0.882454	6.34e-06	8.67e-05	cg00332802	37	3	118198779	R								TRUE			NA
cg00333843	1.31915	1.3e-06	5.2e-05	0.949525	0.000125455	0.00111697	cg00333843	37	16	79627884	R	MAF;MAF;MAF	NM_005360;NM_001031804;NM_001031804	3'UTR;3'UTR;1stExon	chr16:79623491-79623957	S_Shelf			NA			NA
cg00334056	-1.51639	4.77e-05	0.00105861	-1.18205	0.000576883	0.00414109	cg00334056	37	6	33755658	R	LEMD2;LEMD2	NM_181336;NM_001143944	Body;TSS1500	chr6:33756063-33757006	N_Shore			NA			NA
cg00334821	1.82423	9.28e-06	0.000269517	4.03138	6.46e-18	1.5e-14	cg00334821	37	7	73508994	F	LIMK1	NM_002314	Body				RDMR	NA			TRUE
cg00334941	-2.13346	6.75e-06	0.000206789	-1.4971	0.000518702	0.00377993	cg00334941	37	3	146964907	R							CDMR	NA			NA
cg00334976	-1.46912	2.01e-06	7.51e-05	-1.51478	2.4e-07	5.32e-06	cg00334976	37	20	61003303	R	C20orf151	NM_080833	TSS1500					TRUE			NA
cg00335219	1.55656	0.000132708	0.00248685	1.26253	0.000805615	0.00549809	cg00335219	37	16	86012305	R								NA			NA
cg00335252	1.27582	0.00017926	0.00318615	1.29865	5.22e-05	0.000526354	cg00335252	37	2	161245200	R	RBMS1;RBMS1	NM_002897;NM_016836	Body;Body					TRUE	2:161245059-161245357	Promoter_Associated_Cell_type_specific	NA
cg00339241	-0.955626	0.000388297	0.00600871	-1.32802	4.48e-07	9.03e-06	cg00339241	37	15	41196012	F	VPS18	NM_020857	3'UTR					NA	15:41195941-41196597	Promoter_Associated	NA
cg00339415	-1.99267	1.06e-06	4.38e-05	-1.50063	5.57e-05	0.000555586	cg00339415	37	9	136085771	R	OBP2B	NM_014581	TSS1500					NA			NA
cg00341732	-1.75265	1.83e-06	6.94e-05	-1.52953	7.11e-06	9.56e-05	cg00341732	37	22	31479561	F	SMTN;SMTN;SMTN	NM_006932;NM_134269;NM_134270	Body;Body;Body	chr22:31480774-31481373	N_Shore			NA	22:31479412-31479575	Unclassified	NA
cg00341935	1.23826	4.6e-07	2.17e-05	1.54742	1.69e-10	1.2e-08	cg00341935	37	8	27279932	R	PTK2B;PTK2B;PTK2B;PTK2B	NM_173176;NM_173175;NM_173174;NM_004103	Body;Body;Body;Body			low-CpG:27335783-27335954		NA			NA
cg00343747	0.881395	7.49e-11	1.82e-08	0.901268	3.3e-12	4.82e-10	cg00343747	37	8	18411478	R	PSD3;PSD3	NM_206909;NM_015310	Body;Body					TRUE			NA
cg00344209	1.21342	1.31e-09	1.78e-07	1.11634	2.15e-09	1.01e-07	cg00344209	37	1	43471256	F				chr1:43472867-43473334	N_Shore			NA			NA
cg00344888	1.19624	5.38e-10	8.64e-08	1.19596	6.26e-11	5.3e-09	cg00344888	37	15	58699976	R								TRUE			NA
cg00346446	0.800559	5.51e-05	0.0011978	0.904592	1.87e-06	3.07e-05	cg00346446	37	1	156711439	R	MRPL24;MRPL24	NM_024540;NM_145729	TSS1500;TSS1500	chr1:156710798-156711146	S_Shore			NA	1:156710480-156711514	Promoter_Associated	NA
cg00346501	1.2613	6.3e-07	2.83e-05	1.38586	1.2e-08	4.22e-07	cg00346501	37	1	16073336	F	TMEM82	NM_001013641	Body	chr1:16073318-16073521	Island			NA			NA
cg00347452	-1.32959	2.9e-05	0.000701487	-1.5504	3.99e-07	8.18e-06	cg00347452	37	21	35287380	R	ATP5O	NM_001697	Body	chr21:35287803-35288208	N_Shore			NA			NA
cg00347620	2.39382	3.33e-06	0.000114345	2.50741	2.98e-07	6.39e-06	cg00347620	37	12	115109730	R	TBX3;TBX3	NM_005996;NM_016569	Body;Body	chr12:115109503-115110061	Island			NA	12:115109600-115109972	Unclassified_Cell_type_specific	NA
cg00347729	-1.51545	0.000110967	0.00214641	-1.98137	2.12e-07	4.79e-06	cg00347729	37	11	102651753	F	MMP10	NM_002425	TSS1500					TRUE			NA
cg00348763	-1.91451	9.56e-10	1.37e-07	-2.11597	3.56e-12	5.13e-10	cg00348763	37	19	40696613	R	MAP3K10	NM_002446	TSS1500	chr19:40696811-40698193	N_Shore			NA	19:40696575-40697539	Promoter_Associated	NA
cg00348992	1.07416	0.000204827	0.00355368	1.24372	6.86e-06	9.28e-05	cg00348992	37	1	245365165	F	KIF26B	NM_018012	Body					TRUE			NA
cg00349061	1.72509	0.000158223	0.00287515	1.98706	5.3e-06	7.44e-05	cg00349061	37	1	26371865	R	SLC30A2;SLC30A2	NM_032513;NM_001004434	Body;Body	chr1:26372281-26373313	N_Shore			TRUE	1:26371763-26372025	Unclassified_Cell_type_specific	TRUE
cg00349404	-2.20585	5.58e-07	2.55e-05	-1.51107	0.0001454	0.00126923	cg00349404	37	10	106100036	R				chr10:106097595-106098556	S_Shore			NA			NA
cg00349925	0.782099	1.03e-05	0.000294099	0.737783	8.84e-06	0.000114923	cg00349925	37	13	113553559	F				chr13:113552381-113552773	S_Shore			NA			NA
cg00350296	1.7129	1.08e-05	0.000306903	1.59045	1.24e-05	0.000153032	cg00350296	37	11	66084841	R	CD248	NM_020404	TSS1500	chr11:66083572-66083782	S_Shore			TRUE			TRUE
cg00350432	-1.38284	4.24e-05	0.000963077	-1.3032	3.77e-05	0.000398283	cg00350432	37	15	67065190	R	SMAD6;SMAD6;SMAD6	NM_001142861;NR_027654;NM_005585	Body;Body;Body					TRUE			NA
cg00350478	-1.84401	3.44e-07	1.7e-05	-1.42452	1.59e-05	0.000190088	cg00350478	37	6	168480013	R	FRMD1	NM_024919	TSS200	chr6:168479566-168479809	S_Shore			NA			NA
cg00351537	1.93918	3.55e-11	1.02e-08	1.2682	7.42e-07	1.39e-05	cg00351537	37	19	7580275	F	ZNF358	NM_018083	TSS1500	chr19:7580824-7581415	N_Shore			NA	19:7580145-7580291	Unclassified_Cell_type_specific	NA
cg00351813	-1.76326	1.91e-08	1.57e-06	-1.44647	4.78e-07	9.56e-06	cg00351813	37	17	29926184	R							DMR	NA			NA
cg00352031	-1.7429	1.48e-05	0.000398366	-1.90042	7.32e-07	1.37e-05	cg00352031	37	11	46298408	R	CREB3L1	NM_052854	TSS1500	chr11:46299544-46300216	N_Shore			NA			NA
cg00352560	1.2327	8.88e-08	5.54e-06	1.32332	2.14e-09	1e-07	cg00352560	37	1	45106266	R	RNF220	NM_018150	Body					NA			NA
cg00353407	1.49886	2.8e-11	8.51e-09	1.29433	3.91e-10	2.41e-08	cg00353407	37	1	156974025	R	ARHGEF11;ARHGEF11	NM_014784;NM_198236	Body;Body					TRUE			NA
cg00353953	-1.14547	2.41e-05	0.000601028	-1.73158	2.54e-10	1.68e-08	cg00353953	37	12	6799541	R	ZNF384;ZNF384;ZNF384;ZNF384;ZNF384;ZNF384	NM_001039919;NM_001039918;NM_001135734;NM_133476;NM_001039917;NM_001039920	TSS1500;TSS1500;TSS1500;TSS1500;TSS1500;TSS1500	chr12:6798113-6798922	S_Shore			NA			NA
cg00355188	1.07721	2.17e-07	1.16e-05	1.45623	3.59e-12	5.16e-10	cg00355188	37	10	134053962	R	STK32C	NM_173575	Body					NA			NA
cg00355804	0.948579	4.91e-06	0.000158393	1.15765	1.04e-08	3.77e-07	cg00355804	37	12	117103567	F								TRUE			NA
cg00357888	0.774425	5.7e-08	3.85e-06	0.73027	4.65e-08	1.32e-06	cg00357888	37	10	81106390	R	PPIF	NM_005729	TSS1500	chr10:81107082-81107488	N_Shore			NA			NA
cg00358451	1.53761	2.41e-11	7.58e-09	1.43503	2.61e-11	2.6e-09	cg00358451	37	1	249141919	F	ZNF672	NM_024836	Body	chr1:249141563-249142796	Island			NA			NA
cg00359465	0.651282	0.000388192	0.00600782	0.95876	1.16e-07	2.88e-06	cg00359465	37	1	2004346	F	PRKCZ;PRKCZ	NM_001033581;NM_002744	TSS1500;Body	chr1:2005179-2005565	N_Shore			NA			TRUE
cg00360324	0.911023	4.72e-07	2.22e-05	0.941314	4.33e-08	1.25e-06	cg00360324	37	2	27716823	R	FNDC4	NM_022823	Body	chr2:27717681-27718337	N_Shore			NA			NA
cg00367424	-1.23608	0.000394445	0.00608451	-1.53549	4.74e-06	6.76e-05	cg00367424	37	11	1673835	R	HCCA2	NM_053005	Body	chr11:1673834-1674224	Island			NA	11:1673533-1675088	Unclassified_Cell_type_specific	NA
cg00369677	0.979545	2.65e-09	3.14e-07	1.07144	1.76e-11	1.89e-09	cg00369677	37	2	237010048	R	AGAP1;AGAP1	NM_014914;NM_001037131	Body;Body	chr2:237010218-237010450	N_Shore			NA			NA
cg00370123	1.7497	1.15e-06	4.71e-05	2.76003	1.73e-13	4.54e-11	cg00370123	37	7	1113014	F	C7orf50;C7orf50;C7orf50	NM_001134395;NM_032350;NM_001134396	Body;Body;Body					NA			TRUE
cg00373245	1.02897	2.21e-05	0.000556889	1.31626	2.79e-08	8.59e-07	cg00373245	37	8	145061628	F	PARP10	NM_032789	TSS1500	chr8:145063919-145065386	N_Shelf			NA			NA
cg00376448	-2.25206	6.25e-08	4.15e-06	-1.72193	5.27e-06	7.4e-05	cg00376448	37	11	64659065	F	MIR192;MIR194-2	NR_029578;NR_029829	TSS1500;TSS200	chr11:64662462-64662880	N_Shelf			NA			NA
cg00376553	2.45665	8.22e-07	3.55e-05	3.98341	2.98e-14	1.17e-11	cg00376553	37	7	100073281	R	TSC22D4	NM_030935	Body	chr7:100075303-100075551	N_Shelf			NA			NA
cg00378423	1.13736	0.000705406	0.00976301	2.07202	1.39e-09	6.95e-08	cg00378423	37	17	36876238	R	MLLT6	NM_005937	Body					TRUE			NA
cg00381033	0.456772	0.00018329	0.00324252	0.43586	0.000139176	0.00122186	cg00381033	37	3	107298423	R	BBX;BBX	NM_020235;NM_001142568	5'UTR;5'UTR					TRUE			NA
cg00381684	-2.50157	3.36e-08	2.49e-06	-2.2267	1.17e-07	2.9e-06	cg00381684	37	6	31913814	F	CFB;CFB	NM_001710;NM_001710	1stExon;5'UTR			low-CpG:32021681-32021916		TRUE			TRUE
cg00381755	1.19714	0.000118618	0.00226612	1.96429	4.89e-10	2.9e-08	cg00381755	37	16	30572815	F				chr16:30572693-30573037	Island			NA			NA
cg00388897	1.07723	5.14e-05	0.00112864	1.33564	2.21e-07	4.96e-06	cg00388897	37	11	75136655	F	KLHL35	NM_001039548	Body	chr11:75136407-75136689	Island			NA			TRUE
cg00390259	1.14505	2.61e-05	0.000641631	0.787616	0.00151673	0.00941602	cg00390259	37	13	106650270	F								NA			NA
cg00390511	-3.02068	5.09e-09	5.38e-07	-2.4683	1.73e-07	4.03e-06	cg00390511	37	7	36701016	R	AOAH	NM_001637	Body			low-CpG:36667431-36667575		NA			NA
cg00391479	-1.9197	0.000160366	0.00290799	-2.02722	2.53e-05	0.000283239	cg00391479	37	19	1313527	F				chr19:1312787-1313528	Island			TRUE			NA
cg00392003	1.03042	1.11e-09	1.55e-07	1.05364	6.46e-11	5.43e-09	cg00392003	37	6	170040292	R	WDR27	NM_182552	Body					NA			NA
cg00394823	-1.26399	6.53e-08	4.3e-06	-1.04393	1.16e-06	2.04e-05	cg00394823	37	16	20775166	R	ACSM3;ACSM3	NM_202000;NM_005622	TSS200;TSS200					TRUE	16:20774762-20775659	Promoter_Associated	TRUE
cg00395063	-0.911443	0.000552566	0.00799986	-1.17408	4.02e-06	5.87e-05	cg00395063	37	11	120210293	F	ARHGEF12	NM_015313	Body	chr11:120206460-120207649	S_Shelf			NA			NA
cg00396427	-1.74697	7.86e-06	0.000234617	-1.82521	8.63e-07	1.58e-05	cg00396427	37	16	25023604	R	ARHGAP17;ARHGAP17	NM_001006634;NM_018054	Body;Body	chr16:25026067-25026538	N_Shelf			NA			NA
cg00400165	-3.01595	1.64e-08	1.39e-06	-2.17631	5.96e-06	8.22e-05	cg00400165	37	11	64659060	F	MIR192;MIR194-2	NR_029578;NR_029829	TSS1500;TSS200	chr11:64662462-64662880	N_Shelf			NA			NA
cg00400992	1.38988	0.000343259	0.00543494	1.84078	1.04e-06	1.85e-05	cg00400992	37	5	77923936	F	LHFPL2	NM_005779	5'UTR					TRUE			NA
cg00401471	1.16482	3.87e-07	1.88e-05	1.12091	2.01e-07	4.57e-06	cg00401471	37	19	38782834	R	SPINT2;SPINT2	NM_021102;NM_001166103	3'UTR;3'UTR					NA			NA
cg00401691	1.22381	1.92e-08	1.58e-06	1.47032	7.82e-12	9.73e-10	cg00401691	37	3	5018239	R				chr3:5019876-5022223	N_Shore			NA			NA
cg00403579	0.932369	0.000109717	0.00212698	0.96639	2.21e-05	0.000251927	cg00403579	37	9	124533992	R	DAB2IP;DAB2IP	NM_138709;NM_032552	Body;Body	chr9:124534979-124535612	N_Shore			NA			NA
cg00405939	2.88495	2.27e-06	8.28e-05	4.25503	7.54e-12	9.45e-10	cg00405939	37	19	4045108	R				chr19:4044917-4045154	Island			TRUE	19:4045070-4045208	Gene_Associated_Cell_type_specific	NA
cg00406022	1.37863	8.73e-07	3.73e-05	1.2592	1.45e-06	2.46e-05	cg00406022	37	6	31691696	F	C6orf25;C6orf25;C6orf25;C6orf25;C6orf25;C6orf25	NM_138274;NM_138273;NM_138275;NM_138272;NM_025260;NM_138277	Body;Body;Body;Body;Body;Body	chr6:31691425-31691718	Island			NA			NA
cg00406023	2.15869	9.3e-11	2.15e-08	1.20348	2.7e-05	0.00029912	cg00406023	37	11	120090023	F	OAF	NM_178507	Body					TRUE			NA
cg00407062	-1.40408	6.21e-09	6.32e-07	-0.833932	8.6e-05	0.00080772	cg00407062	37	9	130964374	R	CIZ1;DNM1;DNM1;CIZ1	NM_012127;NM_001005336;NM_004408;NM_001131015	5'UTR;TSS1500;TSS1500;5'UTR	chr9:130965464-130966516	N_Shore			NA			NA
cg00407393	0.600539	0.000193428	0.00338893	0.489724	0.00102631	0.00675758	cg00407393	37	6	158464296	R	SYNJ2	NM_003898	Body					NA			NA
cg00409861	-2.19374	2.36e-05	0.000589518	-1.59384	0.000788744	0.00540068	cg00409861	37	5	143365769	R								TRUE			NA
cg00410422	-1.62667	6.79e-05	0.0014259	-1.72353	8.49e-06	0.000111112	cg00410422	37	1	110951074	F	HBXIP	NM_006402	TSS1500	chr1:110949892-110950540	S_Shore			NA			NA
cg00410883	2.44916	9.65e-16	3.82e-12	2.45143	4.37e-17	6.32e-14	cg00410883	37	19	1555145	F	MEX3D	NM_203304	3'UTR	chr19:1555010-1555213	Island			NA			NA
cg00411097	-1.8199	1.31e-08	1.15e-06	-1.12455	7.12e-05	0.000686349	cg00411097	37	7	1596050	R	TMEM184A;TMEM184A	NM_001097620;NM_001097620	1stExon;5'UTR					TRUE	7:1594906-1596387	Unclassified_Cell_type_specific	NA
cg00411413	-2.67723	2.59e-08	2.01e-06	-2.71561	2.74e-09	1.22e-07	cg00411413	37	16	83171299	R	CDH13	NM_001257	Body					NA			NA
cg00414077	-1.77054	3.9e-09	4.32e-07	-1.39157	3.44e-07	7.21e-06	cg00414077	37	20	35504511	F	C20orf118	NM_080628	TSS200					NA			NA
cg00414166	-0.742025	0.000353941	0.00557163	-0.787696	6.09e-05	0.000599897	cg00414166	37	11	67777664	R	ALDH3B1;ALDH3B1;ALDH3B1	NM_001030010;NM_000694;NM_001161473	TSS200;TSS200;5'UTR					NA			TRUE
cg00415057	-2.11951	9.6e-06	0.000277046	-2.92035	8.79e-10	4.71e-08	cg00415057	37	16	68333694	F	SLC7A6;SLC7A6	NM_001076785;NM_003983	3'UTR;3'UTR					TRUE			NA
cg00415665	0.521913	0.000183032	0.00323922	0.753138	4.52e-08	1.29e-06	cg00415665	37	8	123875036	R	ZHX2	NM_014943	5'UTR					NA			NA
cg00416208	0.788482	4.59e-08	3.22e-06	0.735212	4.97e-08	1.4e-06	cg00416208	37	12	130914291	R	RIMBP2	NM_015347	Body					NA			NA
cg00417094	-1.73575	3.77e-06	0.000126838	-1.59716	5.17e-06	7.28e-05	cg00417094	37	1	167417043	R	CD247;CD247	NM_198053;NM_000734	Body;Body					NA	1:167416677-167417434	Promoter_Associated_Cell_type_specific	NA
cg00417131	1.02785	4.89e-05	0.00108308	1.22522	5.06e-07	1e-05	cg00417131	37	6	89828674	F	SFRS13B	NM_080743	TSS1500	chr6:89827134-89828122	S_Shore			NA			NA
cg00417304	-1.79322	4.15e-07	1.99e-05	-1.0644	0.000752543	0.0051908	cg00417304	37	11	45124456	R	PRDM11	NM_020229	Body					TRUE	11:45123798-45125253	Unclassified	NA
cg00417823	0.872315	0.000359498	0.00564033	0.996226	1.9e-05	0.000221232	cg00417823	37	16	56330268	F	GNAO1;GNAO1	NM_020988;NM_138736	Body;Body					TRUE			NA
cg00418613	0.794782	2.93e-07	1.5e-05	0.917051	1.11e-09	5.72e-08	cg00418613	37	6	20093995	R								TRUE			NA
cg00418999	1.53862	5.73e-11	1.48e-08	1.41397	1.03e-10	7.99e-09	cg00418999	37	20	10657937	F				chr20:10652573-10655611	S_Shelf			NA			NA
cg00419094	0.831391	1.33e-05	0.000363674	0.634612	0.000289674	0.00229285	cg00419094	37	12	106480579	R	NUAK1	NM_014840	Body					NA			NA
cg00420450	1.5729	9.28e-08	5.75e-06	1.67771	2.73e-09	1.22e-07	cg00420450	37	8	22132641	F	PIWIL2;PIWIL2	NM_018068;NM_001135721	TSS200;TSS1500	chr8:22132791-22133357	N_Shore			NA			NA
cg00420884	0.552215	8.58e-05	0.00173411	0.522505	7.23e-05	0.0006961	cg00420884	37	1	243657804	R	SDCCAG8;AKT3	NM_006642;NM_181690	Body;3'UTR					TRUE	1:243657719-243658034	Unclassified_Cell_type_specific	NA
cg00421173	0.800527	0.000706515	0.00977438	0.961502	2.1e-05	0.000241046	cg00421173	37	4	140603682	F	MGST2	NM_002413	Body					TRUE			NA
cg00421205	0.999056	0.000157313	0.00286089	1.01096	4.94e-05	0.000501477	cg00421205	37	17	2595701	R	KIAA0664	NM_015229	Body	chr17:2594924-2596274	Island			NA	17:2595531-2595970	Unclassified_Cell_type_specific	NA
cg00421693	1.67872	1.46e-06	5.73e-05	2.59314	6.06e-13	1.24e-10	cg00421693	37	5	118689293	F	TNFAIP8	NM_001077654	Body	chr5:118691401-118691759	N_Shelf			NA			NA
cg00422624	1.03863	0.000156038	0.00284182	0.933686	0.000266318	0.00213437	cg00422624	37	2	16078724	F				chr2:16079801-16083032	N_Shore		RDMR	NA			NA
cg00422978	-2.34605	8.37e-09	8e-07	-1.62086	8.46e-06	0.000110832	cg00422978	37	8	40333695	R								TRUE			NA
cg00423729	-0.617791	1.94e-05	0.000501784	-0.522719	9.52e-05	0.000881028	cg00423729	37	5	150826949	R	SLC36A1	NM_078483	TSS1500	chr5:150827102-150827500	N_Shore			NA	5:150826615-150828158	Promoter_Associated	NA
cg00424588	0.499109	2.43e-05	0.000604213	0.450735	4.31e-05	0.000446764	cg00424588	37	9	126164961	F	MIR601;DENND1A;DENND1A	NR_030332;NM_024820;NM_020946	TSS200;Body;Body					NA	9:126163533-126165401	Unclassified	NA
cg00425078	0.63096	1.71e-06	6.54e-05	0.598477	1.28e-06	2.21e-05	cg00425078	37	16	4230255	R				chr16:4233245-4234459	N_Shelf			NA			NA
cg00425213	-1.79125	0.000127046	0.00239926	-1.41259	0.00106228	0.0069598	cg00425213	37	1	6446095	F	ACOT7;ACOT7	NM_007274;NM_181864	Body;TSS1500					TRUE			TRUE
cg00425827	1.67711	2.61e-06	9.32e-05	2.34904	5.79e-11	4.98e-09	cg00425827	37	5	131346715	R	ACSL6;ACSL6	NM_001009185;NM_015256	Body;Body	chr5:131346892-131347776	N_Shore			TRUE			TRUE
cg00427173	1.57807	1.95e-06	7.32e-05	2.37591	2.72e-12	4.13e-10	cg00427173	37	6	167762783	R				chr6:167764522-167765124	N_Shore			NA			NA
cg00430484	0.715123	0.000154476	0.00281836	0.901285	8.23e-07	1.52e-05	cg00430484	37	22	38484679	R	BAIAP2L2	NM_025045	Body	chr22:38484615-38485721	Island			TRUE			NA
cg00432262	1.41653	2.06e-06	7.64e-05	1.08377	7.12e-05	0.00068645	cg00432262	37	7	46400029	F								TRUE			NA
cg00433406	1.52643	5.67e-05	0.00122612	1.61001	7.42e-06	9.91e-05	cg00433406	37	1	20616975	F	VWA5B1	NM_001039500	TSS1500					NA			NA
cg00436496	3.2843	1.25e-06	5.05e-05	3.85252	4.7e-09	1.92e-07	cg00436496	37	15	96885119	R				chr15:96883941-96884533	S_Shore		RDMR	NA			NA
cg00436722	0.505415	1.74e-05	0.000457152	0.359728	0.000812331	0.00553809	cg00436722	37	10	5666842	R								NA			NA
cg00437411	-2.33229	2.45e-08	1.92e-06	-1.80922	1.93e-06	3.15e-05	cg00437411	37	15	59903968	R	GCNT3	NM_004751	TSS200					NA			NA
cg00440980	-2.65295	4.99e-08	3.45e-06	-2.18389	9.92e-07	1.78e-05	cg00440980	37	17	74639894	F	ST6GALNAC1	NM_018414	TSS200					NA	17:74639607-74640069	Unclassified_Cell_type_specific	NA
cg00441907	0.641222	0.000202605	0.00352173	0.759748	4.37e-06	6.31e-05	cg00441907	37	12	19591329	R	AEBP2;AEBP2	NM_153207;NM_001114176	TSS1500;TSS1500	chr12:19592183-19593685	N_Shore			NA			NA
cg00442267	0.899189	5.52e-06	0.000174799	0.660849	0.00025427	0.00205136	cg00442267	37	19	46317840	R	RSPH6A	NM_030785	1stExon	chr19:46318490-46319266	N_Shore			NA	19:46317792-46318030	Unclassified_Cell_type_specific	NA
cg00442282	-3.12265	7.02e-15	1.71e-11	-2.80433	3.87e-14	1.41e-11	cg00442282	37	17	38471064	F	RARA	NM_000964	5'UTR	chr17:38472958-38473201	N_Shore			TRUE	17:38470871-38471273	Unclassified	TRUE
cg00442646	1.12513	4.29e-06	0.000141362	1.17114	4.62e-07	9.29e-06	cg00442646	37	6	159278649	R	OSTCL	NR_028496	Body					NA			NA
cg00443797	-1.50201	0.000346495	0.00547597	-1.25533	0.00127148	0.00811044	cg00443797	37	10	122349232	R	PPAPDC1A	NM_001030059	3'UTR					NA			NA
cg00443981	2.41595	2.58e-15	7.97e-12	2.34199	5.32e-16	4.63e-13	cg00443981	37	17	58499679	F	C17orf64	NM_181707	TSS200	chr17:58498711-58499332	S_Shore			TRUE			NA
cg00444740	1.20157	8.15e-07	3.52e-05	0.860269	9.9e-05	0.0009113	cg00444740	37	8	129162178	R	MIR1208	NR_031613	TSS200					NA			NA
cg00445591	1.589	1.82e-05	0.000475227	2.35608	2.77e-10	1.81e-08	cg00445591	37	3	127999762	F	EEFSEC	NM_021937	Body					TRUE			NA
cg00446697	1.29804	2.64e-06	9.41e-05	0.97746	0.000107948	0.000981556	cg00446697	37	11	1542313	R	HCCA2	NM_053005	Body					NA	11:1542236-1542328	Unclassified_Cell_type_specific	NA
cg00446763	-1.8348	0.000290684	0.00473897	-2.66352	9.34e-08	2.39e-06	cg00446763	37	3	124625655	R	MUC13	NM_033049	3'UTR					NA			NA
cg00447582	0.52553	0.000559426	0.00808162	0.501406	0.000440904	0.00328677	cg00447582	37	16	569849	F	RAB11FIP3;RAB11FIP3	NM_014700;NM_001142272	Body;Body					NA	16:569704-570219	Unclassified_Cell_type_specific	NA
cg00452400	0.73854	0.000471153	0.00702465	1.08736	1.69e-07	3.96e-06	cg00452400	37	15	75648441	F	MAN2C1	NM_006715	Body	chr15:75648404-75648709	Island			NA			NA
cg00452835	1.11768	8.64e-11	2.03e-08	1.03186	1.33e-10	9.85e-09	cg00452835	37	1	172515025	R	C1orf9;C1orf9	NM_016227;NM_014283	Body;Body					TRUE			NA
cg00454719	1.1165	0.00023755	0.00401577	1.74168	9.54e-09	3.5e-07	cg00454719	37	13	37453500	R	SMAD9;SMAD9	NM_001127217;NM_005905	Body;Body					NA			NA
cg00455523	1.22077	1.05e-06	4.34e-05	0.901716	7.42e-05	0.000711535	cg00455523	37	10	7614151	F	ITIH5;ITIH5;ITIH5	NM_030569;NM_032817;NM_001001851	Body;Body;3'UTR					NA			NA
cg00456672	1.1349	0.000175817	0.0031367	1.72479	1.06e-08	3.81e-07	cg00456672	37	15	62358751	F	C2CD4A	NM_207322	TSS1500	chr15:62359827-62360995	N_Shore			NA			NA
cg00456892	3.77364	4.64e-07	2.18e-05	5.05134	1.68e-11	1.81e-09	cg00456892	37	11	124629925	R	ESAM	NM_138961	Body	chr11:124629723-124629926	Island			NA	11:124629168-124630264	Unclassified	NA
cg00458337	-1.27329	0.000278067	0.00457227	-1.17033	0.000348033	0.00268206	cg00458337	37	17	45972499	F	SP2	NM_003110	TSS1500	chr17:45973465-45974254	N_Shore			NA			NA
cg00458395	1.0181	0.000564731	0.00814481	1.38782	1.33e-06	2.29e-05	cg00458395	37	19	13104674	F				chr19:13106817-13107688	N_Shelf			NA	19:13104561-13104745	Unclassified_Cell_type_specific	NA
cg00458949	0.979615	4.97e-05	0.00109752	1.16863	5.08e-07	1.01e-05	cg00458949	37	1	23942134	R				chr1:23945941-23946295	N_Shelf			NA			NA
cg00459992	1.41891	9.52e-05	0.00189024	1.88882	1.07e-07	2.68e-06	cg00459992	37	7	158819232	F				chr7:158817175-158817629	S_Shore			TRUE			NA
cg00460286	1.0735	7.31e-05	0.00151472	1.28591	8.08e-07	1.49e-05	cg00460286	37	15	77320261	R	PSTPIP1	NM_003978	Body	chr15:77320150-77320456	Island			TRUE			NA
cg00460793	0.772692	1.18e-05	0.000330956	1.05054	1.86e-09	8.88e-08	cg00460793	37	7	36157021	F								TRUE			NA
cg00460983	-3.28173	1.63e-09	2.13e-07	-3.28027	2.09e-10	1.43e-08	cg00460983	37	10	91133941	F								TRUE			TRUE
cg00462316	0.578781	8.42e-05	0.00170473	0.537479	9.37e-05	0.000868905	cg00462316	37	4	109095229	R	LOC641518;LOC641518	NR_029373;NR_029374	Body;Body	chr4:109093038-109094546	S_Shore			NA			NA
cg00463004	0.629186	2.98e-05	0.000718309	0.851539	9.96e-09	3.63e-07	cg00463004	37	6	107938738	R	SOBP	NM_018013	Body					TRUE			NA
cg00463202	2.04915	1.21e-10	2.64e-08	1.2006	1.32e-05	0.000162407	cg00463202	37	13	114107710	R	ADPRHL1	NM_138430	1stExon					NA			NA
cg00465319	2.30261	2.95e-11	8.81e-09	1.54181	3.89e-07	8.01e-06	cg00465319	37	3	123339568	R	MYLK;MYLK;MYLK;MYLK;MYLK;MYLK	NM_053032;NM_053028;NM_053025;NM_053027;NM_053031;NM_053026	TSS200;Body;Body;Body;TSS200;Body					NA			NA
cg00466116	-3.08825	2.78e-11	8.48e-09	-1.50431	0.000124324	0.00110822	cg00466116	37	1	59221344	F								TRUE	1:59220970-59221465	Unclassified_Cell_type_specific	TRUE
cg00468395	-3.31709	5.08e-08	3.5e-06	-3.29013	1.08e-08	3.87e-07	cg00468395	37	16	28193063	F	XPO6	NM_015171	Body					TRUE			TRUE
cg00469083	1.28428	1.32e-07	7.7e-06	1.1873	1.74e-07	4.06e-06	cg00469083	37	16	78601838	F	WWOX	NM_016373	Body					NA			NA
cg00470277	-2.3869	1.76e-07	9.77e-06	-2.00424	1.91e-06	3.12e-05	cg00470277	37	7	2669915	R				chr7:2671156-2671937	N_Shore			NA			NA
cg00470636	1.80603	3.66e-08	2.67e-06	2.20479	1.06e-11	1.24e-09	cg00470636	37	8	26440349	R	DPYSL2	NM_001386	Body	chr8:26434372-26436785	S_Shelf			NA			NA
cg00470817	1.15258	2.06e-08	1.67e-06	1.12213	6.9e-09	2.66e-07	cg00470817	37	12	6741882	R	LPAR5;LPAR5	NM_020400;NM_001142961	5'UTR;TSS1500					TRUE	12:6741421-6741919	Promoter_Associated	NA
cg00472136	1.20414	8.04e-05	0.00163953	1.35248	3.47e-06	5.18e-05	cg00472136	37	12	57410604	R	TAC3	NM_013251	TSS1500					NA			NA
cg00472277	1.72764	6.69e-07	2.97e-05	1.37115	1.66e-05	0.00019774	cg00472277	37	11	2327755	R	TSPAN32	NM_139022	Body					TRUE	11:2327233-2327898	Promoter_Associated	TRUE
cg00472758	1.57964	2.97e-07	1.51e-05	1.62604	2.81e-08	8.66e-07	cg00472758	37	16	2552820	F	TBC1D24	NM_020705	3'UTR	chr16:2550047-2550508	S_Shelf			TRUE	16:2552796-2553445	Unclassified_Cell_type_specific	NA
cg00474943	0.947776	0.000540283	0.00785741	0.999951	0.000111421	0.00100823	cg00474943	37	17	78877076	F	RPTOR;RPTOR	NM_001163034;NM_020761	Body;Body	chr17:78880030-78880278	N_Shelf			NA			NA
cg00475322	-1.21177	1.92e-05	0.000495627	-1.1161	2.49e-05	0.000278869	cg00475322	37	7	917719	R	C7orf20	NM_015949	Body	chr7:917632-917859	Island			NA			NA
cg00475973	0.714151	0.000266203	0.00440937	1.11707	1.12e-08	4.01e-07	cg00475973	37	6	37448776	R	FTSJD2	NM_015050	3'UTR					TRUE			NA
cg00476149	0.507449	0.000347413	0.00548772	0.512357	0.000124806	0.00111198	cg00476149	37	2	240005942	R	HDAC4	NM_006037	Body	chr2:240005782-240006028	Island			NA			NA
cg00476430	-1.1613	1.09e-05	0.000308625	-1.6565	3.73e-10	2.32e-08	cg00476430	37	8	81947741	R	PAG1	NM_018440	5'UTR					TRUE			NA
cg00476771	1.61988	2.48e-08	1.94e-06	1.71593	7.13e-10	3.96e-08	cg00476771	37	5	64398066	R				chr5:64398699-64399216	N_Shore			TRUE	5:64398027-64399939	Promoter_Associated	NA
cg00477978	0.93347	1.16e-08	1.04e-06	0.721374	1.18e-06	2.06e-05	cg00477978	37	11	6463746	R	HPX	NM_000613	TSS1500					TRUE			NA
cg00480115	-2.38493	2.81e-06	9.91e-05	-1.74316	0.000171651	0.0014641	cg00480115	37	19	35606877	F	FXYD3;FXYD3;FXYD3;FXYD3;FXYD3;FXYD3;FXYD3;FXYD3	NM_005971;NM_001136010;NM_001136007;NM_001136011;NM_021910;NM_001136008;NM_001136009;NM_001136012	5'UTR;5'UTR;5'UTR;5'UTR;5'UTR;5'UTR;5'UTR;5'UTR					NA			NA
cg00481600	1.52896	3.89e-06	0.000130185	1.21657	6.38e-05	0.000624915	cg00481600	37	15	65503829	F	CILP;CILP	NM_003613;NM_003613	5'UTR;1stExon					TRUE	15:65503680-65503871	Unclassified_Cell_type_specific	NA
cg00482994	-1.25791	0.000633941	0.00894699	-2.35257	4.7e-10	2.8e-08	cg00482994	37	6	32945234	F	BRD2;BRD2	NM_001113182;NM_005104	Body;Body					NA			NA
cg00483893	0.486677	0.000466934	0.00697577	0.485111	0.000207387	0.00172226	cg00483893	37	11	60501032	R								NA			NA
cg00487187	2.11479	0.000103128	0.00202018	3.62239	8.96e-11	7.12e-09	cg00487187	37	10	94451625	R	HHEX	NM_002729	Body	chr10:94451329-94451737	Island		RDMR	NA	10:94451326-94451933	Promoter_Associated	NA
cg00487831	1.2944	2.77e-12	1.42e-09	1.08717	1.19e-10	8.94e-09	cg00487831	37	16	67073948	F	CBFB;CBFB	NM_022845;NM_001755	Body;Body					TRUE			NA
cg00490976	1.52663	2.61e-07	1.36e-05	2.18089	6.09e-13	1.24e-10	cg00490976	37	3	194034055	F				chr3:194033392-194033697	S_Shore			TRUE	3:194032742-194034184	Unclassified	NA
cg00491021	2.52489	4.3e-08	3.05e-06	1.32611	0.00103184	0.00678933	cg00491021	37	8	42064880	F	PLAT;PLAT	NM_033011;NM_000930	5'UTR;5'UTR					TRUE			NA
cg00491404	-2.5976	4.54e-09	4.88e-07	-1.85377	3.02e-06	4.6e-05	cg00491404	37	1	110306591	R	EPS8L3;EPS8L3;EPS8L3	NM_139053;NM_024526;NM_133181	TSS200;TSS200;TSS200					NA			NA
cg00492269	0.800835	1.56e-05	0.00041767	0.883171	6.13e-07	1.18e-05	cg00492269	37	17	80798706	R	TBCD;ZNF750	NM_005993;NM_024702	Body;TSS1500					NA			NA
cg00494287	-1.60463	0.000655323	0.00919785	-2.31178	5.3e-07	1.04e-05	cg00494287	37	7	105518489	R	ATXN7L1;ATXN7L1	NM_020725;NM_152749	TSS1500;TSS1500	chr7:105516844-105517963	S_Shore			NA			NA
cg00496026	-1.27242	0.000264264	0.00438384	-1.37639	3.15e-05	0.000341498	cg00496026	37	10	102766610	R	LZTS2	NM_032429	Body	chr10:102766321-102766693	Island			NA			NA
cg00496967	0.684938	5.96e-05	0.00127845	0.566282	0.000335059	0.00259542	cg00496967	37	17	15371256	R	CDRT4	NM_173622	TSS1500					NA			NA
cg00497909	1.47898	2.34e-08	1.85e-06	1.33603	5.76e-08	1.58e-06	cg00497909	37	7	65610409	R	CRCP;CRCP;CRCP;CRCP;CRCP	NM_001040648;NR_024548;NM_014478;NM_001142414;NM_001040647	Body;Body;Body;Body;Body					TRUE	7:65610298-65610439	Gene_Associated_Cell_type_specific	NA
cg00499524	-0.992949	5.21e-05	0.0011419	-0.901221	8.25e-05	0.000778562	cg00499524	37	2	122732669	F								TRUE	2:122731919-122733268	Unclassified	TRUE
cg00499539	1.10707	7.38e-07	3.24e-05	1.94967	6.85e-16	5.65e-13	cg00499539	37	2	113960266	R	PSD4;LOC440839	NM_012455;NR_029399	3'UTR;Body	chr2:113956343-113957042	S_Shelf			NA			NA
cg00499837	1.92468	2e-09	2.5e-07	1.28947	5.92e-06	8.17e-05	cg00499837	37	11	119542542	F	PVRL1;PVRL1	NM_002855;NM_203285	Body;Body					TRUE			TRUE
cg00500100	-1.83785	3.88e-06	0.000129803	-1.39849	0.000122934	0.00109748	cg00500100	37	5	140098250	F	VTRNA1-2	NR_026704	TSS1500					NA			NA
cg00500359	1.42374	0.00069439	0.00963934	3.15259	1.88e-12	3.05e-10	cg00500359	37	11	3175625	R	OSBPL5;OSBPL5;OSBPL5	NM_020896;NM_001144063;NM_145638	5'UTR;5'UTR;5'UTR					NA			NA
cg00500989	-0.988146	4.35e-05	0.000983585	-1.16401	5.58e-07	1.09e-05	cg00500989	37	1	156253073	R	SMG5;TMEM79;TMEM79	NM_015327;NR_026678;NM_032323	TSS1500;Body;TSS1500					NA	1:156251963-156253319	Promoter_Associated	NA
cg00501711	1.09137	8.28e-05	0.00168052	1.09479	2.77e-05	0.000305637	cg00501711	37	20	43538180	R	PABPC1L	NM_001124756	TSS1500	chr20:43538616-43539060	N_Shore			NA			NA
cg00501904	-1.46405	8.53e-05	0.00172562	-2.13283	8.37e-09	3.13e-07	cg00501904	37	1	226001675	R	EPHX1	NM_001136018	5'UTR	chr1:225997646-225998233	S_Shelf			NA			NA
cg00502662	1.34512	0.000144867	0.00267136	1.59828	2.55e-06	3.99e-05	cg00502662	37	7	76053224	F	ZP3;ZP3	NM_001110354;NM_007155	TSS1500;5'UTR					TRUE			NA
cg00504410	1.09069	0.00022332	0.00381528	1.28761	5.38e-06	7.53e-05	cg00504410	37	16	4732262	F	MGRN1;MGRN1;MGRN1;MGRN1	NM_015246;NM_001142291;NM_001142290;NM_001142289	Body;Body;Body;Body	chr16:4732219-4732487	Island			NA			NA
cg00504782	1.24893	3.46e-07	1.71e-05	1.28296	3.53e-08	1.05e-06	cg00504782	37	1	111037272	R								TRUE			NA
cg00506442	1.48889	1.06e-11	3.95e-09	1.43617	3.49e-12	5.05e-10	cg00506442	37	1	6340054	R	ACOT7;ACOT7;ACOT7;ACOT7	NM_181864;NM_181865;NM_007274;NM_181866	Body;Body;Body;Body	chr1:6339948-6340268	Island			NA			NA
cg00507008	2.45993	2.62e-08	2.03e-06	1.3219	0.000643835	0.00454654	cg00507008	37	12	115131421	F				chr12:115130008-115130242	S_Shore		RDMR	TRUE			NA
cg00507477	2.42566	5.19e-13	4.03e-10	2.64719	8.5e-16	6.72e-13	cg00507477	37	15	90292483	R				chr15:90293221-90294733	N_Shore		RDMR	NA	15:90292379-90292797	Unclassified_Cell_type_specific	NA
cg00507815	1.07163	2.78e-05	0.000677406	0.960849	5.48e-05	0.000548541	cg00507815	37	6	38672050	R	GLO1	NM_006708	TSS1500	chr6:38670576-38670975	S_Shore			NA			NA
cg00508965	-2.13456	1.45e-06	5.71e-05	-1.91407	3.41e-06	5.11e-05	cg00508965	37	13	113651326	R	MCF2L;MCF2L	NM_001112732;NM_024979	Body;Body	chr13:113648343-113649601	S_Shore			NA			NA
cg00509649	-1.77302	7.15e-08	4.63e-06	-2.16499	2.64e-11	2.62e-09	cg00509649	37	5	1103848	F	SLC12A7	NM_006598	Body	chr5:1099943-1100764	S_Shelf			NA	5:1103438-1105261	Promoter_Associated_Cell_type_specific	NA
cg00510160	1.16918	2.66e-06	9.47e-05	0.942169	3.87e-05	0.000407639	cg00510160	37	12	5311273	F								TRUE			NA
cg00510552	0.834579	0.000149696	0.00274688	0.910063	1.34e-05	0.000164659	cg00510552	37	16	4511987	R	NMRAL1	NM_020677	Body					NA			NA
cg00511334	1.20152	2.51e-05	0.000621781	1.79362	4.08e-10	2.49e-08	cg00511334	37	16	67918840	F	NRN1L	NM_198443	1stExon	chr16:67918679-67918909	Island			NA			TRUE
cg00512454	-1.56061	1.51e-05	0.00040528	-1.68075	9.82e-07	1.76e-05	cg00512454	37	6	36709214	F	CPNE5	NM_020939	3'UTR					NA			NA
cg00512563	1.09694	2.25e-05	0.000565523	1.42834	1.79e-08	5.92e-07	cg00512563	37	16	87398040	R	FBXO31;FBXO31	NR_024568;NM_024735	Body;Body					TRUE	16:87397872-87398154	Unclassified_Cell_type_specific	TRUE
cg00512872	1.506	5.91e-07	2.67e-05	1.21383	1.15e-05	0.000144034	cg00512872	37	7	6268584	F	CYTH3	NM_004227	Body					TRUE			NA
cg00513100	0.609041	1.45e-05	0.000391322	0.554084	2.33e-05	0.000263642	cg00513100	37	3	66487501	R	LRIG1	NM_015541	Body					TRUE			NA
cg00514353	2.15616	2.69e-11	8.28e-09	2.22925	7.02e-13	1.39e-10	cg00514353	37	5	141233646	R	PCDH1	NM_032420	Body	chr5:141233566-141233894	Island			NA			NA
cg00514486	-1.90002	4.48e-09	4.82e-07	-2.16751	7.54e-12	9.45e-10	cg00514486	37	3	49837348	R	CDH29	NM_001007540	TSS200	chr3:49840103-49841191	N_Shelf			NA			NA
cg00515559	-0.596021	0.000271768	0.00448533	-0.68254	1.24e-05	0.000153175	cg00515559	37	7	104652153	R	LOC100216545	NR_024586	Body	chr7:104653119-104654966	N_Shore			NA			NA
cg00515905	-2.94814	1.04e-08	9.47e-07	-2.07461	6.95e-06	9.38e-05	cg00515905	37	1	110306507	R	EPS8L3;EPS8L3;EPS8L3;EPS8L3;EPS8L3;EPS8L3	NM_139053;NM_139053;NM_133181;NM_024526;NM_133181;NM_024526	5'UTR;1stExon;5'UTR;1stExon;1stExon;5'UTR					NA			NA
cg00516481	2.18899	0.000141414	0.00261989	2.63604	1.88e-06	3.08e-05	cg00516481	37	21	44073202	F	PDE9A;PDE9A;PDE9A;PDE9A;PDE9A;PDE9A;PDE9A;PDE9A;PDE9A;PDE9A;PDE9A;PDE9A;PDE9A;PDE9A;PDE9A;PDE9A;PDE9A;PDE9A;PDE9A;PDE9A	NM_001001571;NM_001001573;NM_001001568;NM_002606;NM_001001569;NM_001001570;NM_001001578;NM_001001575;NM_001001582;NM_001001581;NM_001001572;NM_001001585;NM_001001579;NM_001001574;NM_001001567;NM_001001583;NM_001001584;NM_001001577;NM_001001580;NM_001001576	TSS1500;TSS1500;TSS1500;TSS1500;TSS1500;TSS1500;TSS1500;TSS1500;TSS1500;TSS1500;TSS1500;TSS1500;TSS1500;TSS1500;TSS1500;TSS1500;TSS1500;TSS1500;TSS1500;TSS1500	chr21:44073201-44074650	Island			NA	21:44072208-44073357	Unclassified	NA
cg00516870	-2.02666	4.44e-05	0.000999963	-2.03161	1.4e-05	0.000170685	cg00516870	37	17	76838009	F	USP36	NM_025090	TSS1500	chr17:76836060-76837438	S_Shore			NA			NA
cg00516966	-1.41821	4.36e-05	0.000985531	-1.10161	0.000562808	0.00405232	cg00516966	37	17	19651653	F	ALDH3A1;ALDH3A1	NM_000691;NM_000691	5'UTR;1stExon	chr17:19648139-19648492	S_Shelf			NA			NA
cg00517855	-1.26992	0.000114556	0.00220391	-1.70311	1.22e-07	2.99e-06	cg00517855	37	8	146016408	R	RPL8;RPL8	NM_033301;NM_000973	Body;Body	chr8:146016927-146018664	N_Shore			NA			NA
cg00518468	-3.01745	2.69e-10	4.92e-08	-2.25688	1.39e-07	3.34e-06	cg00518468	37	9	139588064	R				chr9:139589028-139589256	N_Shore			TRUE			NA
cg00519299	-1.10755	0.000554903	0.00802623	-1.62231	2.63e-07	5.74e-06	cg00519299	37	11	60623639	R	GPR44	NM_004778	TSS200	chr11:60619924-60621111	S_Shelf			TRUE			NA
cg00520708	-1.10136	0.000127804	0.00241068	-1.54558	4.76e-08	1.35e-06	cg00520708	37	5	134181266	R	C5orf24;C5orf24	NM_152409;NM_001135586	TSS200;TSS1500	chr5:134181483-134182250	N_Shore			NA	5:134181189-134182550	Promoter_Associated	NA
cg00521239	-1.02352	3.07e-05	0.000734349	-1.07301	4.01e-06	5.86e-05	cg00521239	37	8	145015964	F	PLEC1;PLEC1;PLEC1;PLEC1;PLEC1;PLEC1;PLEC1	NM_201381;NM_201382;NM_000445;NM_201378;NM_201379;NM_201383;NM_201380	Body;Body;Body;Body;Body;Body;Body	chr8:145016417-145016916	N_Shore			NA			NA
cg00524374	-2.77584	6.67e-16	2.86e-12	-3.01184	5.8e-19	2.23e-15	cg00524374	37	10	3894968	F								TRUE	10:3894579-3895067	Unclassified_Cell_type_specific	TRUE
cg00525597	0.804781	2.34e-05	0.000586138	0.85884	2.04e-06	3.29e-05	cg00525597	37	1	973595	R	AGRN	NM_198576	Body	chr1:975496-980305	N_Shore			NA			NA
cg00526163	-1.13623	4.89e-06	0.000157851	-1.06069	5.09e-06	7.18e-05	cg00526163	37	1	171454351	R	BAT2L2	NM_015172	TSS1500	chr1:171454517-171455239	N_Shore			NA	1:171453975-171455862	Promoter_Associated	TRUE
cg00526772	1.69824	1.07e-06	4.42e-05	1.37166	1.79e-05	0.000210334	cg00526772	37	10	119830037	F	CASC2;CASC2;CASC2	NR_026940;NR_026939;NR_026941	Body;Body;Body					TRUE			NA
cg00527307	1.06693	0.000141954	0.00262823	1.73191	1.01e-09	5.29e-08	cg00527307	37	13	34208894	F								TRUE			NA
cg00530414	-1.48201	6.75e-05	0.00141827	-1.50478	1.79e-05	0.000210771	cg00530414	37	16	18800193	R	RPS15A;RPS15A	NM_001019;NM_001030009	Body;Body	chr16:18801251-18801866	N_Shore		RDMR	NA			NA
cg00531628	-0.691084	0.000199086	0.00347061	-0.776883	1.13e-05	0.000142086	cg00531628	37	2	163174891	R	IFIH1;IFIH1	NM_022168;NM_022168	5'UTR;1stExon					NA	2:163174250-163176130	Promoter_Associated	NA
cg00532335	1.18489	3.75e-06	0.000126322	1.03536	1.33e-05	0.000162948	cg00532335	37	10	95516861	R	LGI1	NM_005097	TSS1500					TRUE			NA
cg00532399	-1.78249	4.8e-05	0.00106446	-2.39411	2.71e-08	8.39e-07	cg00532399	37	5	171209553	R								NA			NA
cg00532667	-0.862298	0.000496582	0.00732478	-0.816118	0.000430634	0.00322128	cg00532667	37	4	9692836	F				chr4:9692917-9693603	N_Shore			NA	4:9692823-9693797	Promoter_Associated	NA
cg00533891	1.26335	3.25e-05	0.000771251	1.39202	1.59e-06	2.67e-05	cg00533891	37	10	80919242	R	ZMIZ1	NM_020338	5'UTR					TRUE			TRUE
cg00534274	-1.54082	2.77e-07	1.43e-05	-1.0212	0.000149895	0.00130243	cg00534274	37	4	139163341	R	SLC7A11;SLC7A11	NM_014331;NM_014331	1stExon;5'UTR					NA			NA
cg00534655	0.758917	0.000637437	0.00898576	0.665169	0.00130861	0.00831056	cg00534655	37	5	139492727	F	PURA	NM_005859	TSS1500	chr5:139492723-139492966	Island			NA			NA
cg00535514	-3.47367	7.97e-06	0.00023759	-3.9633	1.17e-07	2.89e-06	cg00535514	37	19	44205563	F				chr19:44203558-44203987	S_Shore			NA	19:44205392-44205878	Promoter_Associated_Cell_type_specific	TRUE
cg00535785	1.6253	6.23e-12	2.6e-09	1.54048	3.86e-12	5.49e-10	cg00535785	37	16	49766785	F	ZNF423	NM_015069	Body					TRUE			NA
cg00538017	0.608691	7.42e-06	0.000223648	0.644962	5.93e-07	1.15e-05	cg00538017	37	6	64029870	R	LGSN;LGSN;LGSN;LGSN	NM_016571;NM_001143940;NM_001143940;NM_016571	5'UTR;1stExon;5'UTR;1stExon					NA			NA
cg00538888	1.08853	2.43e-07	1.28e-05	0.934867	1.59e-06	2.67e-05	cg00538888	37	10	129703001	F				chr10:129705217-129706237	N_Shelf		RDMR	NA			NA
cg00539049	1.63241	5.12e-05	0.00112558	2.43073	1.7e-09	8.24e-08	cg00539049	37	2	149933534	F	LYPD6B	NM_177964	5'UTR					TRUE			NA
cg00539322	0.563609	7.91e-05	0.0016182	0.512179	0.000120629	0.00107976	cg00539322	37	2	234216360	F	SAG;SAG	NM_000541;NM_000541	1stExon;5'UTR					NA			NA
cg00540067	1.31292	2.46e-05	0.000609845	1.92443	6.91e-10	3.85e-08	cg00540067	37	3	126074344	F	KLF15	NM_014079	5'UTR	chr3:126074783-126076865	N_Shore			NA			NA
cg00540558	-0.851982	4.02e-06	0.000133641	-0.754493	1.11e-05	0.000140224	cg00540558	37	19	40930735	F	SERTAD1	NM_013376	5'UTR	chr19:40931261-40932113	N_Shore			NA	19:40930613-40932386	Promoter_Associated	NA
cg00540593	-1.52175	5.81e-07	2.64e-05	-0.915854	0.00076297	0.00524991	cg00540593	37	20	61977814	R	CHRNA4	NM_000744	3'UTR	chr20:61978015-61978294	N_Shore			NA			NA
cg00541718	1.26696	2.27e-08	1.8e-06	1.09218	1.76e-07	4.1e-06	cg00541718	37	7	630823	F	PRKAR1B;PRKAR1B;PRKAR1B;PRKAR1B;PRKAR1B;PRKAR1B	NM_001164759;NM_001164762;NM_001164758;NM_001164760;NM_001164761;NM_002735	Body;Body;Body;Body;Body;Body	chr7:631836-632135	N_Shore			NA			TRUE
cg00543073	2.18318	3.14e-06	0.000108798	2.87359	5.84e-10	3.36e-08	cg00543073	37	2	60773386	F	BCL11A;BCL11A;BCL11A	NM_022893;NM_138559;NM_018014	Body;Body;Body	chr2:60776596-60778157	N_Shelf			TRUE			NA
cg00545886	1.51324	4.91e-10	8.01e-08	1.16574	1.08e-07	2.7e-06	cg00545886	37	20	36146069	F	BLCAP;BLCAP;BLCAP;BLCAP;BLCAP	NM_006698;NM_001167823;NM_001167821;NM_001167820;NM_001167822	3'UTR;3'UTR;3'UTR;3'UTR;3'UTR	chr20:36148603-36150136	N_Shelf			TRUE			NA
cg00547143	0.947587	0.000174188	0.00311309	1.12193	3.57e-06	5.3e-05	cg00547143	37	11	68450618	F	GAL	NM_015973	TSS1500	chr11:68451359-68452846	N_Shore			TRUE			NA
cg00547480	1.86445	2.07e-10	4.04e-08	1.33252	3.34e-07	7.03e-06	cg00547480	37	10	103875961	R	LDB1;LDB1	NM_001113407;NM_003893	Body;TSS1500	chr10:103879633-103880628	N_Shelf			NA			NA
cg00549219	0.980865	1.43e-07	8.27e-06	1.27699	7.48e-12	9.38e-10	cg00549219	37	5	177370476	R				chr5:177370962-177371612	N_Shore			NA			NA
cg00550340	0.842373	1.87e-05	0.000485811	0.651018	0.000318496	0.00248477	cg00550340	37	17	72985299	R	CDR2L	NM_014603	Body	chr17:72983621-72984591	S_Shore			TRUE	17:72983308-72985486	Unclassified	NA
cg00550797	-1.80494	3.77e-08	2.74e-06	-1.2185	3.33e-05	0.000357808	cg00550797	37	16	57653904	F	GPR56;GPR56	NM_001145770;NM_005682	TSS200;TSS200					NA			NA
cg00551143	1.33097	1.27e-09	1.74e-07	1.55282	6.67e-13	1.33e-10	cg00551143	37	7	28998860	R	TRIL	NM_014817	TSS1500	chr7:28995305-28998541	S_Shore		CDMR	NA			NA
cg00551398	-1.53671	0.000313007	0.00503811	-2.83068	1.2e-10	9.02e-09	cg00551398	37	6	88298474	R	RARS2;ORC3L;ORC3L	NM_020320;NM_012381;NM_181837	Body;TSS1500;TSS1500	chr6:88299620-88299945	N_Shore			NA			NA
cg00551954	0.780103	3.84e-08	2.78e-06	0.591006	4.36e-06	6.3e-05	cg00551954	37	5	1054113	F	SLC12A7	NM_006598	Body	chr5:1054619-1054880	N_Shore			NA			NA
cg00553610	1.18051	0.00064538	0.00908142	1.33322	5.03e-05	0.000509936	cg00553610	37	4	82521620	R								TRUE			NA
cg00555420	1.39904	2.44e-05	0.000605757	1.88492	8.04e-09	3.03e-07	cg00555420	37	4	16214868	F	TAPT1	NM_153365	Body					TRUE			NA
cg00556100	0.951252	2.37e-05	0.000592059	1.02338	1.75e-06	2.9e-05	cg00556100	37	1	110407766	F								TRUE			NA
cg00557996	1.19	2.3e-06	8.37e-05	0.838234	0.000246453	0.0019976	cg00557996	37	11	69945518	R	ANO1;ANO1	NM_018043;NR_030691	Body;Body					TRUE			NA
cg00558219	1.90508	1.42e-10	2.99e-08	1.8065	9.04e-11	7.17e-09	cg00558219	37	2	157184137	R	NR4A2	NM_006186	Body	chr2:157184389-157184632	N_Shore			TRUE			NA
cg00558718	-0.754507	0.000227018	0.00386696	-0.750908	9.56e-05	0.000884145	cg00558718	37	3	120397653	F	HGD	NM_000187	Body					TRUE			NA
cg00559635	2.38046	6.31e-14	8.52e-11	2.33397	8.91e-15	4.33e-12	cg00559635	37	4	3415930	F	RGS12;RGS12;RGS12	NM_198229;NM_198227;NM_002926	Body;Body;Body	chr4:3414681-3415353	S_Shore			NA	4:3415557-3416048	Unclassified_Cell_type_specific	TRUE
cg00559992	-2.92666	1.87e-09	2.37e-07	-1.84563	1.7e-05	0.000200872	cg00559992	37	5	67581342	F	PIK3R1	NM_181523	Body	chr5:67584213-67584451	N_Shelf			NA			NA
cg00560072	1.67456	3.12e-09	3.59e-07	1.72512	1.61e-10	1.15e-08	cg00560072	37	1	61750543	F	NFIA;NFIA;NFIA;NFIA	NM_001145512;NM_001145511;NM_001134673;NM_005595	Body;Body;Body;Body					TRUE			NA
cg00560724	0.974	0.000314651	0.00505898	1.07992	2.62e-05	0.000291493	cg00560724	37	6	10626970	R	GCNT2;GCNT2;GCNT2	NM_001491;NM_145655;NM_145649	3'UTR;3'UTR;3'UTR					NA	6:10626935-10627134	Unclassified_Cell_type_specific	NA
cg00561322	1.78106	3.87e-09	4.3e-07	1.10153	3.56e-05	0.000379171	cg00561322	37	11	111606373	R	PPP2R1B	NM_181699	Body					TRUE			TRUE
cg00562430	-1.49862	0.000463203	0.0069335	-1.75779	1.71e-05	0.000202177	cg00562430	37	8	66475106	R								NA			NA
cg00562504	0.877223	0.00042901	0.00651371	0.931951	7.6e-05	0.000726325	cg00562504	37	10	468347	R	DIP2C	NM_014974	Body	chr10:465928-466396	S_Shore			NA			NA
cg00563348	-1.16757	0.000129934	0.00244338	-1.59121	1.02e-07	2.58e-06	cg00563348	37	15	41184109	R				chr15:41186255-41187169	N_Shelf			NA	15:41184057-41184738	Unclassified	NA
cg00565263	0.906976	7.97e-06	0.00023759	0.879499	4.04e-06	5.9e-05	cg00565263	37	1	32052246	R	TINAGL1	NM_022164	Body	chr1:32052471-32052771	N_Shore			TRUE			NA
cg00565412	0.954424	7.47e-06	0.000225103	0.660494	0.000652186	0.0045962	cg00565412	37	21	26933554	F	MIR155HG	NR_001458	TSS1500	chr21:26934423-26934805	N_Shore			NA	21:26933429-26933564	Unclassified_Cell_type_specific	NA
cg00566158	1.58408	1.2e-06	4.87e-05	1.76199	1.93e-08	6.31e-07	cg00566158	37	7	157461108	R	PTPRN2;PTPRN2;PTPRN2	NM_002847;NM_130842;NM_130843	Body;Body;Body					NA			NA
cg00566187	0.776528	4.84e-09	5.15e-07	0.71317	8.11e-09	3.05e-07	cg00566187	37	1	230250356	R	GALNT2	NM_004481	Body					NA			NA
cg00569418	1.09904	2.98e-06	0.0001041	1.09521	8.01e-07	1.48e-05	cg00569418	37	19	50192100	F	C19orf76;C19orf76	NM_001101340;NM_001101340	1stExon;5'UTR	chr19:50192499-50192802	N_Shore			TRUE			NA
cg00569813	-3.07372	8.76e-12	3.38e-09	-1.97879	4.33e-07	8.77e-06	cg00569813	37	8	8483549	R								TRUE			TRUE
cg00570628	-2.10166	5.8e-06	0.000182184	-1.41726	0.000750951	0.00518112	cg00570628	37	11	17563125	R	USH1C;USH1C	NM_153676;NM_005709	Body;Body	chr11:17565766-17566052	N_Shelf			NA	11:17563046-17563168	Unclassified_Cell_type_specific	NA
cg00571483	0.811976	0.000352693	0.00555585	1.04083	2.14e-06	3.43e-05	cg00571483	37	1	59046173	R				chr1:59042013-59043295	S_Shelf			NA			NA
cg00573352	0.964118	0.000528701	0.00771455	1.46091	1.06e-07	2.67e-06	cg00573352	37	10	35754300	R	CCNY;CCNY	NM_145012;NM_181698	Body;5'UTR					TRUE			NA
cg00574206	0.708618	2.11e-07	1.13e-05	0.659928	2.34e-07	5.21e-06	cg00574206	37	12	26262307	R								TRUE			NA
cg00574278	1.28565	1.31e-05	0.00036027	1.48334	1.73e-07	4.03e-06	cg00574278	37	16	89735878	R	C16orf55	NM_153025	Body	chr16:89734985-89735189	S_Shore			NA			NA
cg00575135	0.894333	6.73e-08	4.41e-06	0.53514	0.000269476	0.00215592	cg00575135	37	16	2174255	R	PKD1;PKD1	NM_001009944;NM_000296	Body;Body	chr16:2177128-2177329	N_Shelf			NA			NA
cg00575674	-0.881322	2.68e-05	0.000655648	-0.920336	3.69e-06	5.45e-05	cg00575674	37	1	61314297	R								TRUE			NA
cg00575896	0.655708	0.000456421	0.00685083	0.70469	6.9e-05	0.000668163	cg00575896	37	3	50357171	F	HYAL2;HYAL2	NM_033158;NM_003773	Body;Body	chr3:50357453-50357683	N_Shore			TRUE			NA
cg00579868	1.90895	5.54e-08	3.76e-06	2.1022	5.6e-10	3.25e-08	cg00579868	37	7	5271516	R	WIPI2;WIPI2;WIPI2;WIPI2;WIPI2	NM_016003;NM_001033520;NM_001033519;NM_015610;NM_001033518	3'UTR;3'UTR;3'UTR;3'UTR;3'UTR	chr7:5267748-5268110	S_Shelf		CDMR	NA	7:5271450-5271525	Gene_Associated	NA
cg00581603	0.541696	1.51e-05	0.000405772	0.486706	2.99e-05	0.000326163	cg00581603	37	1	53442535	F	SCP2;SCP2	NM_001007098;NM_002979	Body;Body					TRUE			NA
cg00583733	1.19058	1.5e-05	0.000404164	1.70504	5.82e-10	3.35e-08	cg00583733	37	16	30075102	F	ALDOA;ALDOA;ALDOA	NM_001127617;NM_184043;NM_000034	TSS1500;TSS1500;5'UTR	chr16:30076310-30077872	N_Shore			NA			NA
cg00585076	0.481283	0.000442434	0.00667604	0.415506	0.0011101	0.00722554	cg00585076	37	6	168376325	F				chr6:168377416-168377724	N_Shore			NA			NA
cg00585790	-1.51155	1.44e-07	8.29e-06	-1.29598	1.04e-06	1.85e-05	cg00585790	37	2	109204845	F	LIMS1;LIMS1	NM_004987;NM_004987	1stExon;5'UTR			low-CpG:108571177-108571466		NA			NA
cg00585818	1.53706	1.79e-06	6.79e-05	1.25195	2.35e-05	0.000265832	cg00585818	37	16	1053715	R				chr16:1056845-1057053	N_Shelf			NA	16:1052731-1054554	Unclassified_Cell_type_specific	NA
cg00587342	-2.8003	1.95e-09	2.45e-07	-2.44541	1.37e-08	4.72e-07	cg00587342	37	22	41983798	R	PMM1	NM_002676	Body	chr22:41985525-41986045	N_Shore			NA			NA
cg00589251	-1.60201	1.11e-10	2.48e-08	-1.53015	5.55e-11	4.82e-09	cg00589251	37	3	132036382	R	ACPP;ACPP	NM_001134194;NM_001099	1stExon;1stExon					TRUE			NA
cg00589493	-2.07953	1.97e-10	3.89e-08	-1.48547	3.26e-07	6.89e-06	cg00589493	37	11	64658940	R	MIR192;MIR194-2	NR_029578;NR_029829	TSS1500;TSS200	chr11:64662462-64662880	N_Shelf			NA			NA
cg00589929	1.32003	0.000199776	0.00347937	2.36574	9.57e-11	7.5e-09	cg00589929	37	2	15966003	R								TRUE			NA
cg00590251	1.57267	4.24e-10	7.12e-08	1.45425	6.07e-10	3.46e-08	cg00590251	37	2	119980583	R	STEAP3;STEAP3;STEAP3	NM_001008410;NM_018234;NM_182915	TSS1500;TSS1500;TSS1500	chr2:119981079-119981818	N_Shore			NA			NA
cg00590639	2.39942	7.72e-05	0.00158675	3.68945	1.45e-09	7.21e-08	cg00590639	37	19	10464771	R	TYK2	NM_003331	Body	chr19:10464666-10464927	Island			NA			TRUE
cg00594040	-2.22483	0.00064328	0.00905717	-1.98652	0.00108328	0.00707844	cg00594040	37	2	8422258	F								NA			NA
cg00594099	1.59795	1.61e-05	0.000427483	2.17441	3.03e-09	1.33e-07	cg00594099	37	1	27893886	R	AHDC1	NM_001029882	5'UTR	chr1:27894927-27895524	N_Shore			TRUE			NA
cg00595243	-1.32815	0.000488548	0.00723217	-2.05024	5.69e-08	1.57e-06	cg00595243	37	6	133137893	F	RPS12;SNORD100;SNORA33	NM_001016;NR_002435;NR_002436	Body;TSS200;TSS1500	chr6:133135364-133135829	S_Shelf			NA			NA
cg00596048	2.08749	3.15e-05	0.000750674	1.4699	0.00133937	0.00847662	cg00596048	37	1	41847267	F				chr1:41847264-41849204	Island			NA			NA
cg00601711	1.37937	6.48e-08	4.28e-06	0.737407	0.00101466	0.00669267	cg00601711	37	5	1089507	F	SLC12A7	NM_006598	Body	chr5:1087533-1087909	S_Shore			NA			NA
cg00602295	-2.89423	4.28e-11	1.18e-08	-2.71832	3.73e-11	3.48e-09	cg00602295	37	16	81328089	R							DMR	NA			NA
cg00602416	1.45804	0.000188467	0.00331755	1.64504	9.86e-06	0.00012619	cg00602416	37	10	21797819	F				chr10:21797632-21799341	Island			NA			NA
cg00602502	0.550044	0.000117514	0.00225021	0.50255	0.000163588	0.00140458	cg00602502	37	15	26089080	F	ATP10A	NM_024490	Body					TRUE			NA
cg00603110	1.17874	3.44e-06	0.00011746	1.7667	8.97e-12	1.09e-09	cg00603110	37	6	134395621	F								TRUE			NA
cg00607630	1.15304	4.57e-06	0.00014921	0.987658	2.23e-05	0.00025452	cg00607630	37	16	9030093	R	USP7	NM_003470	Body					TRUE	16:9029364-9030953	Promoter_Associated	NA
cg00608540	0.811262	0.000335566	0.00533219	1.79854	1.76e-13	4.6e-11	cg00608540	37	5	180627973	R	TRIM7;TRIM7;TRIM7;TRIM7;TRIM7	NM_203297;NM_203293;NM_203294;NM_203295;NM_203296	TSS200;Body;5'UTR;5'UTR;5'UTR	chr5:180630981-180632569	N_Shelf			NA			NA
cg00610577	2.47126	7.15e-09	7.06e-07	2.35443	4.26e-09	1.77e-07	cg00610577	37	12	12008666	R	ETV6	NM_001987	Body					TRUE			NA
cg00613284	1.30088	2.15e-05	0.000545674	1.5674	1.22e-07	2.99e-06	cg00613284	37	8	67419936	R	C8orf46	NM_152765	Body	chr8:67417588-67417876	S_Shelf			NA	8:67419490-67420090	Unclassified	TRUE
cg00614959	1.15334	3.04e-07	1.54e-05	1.33019	1.18e-09	6.01e-08	cg00614959	37	4	720870	F	PCGF3	NM_006315	5'UTR	chr4:724335-726070	N_Shelf			NA			TRUE
cg00618096	0.449906	0.000237133	0.00401027	0.430916	0.000172495	0.00147013	cg00618096	37	2	106253151	F								TRUE			NA
cg00620452	-1.04069	0.000457848	0.00686694	-0.98606	0.000390943	0.0029644	cg00620452	37	3	32147645	F	GPD1L	NM_015141	TSS1500	chr3:32147826-32148874	N_Shore			NA	3:32147510-32148764	Promoter_Associated	NA
cg00621084	-1.57959	3.33e-05	0.000784904	-1.70744	2.41e-06	3.8e-05	cg00621084	37	2	191400610	R	TMEM194B	NM_001142645	TSS1500	chr2:191399089-191399742	S_Shore			NA			NA
cg00624949	1.11751	7.32e-11	1.79e-08	1.09243	1.62e-11	1.76e-09	cg00624949	37	6	32134620	R	EGFL8	NM_030652	Body	chr6:32134460-32135196	Island			TRUE			NA
cg00624976	-1.09589	3.04e-07	1.54e-05	-1.0009	5.23e-07	1.03e-05	cg00624976	37	20	61846766	R	YTHDF1	NM_017798	Body	chr20:61846843-61848103	N_Shore			NA	20:61846284-61847956	Promoter_Associated	NA
cg00626119	1.22887	3.14e-08	2.35e-06	0.672705	0.000561374	0.00404342	cg00626119	37	1	156785288	F	SH2D2A;SH2D2A;NTRK1;SH2D2A;SH2D2A;SH2D2A	NM_001161443;NM_001161442;NM_001007792;NM_003975;NM_001161441;NM_001161444	Body;Body;TSS1500;Body;Body;Body	chr1:156783523-156784037	S_Shore			NA			NA
cg00626312	1.22804	0.000224901	0.00383634	1.90577	9.82e-09	3.58e-07	cg00626312	37	3	184409746	R								TRUE			TRUE
cg00626515	0.785599	0.000417745	0.00637067	1.23815	2.39e-08	7.54e-07	cg00626515	37	20	56287004	R	PMEPA1;PMEPA1;PMEPA1	NM_199171;NM_199169;NM_199170	TSS1500;TSS1500;TSS1500	chr20:56283891-56285395	S_Shore			NA			NA
cg00628382	0.867144	1.15e-05	0.000323018	1.02038	8.98e-08	2.31e-06	cg00628382	37	3	176820549	R	TBL1XR1	NM_024665	5'UTR					TRUE			NA
cg00630892	1.16388	0.000454033	0.00681976	2.14492	3.09e-10	1.98e-08	cg00630892	37	8	144921654	F	NRBP2	NM_178564	5'UTR	chr8:144921644-144921914	Island			TRUE			NA
cg00630991	1.5191	1.76e-10	3.56e-08	1.3903	3.55e-10	2.22e-08	cg00630991	37	12	12252249	F	BCL2L14;BCL2L14;BCL2L14	NM_138723;NM_030766;NM_138722	3'UTR;3'UTR;3'UTR					NA			NA
cg00631221	-1.29927	3.07e-09	3.54e-07	-1.3554	1.05e-10	8.06e-09	cg00631221	37	6	139307985	R	REPS1;REPS1	NM_001128617;NM_031922	Body;Body	chr6:139308498-139309559	N_Shore			NA			NA
cg00632019	0.645115	6.26e-07	2.81e-05	0.487867	3.55e-05	0.000378469	cg00632019	37	16	27217587	R	JMJD5;JMJD5	NM_001145348;NM_024773	Body;5'UTR	chr16:27214772-27215678	S_Shore			NA			NA
cg00632379	0.416512	0.000474537	0.00706451	0.490056	1.68e-05	0.000198937	cg00632379	37	6	113306339	R								TRUE			NA
cg00632575	-0.803855	0.000179601	0.00319098	-0.644428	0.00116307	0.00751659	cg00632575	37	7	5539927	R	FBXL18	NM_024963	Body	chr7:5539957-5541567	N_Shore			NA			NA
cg00635560	1.23918	0.000389733	0.00602435	1.52556	5.52e-06	7.7e-05	cg00635560	37	12	56359158	R	CDK2;CDK2;SILV	NM_001798;NM_052827;NM_006928	TSS1500;TSS1500;Body	chr12:56360467-56360909	N_Shore			NA			NA
cg00636194	-1.94542	1.92e-05	0.000496537	-2.52071	1.59e-08	5.37e-07	cg00636194	37	20	44168629	R	WFDC6	NM_080827	TSS1500					NA			NA
cg00636737	1.18198	3.19e-06	0.000110379	1.43108	7.04e-09	2.7e-07	cg00636737	37	20	62695569	R	TCEA2;TCEA2	NM_003195;NM_198723	Body;5'UTR	chr20:62693942-62695282	S_Shore			NA	20:62694020-62695720	Promoter_Associated	NA
cg00637144	1.32531	1.71e-09	2.21e-07	1.08635	6.39e-08	1.73e-06	cg00637144	37	13	52360268	R	DHRS12;DHRS12	NM_001031719;NM_024705	Body;Body					TRUE			NA
cg00638574	-0.893817	0.000266263	0.00440983	-0.941772	4.84e-05	0.000493125	cg00638574	37	1	209956565	R	C1orf74	NM_152485	Body	chr1:209957721-209958167	N_Shore			NA			NA
cg00639041	1.1602	6.5e-10	1.01e-07	1.10476	3.73e-10	2.31e-08	cg00639041	37	17	1438613	R	PITPNA	NM_006224	Body					TRUE			NA
cg00641052	-1.89803	6.14e-07	2.77e-05	-1.14596	0.000757004	0.00521557	cg00641052	37	16	50753673	F	NOD2	NM_022162	Body					TRUE			NA
cg00641127	1.02763	3e-08	2.27e-06	0.937037	5.78e-08	1.59e-06	cg00641127	37	6	33179564	R	RING1	NM_002931	Body	chr6:33181010-33181256	N_Shore			NA			NA
cg00643814	1.63588	5.91e-06	0.000185034	1.41326	2.43e-05	0.000273009	cg00643814	37	12	106573195	R								TRUE			NA
cg00645755	-1.81258	2.66e-08	2.06e-06	-0.964746	0.00072355	0.00501873	cg00645755	37	7	1514031	F	INTS1	NM_001080453	Body	chr7:1513775-1514052	Island			NA	7:1513238-1514799	Gene_Associated	NA
cg00646396	1.35482	1.33e-06	5.3e-05	1.10254	1.87e-05	0.000218562	cg00646396	37	1	26482755	R								TRUE			NA
cg00647040	-1.39813	2.35e-06	8.52e-05	-0.970179	0.000303565	0.002386	cg00647040	37	17	12634361	F	MYOCD;MYOCD;MYOCD	NM_001146313;NM_153604;NM_001146312	Body;Body;Body					TRUE			NA
cg00648883	-2.55401	6.45e-05	0.001365	-1.9424	0.000954028	0.00634977	cg00648883	37	13	32524761	F	EEF1DP3	NR_027062	Body	chr13:32526882-32527373	N_Shelf			NA			NA
cg00651016	-2.59966	1.77e-06	6.74e-05	-1.96787	7.48e-05	0.000716081	cg00651016	37	16	552754	R	RAB11FIP3;RAB11FIP3	NM_014700;NM_001142272	Body;Body			low-CpG:492721-492769		NA			NA
cg00651401	1.7359	4.64e-07	2.18e-05	2.13716	2.76e-10	1.8e-08	cg00651401	37	3	195623338	F	TNK2;TNK2	NM_001010938;NM_005781	TSS1500;5'UTR	chr3:195622187-195623033	S_Shore		RDMR	NA			NA
cg00651488	2.38205	1.09e-12	7.06e-10	1.87341	4.4e-10	2.65e-08	cg00651488	37	16	85236465	F								TRUE			TRUE
cg00652332	1.49	1.39e-06	5.53e-05	1.24116	1.3e-05	0.000160063	cg00652332	37	16	88598320	F	ZFPM1	NM_153813	Body	chr16:88598447-88599162	N_Shore			NA	16:88598246-88598383	Unclassified_Cell_type_specific	NA
cg00653615	-0.941949	1.99e-05	0.000512335	-1.05157	6.4e-07	1.22e-05	cg00653615	37	1	151029327	R	CDC42SE1;CDC42SE1	NM_001038707;NM_020239	5'UTR;5'UTR	chr1:151031767-151032352	N_Shelf			NA	1:151028715-151029603	Promoter_Associated_Cell_type_specific	NA
cg00653650	1.30938	0.000240248	0.00405187	2.15489	2.12e-09	9.92e-08	cg00653650	37	10	102245802	R				chr10:102241980-102242559	S_Shelf			TRUE			NA
cg00653870	1.62001	5.56e-10	8.86e-08	1.02605	7.68e-06	0.000101968	cg00653870	37	5	176923028	F	PDLIM7;PDLIM7;PDLIM7	NM_005451;NM_213636;NM_203352	Body;Body;Body	chr5:176923804-176925339	N_Shore			TRUE	5:176921975-176923731	Promoter_Associated_Cell_type_specific	NA
cg00654637	1.28171	0.000280215	0.0046011	1.87236	7.45e-08	1.97e-06	cg00654637	37	9	131156065	R	MIR219-2	NR_029837	TSS1500	chr9:131154346-131155923	S_Shore			NA			NA
cg00658440	1.58479	3.29e-07	1.64e-05	2.10589	1.28e-11	1.45e-09	cg00658440	37	12	91774944	R								TRUE			NA
cg00658743	-2.13518	0.000366548	0.00573357	-1.90603	0.000644513	0.00455031	cg00658743	37	2	620044	F				chr2:620639-621993	N_Shore			NA			NA
cg00659250	-2.30226	3.49e-05	0.000816468	-2.54408	1.63e-06	2.73e-05	cg00659250	37	7	73182236	F				chr7:73183379-73185115	N_Shore			NA			NA
cg00659931	1.1406	0.000148614	0.00272984	1.01909	0.000275546	0.00219727	cg00659931	37	15	102010125	R	PCSK6;PCSK6;PCSK6;PCSK6;PCSK6;PCSK6;PCSK6;PCSK6	NM_002570;NM_138320;NM_138319;NM_138324;NM_138323;NM_138325;NM_138322;NM_138321	Body;Body;Body;Body;Body;Body;Body;Body					NA			NA
cg00660009	1.24681	4.9e-05	0.0010835	1.59011	1.04e-07	2.62e-06	cg00660009	37	6	3054884	F								NA			NA
cg00660096	1.74947	0.000164154	0.00296285	1.57664	0.000270382	0.00216193	cg00660096	37	17	81023323	R				chr17:81024122-81024360	N_Shore			NA			NA
cg00663832	-0.996026	5.26e-05	0.00115188	-1.23651	2.22e-07	4.98e-06	cg00663832	37	6	30646846	R	KIAA1949;KIAA1949	NM_001134870;NM_133471	Body;Body					NA	6:30646694-30647418	Promoter_Associated	TRUE
cg00664222	-1.00816	1.04e-06	4.32e-05	-1.14121	1e-08	3.64e-07	cg00664222	37	8	124934735	R	FER1L6	NM_001039112	5'UTR					TRUE	8:124934398-124935206	Unclassified_Cell_type_specific	TRUE
cg00664792	1.52794	1.28e-06	5.13e-05	1.13051	8.31e-05	0.000783675	cg00664792	37	6	168957184	R	SMOC2;SMOC2	NM_022138;NM_001166412	Body;Body	chr6:168956417-168957200	Island			NA			NA
cg00666842	1.45897	1.47e-09	1.96e-07	1.3103	4.82e-09	1.97e-07	cg00666842	37	2	88366145	R	SMYD1	NM_198274	TSS1500					TRUE			NA
cg00668303	1.66807	4.18e-09	4.57e-07	1.53695	6.42e-09	2.5e-07	cg00668303	37	1	214152709	R				chr1:214153214-214153668	N_Shore		RDMR	NA			NA
cg00668519	1.85634	1.11e-08	9.98e-07	2.19283	6.88e-12	8.77e-10	cg00668519	37	3	11597941	F	VGLL4;ATG7;VGLL4;ATG7;VGLL4;ATG7;VGLL4	NM_014667;NM_001144912;NM_001128220;NM_001136031;NM_001128219;NM_006395;NM_001128221	3'UTR;3'UTR;3'UTR;3'UTR;3'UTR;3'UTR;3'UTR					NA			NA
cg00668685	-2.36336	3.05e-09	3.51e-07	-1.13992	0.000907431	0.00608432	cg00668685	37	12	56624552	F	SLC39A5;SLC39A5;SLC39A5	NM_001135195;NM_001135195;NM_173596	1stExon;5'UTR;5'UTR			low-CpG:54910804-54910828		NA			NA
cg00670060	1.6489	6.1e-08	4.07e-06	1.85896	3.02e-10	1.94e-08	cg00670060	37	2	85686083	R								TRUE			NA
cg00670339	0.602518	2.13e-06	7.84e-05	0.61651	3.05e-07	6.51e-06	cg00670339	37	16	15953445	F				chr16:15950839-15951266	S_Shelf			NA	16:15953293-15953511	Unclassified_Cell_type_specific	NA
cg00672712	-1.24027	0.000545301	0.00791409	-1.43259	2.78e-05	0.000307362	cg00672712	37	7	99752629	F	C7orf43	NM_018275	3'UTR	chr7:99755854-99756459	N_Shelf			NA			NA
cg00674995	-2.23553	1.07e-07	6.49e-06	-2.1186	7.75e-08	2.04e-06	cg00674995	37	13	42708444	R	DGKH;DGKH	NM_152910;NM_178009	Body;Body					TRUE			NA
cg00675156	0.810839	1.75e-08	1.46e-06	0.818255	2.07e-09	9.71e-08	cg00675156	37	17	46871867	F	TTLL6;TTLL6	NM_001130918;NM_173623	Body;TSS200					NA			NA
cg00675650	-2.72658	7.95e-15	1.84e-11	-2.89107	2.83e-17	4.5e-14	cg00675650	37	3	172429335	F	NCEH1;NCEH1;NCEH1;NCEH1	NM_020792;NM_001146278;NM_001146277;NM_001146276	TSS1500;TSS1500;TSS1500;TSS1500	chr3:172428416-172428950	S_Shore			NA	3:172428101-172429451	Promoter_Associated	NA
cg00675891	1.59072	1.99e-05	0.000512491	1.14602	0.000775084	0.00532027	cg00675891	37	13	113698994	F	MCF2L;MCF2L	NM_001112732;NM_024979	Body;Body	chr13:113701833-113702280	N_Shelf	low-CpG:112746908-112747037		NA			TRUE
cg00676030	2.01879	9.37e-07	3.95e-05	2.82738	1.05e-11	1.24e-09	cg00676030	37	8	38307962	F	FGFR1;FGFR1;FGFR1;FGFR1;FGFR1;FGFR1;FGFR1	NM_023106;NM_023108;NM_023105;NM_023111;NM_023107;NM_015850;NM_023110	Body;Body;Body;Body;Body;Body;Body					TRUE			NA
cg00676833	-1.12741	0.000179838	0.00319433	-1.11077	8.6e-05	0.000807226	cg00676833	37	10	134730258	R				chr10:134731433-134732013	N_Shore			NA			NA
cg00677334	-2.05959	6.05e-06	0.000188571	-2.04277	1.92e-06	3.13e-05	cg00677334	37	16	68765982	F								TRUE			TRUE
cg00677574	2.10323	9.68e-06	0.000279135	4.35836	1.5e-16	1.63e-13	cg00677574	37	17	43221327	R	ACBD4;ACBD4;ACBD4;ACBD4	NM_001135704;NM_001135706;NM_024722;NM_001135705	3'UTR;3'UTR;3'UTR;3'UTR	chr17:43221927-43222388	N_Shore			TRUE	17:43221108-43222234	Unclassified	TRUE
cg00682007	-0.878899	0.000182363	0.00322949	-0.856868	0.000101845	0.000934015	cg00682007	37	5	140344745	F	PCDHA7;PCDHAC2;PCDHA12;PCDHA6;PCDHA10;PCDHA4;PCDHA11;PCDHA8;PCDHA6;PCDHA1;PCDHA2;PCDHA1;PCDHA9;PCDHA13;PCDHA5;PCDHAC1;PCDHA3;PCDHA10	NM_018910;NM_018899;NM_018903;NM_018909;NM_018901;NM_018907;NM_018902;NM_018911;NM_031849;NM_031411;NM_018905;NM_018900;NM_031857;NM_018904;NM_018908;NM_018898;NM_018906;NM_031860	Body;TSS1500;Body;Body;Body;Body;Body;Body;Body;Body;Body;Body;Body;Body;Body;Body;Body;Body	chr5:140346105-140346931	N_Shore			NA			NA
cg00686926	0.842092	0.000312505	0.00503181	0.919195	3.36e-05	0.000360517	cg00686926	37	3	141514782	F	GRK7	NM_139209	Body	chr3:141516055-141516639	N_Shore			NA			NA
cg00687444	1.27972	5.51e-07	2.52e-05	1.07988	4.64e-06	6.64e-05	cg00687444	37	16	30689627	R							RDMR	NA			NA
cg00687714	-2.53911	2.49e-07	1.31e-05	-3.21922	4.28e-11	3.9e-09	cg00687714	37	16	21272887	R	CRYM;CRYM	NM_001014444;NM_001888	Body;Body					TRUE			NA
cg00688125	0.637732	2.49e-07	1.3e-05	0.583722	4.1e-07	8.38e-06	cg00688125	37	2	27664399	R	KRTCAP3;NRBP1;KRTCAP3	NM_173853;NM_013392;NM_001168364	TSS1500;Body;TSS1500	chr2:27664939-27665151	N_Shore			NA			NA
cg00688820	0.710509	0.000151452	0.00277162	0.761361	1.85e-05	0.000215995	cg00688820	37	7	138603496	F	KIAA1549;KIAA1549	NM_001164665;NM_020910	Body;Body					NA			NA
cg00689360	-2.84505	9.64e-09	8.95e-07	-2.31909	3.12e-07	6.64e-06	cg00689360	37	4	100273995	R	ADH1C	NM_000669	TSS200					TRUE			NA
cg00689534	1.55522	2.43e-10	4.56e-08	0.994678	3.89e-06	5.7e-05	cg00689534	37	15	79282030	F	RASGRF1;RASGRF1;RASGRF1	NM_153815;NM_001145648;NM_002891	Body;Body;Body					TRUE			NA
cg00690392	0.525883	4.11e-05	0.000938347	0.485924	4.99e-05	0.000506216	cg00690392	37	1	225697019	F	ENAH;ENAH	NM_001008493;NM_018212	Body;Body					TRUE			NA
cg00691240	-1.36989	4.39e-07	2.09e-05	-1.85465	1.03e-11	1.22e-09	cg00691240	37	1	52498502	R	TXNDC12;KTI12	NM_015913;NM_138417	Body;1stExon	chr1:52498452-52499505	Island			NA	1:52498344-52498555	Promoter_Associated	NA
cg00691874	-1.74955	1.94e-05	0.000500857	-1.90325	1.08e-06	1.92e-05	cg00691874	37	17	1521312	R	SLC43A2	NM_152346	Body					NA			TRUE
cg00692047	0.917293	1.5e-08	1.29e-06	0.552667	0.000111292	0.00100717	cg00692047	37	12	56413935	F	IKZF4	NM_022465	TSS1500					NA			NA
cg00692780	1.6778	3.7e-07	1.81e-05	3.66913	3.48e-21	4.58e-17	cg00692780	37	2	222434778	F	EPHA4	NM_004438	Body	chr2:222436034-222438941	N_Shore			NA			NA
cg00694777	0.686603	3.15e-05	0.000751139	0.634521	3.84e-05	0.000404505	cg00694777	37	7	1006840	R	COX19	NM_001031617	3'UTR	chr7:1007159-1007558	N_Shore			NA			NA
cg00694851	0.715669	1.78e-08	1.48e-06	0.687891	8.49e-09	3.17e-07	cg00694851	37	12	56985200	F	RBMS2	NM_002898	3'UTR					TRUE	12:56983802-56985366	Unclassified	NA
cg00696323	1.31723	2.23e-08	1.78e-06	1.11405	2.72e-07	5.91e-06	cg00696323	37	3	124520019	F	ITGB5	NM_002213	Body					TRUE			NA
cg00696930	-3.10872	5.99e-13	4.44e-10	-2.53436	8.31e-11	6.69e-09	cg00696930	37	1	183164412	F	LAMC2;LAMC2	NM_005562;NM_018891	Body;Body					TRUE	1:183164027-183164467	Unclassified	NA
cg00698688	-4.55314	6.97e-08	4.54e-06	-3.74075	1.37e-06	2.34e-05	cg00698688	37	19	49055432	F	SULT2B1;SULT2B1	NM_177973;NM_177973	1stExon;5'UTR					NA			NA
cg00699901	-0.622095	0.00045091	0.00678104	-0.520352	0.00157085	0.00969619	cg00699901	37	16	2908157	F	PRSS22;PRSS22	NM_022119;NM_022119	1stExon;5'UTR	chr16:2907574-2907836	S_Shore			NA	16:2907482-2908940	Unclassified_Cell_type_specific	TRUE
cg00699919	-3.97518	2.85e-11	8.6e-09	-4.70954	2.85e-15	1.77e-12	cg00699919	37	1	168058592	R	GPR161	NM_153832	Body					TRUE			NA
cg00700039	-3.03408	2.33e-13	2.23e-10	-2.68735	1.89e-12	3.06e-10	cg00700039	37	18	2659555	R	SMCHD1	NM_015295	Body	chr18:2654918-2656817	S_Shelf			NA	18:2659449-2659659	Promoter_Associated_Cell_type_specific	NA
cg00700782	0.849595	1.86e-06	7.03e-05	0.891048	1.46e-07	3.49e-06	cg00700782	37	16	85312474	F								TRUE			NA
cg00701185	0.641595	1.99e-07	1.08e-05	0.603326	1.75e-07	4.08e-06	cg00701185	37	6	90058400	F	UBE2J1	NM_016021	Body	chr6:90062040-90062886	N_Shelf			NA			NA
cg00701706	1.20682	0.000192075	0.00336971	1.16457	0.000124674	0.00111088	cg00701706	37	17	72931632	F	OTOP3	NM_178233	TSS1500	chr17:72931729-72932601	N_Shore			NA			TRUE
cg00702072	0.482825	0.000139302	0.00258854	0.525869	1.25e-05	0.000154862	cg00702072	37	1	54761405	F	SSBP3;SSBP3;SSBP3	NM_001009955;NM_018070;NM_145716	Body;Body;Body					TRUE			NA
cg00702126	2.17525	2.42e-09	2.91e-07	1.50708	3.52e-06	5.24e-05	cg00702126	37	1	1369793	R	VWA1;VWA1	NM_199121;NM_022834	TSS1500;TSS1500	chr1:1370767-1371449	N_Shore			TRUE			NA
cg00710229	-1.21388	9.66e-05	0.00191319	-0.915484	0.00139378	0.00876587	cg00710229	37	18	21453131	F	LAMA3;LAMA3;LAMA3;LAMA3	NM_000227;NM_001127718;NM_198129;NM_001127717	1stExon;1stExon;Body;Body					NA			NA
cg00711291	1.82325	1.21e-11	4.36e-09	1.46768	1.61e-09	7.88e-08	cg00711291	37	17	71345538	R	SDK2	NM_001144952	Body					TRUE			NA
cg00711496	1.33189	0.000664674	0.00930539	1.67446	8.55e-06	0.00011182	cg00711496	37	19	50191497	R	C19orf76;PRMT1;PRMT1;PRMT1	NM_001101340;NM_198318;NM_198319;NM_001536	TSS1500;Body;Body;Body	chr19:50191330-50191559	Island			NA			NA
cg00711542	1.19051	1.02e-06	4.25e-05	1.43839	1.5e-09	7.41e-08	cg00711542	37	16	29343894	R	RUNDC2C	NR_002939	Body					NA			NA
cg00713400	3.18237	4.59e-13	3.74e-10	2.55547	1.09e-10	8.35e-09	cg00713400	37	7	22233206	R	RAPGEF5	NM_012294	Body					NA			NA
cg00715050	1.05495	5.47e-06	0.000173335	1.04156	1.89e-06	3.09e-05	cg00715050	37	17	43472920	R	ARHGAP27;ARHGAP27	NM_199282;NM_001159330	Body;Body	chr17:43472527-43474343	Island			TRUE	17:43472209-43473058	Gene_Associated	NA
cg00715696	1.56496	0.000513455	0.00752927	3.13239	2.81e-11	2.76e-09	cg00715696	37	16	85660534	R	KIAA0182;KIAA0182	NM_001134473;NM_014615	5'UTR;Body	chr16:85658742-85658998	S_Shore			NA			TRUE
cg00717279	0.936314	3.49e-05	0.000815737	1.10008	4.34e-07	8.8e-06	cg00717279	37	7	208985	R	FAM20C	NM_020223	Body	chr7:206451-207365	S_Shore			NA			NA
cg00717825	0.748506	1.72e-05	0.000453046	0.542097	0.000661399	0.0046514	cg00717825	37	14	25318675	F	STXBP6	NM_014178	Body					TRUE			NA
cg00718883	0.822048	0.000251469	0.00420994	0.879724	3.52e-05	0.000376019	cg00718883	37	8	26493115	R	DPYSL2	NM_001386	Body					TRUE			NA
cg00719771	1.11435	1.34e-05	0.000365975	0.976848	3.97e-05	0.00041701	cg00719771	37	6	23523214	F								TRUE			NA
cg00720829	-2.74002	1.84e-09	2.34e-07	-2.014	8.61e-07	1.58e-05	cg00720829	37	6	30131219	R	TRIM15;TRIM15	NM_033229;NM_033229	5'UTR;1stExon					TRUE			NA
cg00721016	1.20716	6.1e-07	2.75e-05	0.788637	0.000290279	0.00229711	cg00721016	37	11	76745087	R	B3GNT6	NM_138706	TSS1500					NA			NA
cg00721170	1.78058	6.65e-07	2.96e-05	3.11102	7.89e-16	6.35e-13	cg00721170	37	4	74864239	R	CXCL5	NM_002994	1stExon	chr4:74864113-74864329	Island			TRUE			NA
cg00721947	1.50903	2.03e-07	1.1e-05	1.05437	5.69e-05	0.000565799	cg00721947	37	8	143755447	F				chr8:143750759-143751448	S_Shelf			NA			NA
cg00722350	0.860418	0.000120807	0.00230105	1.68374	1.17e-12	2.07e-10	cg00722350	37	20	52277572	F				chr20:52276744-52277051	S_Shore			TRUE	20:52276627-52277695	Unclassified_Cell_type_specific	NA
cg00723994	4.84576	2.91e-10	5.28e-08	2.90699	1.41e-05	0.000171542	cg00723994	37	12	115105290	F				chr12:115104848-115105548	Island		RDMR	NA	12:115105026-115106667	Unclassified_Cell_type_specific	NA
cg00726151	2.1224	5.11e-08	3.52e-06	1.17145	0.000636517	0.00450293	cg00726151	37	14	97881274	R								TRUE			NA
cg00730077	2.23498	2.43e-12	1.29e-09	1.50279	6.63e-08	1.79e-06	cg00730077	37	6	168068881	R								NA			NA
cg00731395	0.580579	0.000299578	0.00485665	0.55616	0.000219404	0.00180803	cg00731395	37	7	5265623	R	WIPI2;WIPI2;WIPI2;WIPI2;WIPI2	NM_016003;NM_001033519;NM_015610;NM_001033520;NM_001033518	Body;Body;Body;Body;Body	chr7:5266921-5267306	N_Shore			NA			NA
cg00731650	1.28487	3.72e-06	0.000125423	1.19443	4.2e-06	6.1e-05	cg00731650	37	17	80771634	F	TBCD	NM_005993	Body	chr17:80772792-80773003	N_Shore			NA			NA
cg00731886	0.936522	2.01e-05	0.000515545	1.08092	3.05e-07	6.52e-06	cg00731886	37	4	1363008	F	KIAA1530	NM_020894	Body	chr4:1364146-1364349	N_Shore			NA			NA
cg00732381	1.67379	2.08e-06	7.69e-05	1.18268	0.000221445	0.0018219	cg00732381	37	7	79166927	F								TRUE			NA
cg00732810	0.915664	0.000300643	0.0048712	0.841834	0.000374285	0.00285635	cg00732810	37	13	114875282	R	RASA3	NM_007368	Body	chr13:114875198-114875418	Island			NA	13:114874917-114876446	Promoter_Associated	NA
cg00734592	-1.18922	9.66e-07	4.05e-05	-1.16317	3.6e-07	7.49e-06	cg00734592	37	7	138793064	F	ZC3HAV1;ZC3HAV1	NM_020119;NM_024625	Body;Body	chr7:138793113-138794608	N_Shore			NA			NA
cg00734683	0.725567	0.000185029	0.0032676	0.868083	3.17e-06	4.8e-05	cg00734683	37	3	51982603	R	PARP3;PARP3	NM_005485;NM_001003931	3'UTR;3'UTR					NA			NA
cg00737264	2.14868	4.99e-07	2.32e-05	2.01737	4.59e-07	9.22e-06	cg00737264	37	6	169049498	R	SMOC2;SMOC2	NM_022138;NM_001166412	Body;Body					NA			NA
cg00738345	1.23792	0.000273977	0.00451685	1.45595	7.72e-06	0.000102422	cg00738345	37	17	55940530	F	CUEDC1	NM_017949	3'UTR	chr17:55939088-55939591	S_Shore			NA			NA
cg00739066	1.67634	0.000231984	0.00393805	2.64636	6.51e-09	2.53e-07	cg00739066	37	4	183995637	R								TRUE			NA
cg00739217	-1.64808	3.62e-05	0.000841505	-1.50383	5.36e-05	0.000537597	cg00739217	37	17	76183602	F	AFMID;TK1;AFMID;AFMID	NM_001010982;NM_003258;NM_001145526;NR_027083	Body;TSS1500;Body;Body	chr17:76183077-76183449	S_Shore			NA	17:76182344-76183759	Promoter_Associated	NA
cg00740870	-1.97422	1.31e-08	1.15e-06	-1.35832	1.22e-05	0.00015179	cg00740870	37	14	68008669	R	PLEKHH1	NM_020715	Body				RDMR	NA	14:68008632-68008766	Unclassified_Cell_type_specific	NA
cg00744172	-3.16797	1.7e-07	9.52e-06	-2.38005	1.53e-05	0.000184023	cg00744172	37	10	54643889	R								NA			NA
cg00745323	0.519955	5.9e-05	0.00126759	0.67154	1.03e-07	2.59e-06	cg00745323	37	7	82959	R				chr7:82324-82592	S_Shore			NA			NA
cg00746143	1.44863	9.13e-08	5.68e-06	1.39032	4.79e-08	1.36e-06	cg00746143	37	3	194959645	F	C3orf21	NM_152531	Body					TRUE			NA
cg00746446	1.11316	4.56e-05	0.00102186	1.34565	3.33e-07	7.02e-06	cg00746446	37	2	23879137	R	KLHL29	NM_052920	Body					TRUE			NA
cg00747975	1.52192	9.39e-05	0.00186859	1.39424	0.000126921	0.00112801	cg00747975	37	14	77333987	R	C14orf166B	NM_194287	Body					NA	14:77333843-77334305	Unclassified_Cell_type_specific	NA
cg00748072	1.82719	1.31e-11	4.64e-09	1.35324	1.81e-08	5.99e-07	cg00748072	37	2	174862824	R								TRUE			NA
cg00748492	0.551951	1.62e-05	0.000430936	0.520995	1.38e-05	0.000168997	cg00748492	37	10	22216446	F	DNAJC1	NM_022365	Body					TRUE			NA
cg00748978	1.12964	2.31e-05	0.00057861	1.09624	1.22e-05	0.000151731	cg00748978	37	2	234355723	R	DGKD;DGKD	NM_152879;NM_003648	Body;Body					NA			NA
cg00749609	-1.5997	6.91e-09	6.88e-07	-1.55534	2.28e-09	1.05e-07	cg00749609	37	19	2507424	R				chr19:2511392-2511782	N_Shelf			NA	19:2507202-2507479	Unclassified_Cell_type_specific	TRUE
cg00750225	0.977494	7.74e-06	0.000231582	1.177	2.87e-08	8.8e-07	cg00750225	37	6	1664673	R	GMDS	NM_001500	Body					TRUE			NA
cg00750430	1.16133	1.83e-08	1.52e-06	1.02786	7.65e-08	2.02e-06	cg00750430	37	10	118654150	R	KIAA1598;KIAA1598	NM_018330;NM_001127211	Body;Body					TRUE			NA
cg00753548	1.23519	9.61e-07	4.04e-05	0.882316	0.000114328	0.00103074	cg00753548	37	12	45703832	F	ANO6;ANO6;ANO6;ANO6	NM_001142679;NM_001142678;NM_001142680;NM_001025356	Body;Body;Body;Body					TRUE			NA
cg00753658	0.811198	5.08e-06	0.000163041	0.858406	3.89e-07	8e-06	cg00753658	37	20	61867154	R	BIRC7;BIRC7	NM_022161;NM_139317	TSS200;TSS200	chr20:61870781-61871178	N_Shelf			TRUE	20:61866800-61867386	Unclassified	NA
cg00754036	1.355	4.86e-07	2.27e-05	0.971689	6.82e-05	0.00066178	cg00754036	37	1	113569928	R								TRUE			NA
cg00754357	1.69449	0.0003073	0.00496211	3.16465	7.22e-11	5.96e-09	cg00754357	37	1	53019727	R	ZCCHC11;ZCCHC11;ZCCHC11	NM_001009881;NM_001009882;NM_015269	TSS1500;TSS1500;TSS1500	chr1:53018258-53019599	S_Shore			NA			NA
cg00754617	1.04689	2.45e-06	8.82e-05	0.674813	0.000758451	0.00522342	cg00754617	37	19	49109288	R	FAM83E;SPACA4	NM_017708;NM_133498	Body;TSS1500	chr19:49106882-49107178	S_Shelf			NA			NA
cg00754989	-2.35575	1.23e-12	7.75e-10	-1.13094	4.22e-05	0.000438469	cg00754989	37	15	72530044	F								TRUE			TRUE
cg00755950	1.35102	9.75e-05	0.00192747	1.3934	2.09e-05	0.000240377	cg00755950	37	2	69910490	R								TRUE			NA
cg00758374	-2.55662	2.3e-07	1.22e-05	-2.08105	4.44e-06	6.4e-05	cg00758374	37	3	111804343	R	C3orf52	NM_024616	TSS1500	chr3:111804865-111805570	N_Shore			NA			NA
cg00759178	0.795821	6.54e-06	0.000201281	0.505487	0.00153476	0.00951131	cg00759178	37	10	131359714	F	MGMT	NM_002412	Body					NA			NA
cg00760872	2.0351	3.64e-07	1.79e-05	1.1222	0.00156451	0.00966469	cg00760872	37	13	33514837	R								TRUE			NA
cg00760938	2.23747	8.63e-10	1.27e-07	2.34561	2.09e-11	2.17e-09	cg00760938	37	2	217357159	F								TRUE	2:217357037-217357278	Unclassified_Cell_type_specific	NA
cg00761125	2.0997	2.33e-10	4.42e-08	2.62624	4.2e-15	2.4e-12	cg00761125	37	12	96590115	R	ELK3	NM_005230	5'UTR	chr12:96588665-96589145	S_Shore		RDMR	NA			NA
cg00761129	0.833581	3.2e-06	0.000110527	0.677715	3.9e-05	0.000409926	cg00761129	37	1	3321869	F	PRDM16;PRDM16	NM_022114;NM_199454	Body;Body	chr1:3321269-3322310	Island			NA			NA
cg00761700	1.36531	4.19e-13	3.48e-10	1.33971	6.25e-14	2.04e-11	cg00761700	37	14	95727673	F	CLMN	NM_024734	Body					NA			NA
cg00763594	-1.58636	3.43e-06	0.000117126	-1.41109	8.89e-06	0.000115481	cg00763594	37	1	15256054	R	KIAA1026;KIAA1026;KIAA1026;KIAA1026	NM_201628;NM_001018001;NM_015209;NM_001018000	Body;TSS1500;Body;Body					TRUE			TRUE
cg00764369	1.6803	2.46e-05	0.000609755	2.0335	1.32e-07	3.21e-06	cg00764369	37	14	101290556	R				chr14:101290523-101290868	Island			NA			TRUE
cg00765127	1.04778	5.49e-08	3.73e-06	0.977632	5.86e-08	1.61e-06	cg00765127	37	8	22959168	R	TNFRSF10C	NM_003841	TSS1500	chr8:22960384-22960927	N_Shore			NA			NA
cg00765922	2.57305	2.72e-06	9.64e-05	4.02774	1.17e-12	2.07e-10	cg00765922	37	1	156626839	F	BCAN	NM_021948	Body	chr1:156627342-156627576	N_Shore			NA	1:156626256-156627998	Promoter_Associated	NA
cg00766289	2.1003	1.81e-05	0.000471964	2.07397	6.87e-06	9.28e-05	cg00766289	37	12	3311121	R	TSPAN9;TSPAN9	NM_006675;NM_001168320	Body;Body	chr12:3308812-3310270	S_Shore			TRUE	12:3310923-3311389	Unclassified_Cell_type_specific	NA
cg00766497	1.57303	3.94e-12	1.83e-09	1.38634	3.25e-11	3.11e-09	cg00766497	37	7	2148973	R	MAD1L1;MAD1L1;MAD1L1	NM_003550;NM_001013837;NM_001013836	Body;Body;Body					NA			NA
cg00767042	1.46393	1.7e-06	6.52e-05	1.28973	5.56e-06	7.75e-05	cg00767042	37	19	11517436	R	RGL3;RGL3	NM_001161616;NM_001035223	Body;Body	chr19:11517059-11517284	S_Shore			NA			NA
cg00767135	0.53922	0.000142668	0.00263918	0.530245	6.89e-05	0.000667136	cg00767135	37	4	183723742	R	ODZ3	NM_001080477	3'UTR	chr4:183727549-183728353	N_Shelf			NA			NA
cg00767503	1.10336	1.38e-05	0.000375536	1.00138	2.31e-05	0.000262252	cg00767503	37	16	85881907	R				chr16:85878939-85879146	S_Shelf			NA			NA
cg00767977	0.903844	0.000108454	0.0021068	1.40207	2.22e-09	1.03e-07	cg00767977	37	8	142231634	R	SLC45A4	NM_001080431	Body	chr8:142231663-142231974	N_Shore			TRUE			NA
cg00770317	-2.57584	5.79e-10	9.15e-08	-1.89555	3.6e-07	7.49e-06	cg00770317	37	10	13424911	R								NA			NA
cg00770754	1.46355	9.56e-05	0.00189537	1.90359	1.88e-07	4.32e-06	cg00770754	37	16	89440949	F	ANKRD11	NM_013275	5'UTR	chr16:89438503-89438850	S_Shelf			NA			TRUE
cg00771867	0.612659	9.08e-05	0.0018173	0.679157	5.25e-06	7.37e-05	cg00771867	37	7	158275768	R	PTPRN2;PTPRN2;PTPRN2	NM_002847;NM_130842;NM_130843	Body;Body;Body	chr7:158277603-158278027	N_Shore			NA			NA
cg00771935	0.738166	0.000156913	0.00285528	0.964907	3.75e-07	7.77e-06	cg00771935	37	16	87386686	R	FBXO31;FBXO31	NR_024568;NM_024735	Body;Body					NA			NA
cg00773795	-2.10685	4.61e-06	0.000150194	-1.6846	6.77e-05	0.000657338	cg00773795	37	8	64428132	F								TRUE			NA
cg00778190	-2.38901	6.5e-06	0.000200365	-3.33389	3.05e-10	1.96e-08	cg00778190	37	1	95068029	R								TRUE			NA
cg00779313	0.975723	0.000203883	0.00354032	0.978208	7.62e-05	0.000727334	cg00779313	37	10	1166994	R	WDR37	NM_014023	Body					NA	10:1166859-1167053	Unclassified_Cell_type_specific	NA
cg00781691	0.61804	0.000380891	0.00591527	0.86069	4.12e-07	8.42e-06	cg00781691	37	15	29559712	R	FAM189A1	NM_015307	Body	chr15:29561494-29562143	N_Shore		RDMR	NA			NA
cg00782188	1.61679	2.53e-13	2.37e-10	1.49623	3.84e-13	8.51e-11	cg00782188	37	16	85555434	F				chr16:85551382-85551709	S_Shelf			NA			NA
cg00782839	1.94549	1.51e-12	9.11e-10	1.90615	2.54e-13	6.09e-11	cg00782839	37	2	8816130	R				chr2:8816314-8817264	N_Shore			NA			NA
cg00783712	1.11918	4.37e-08	3.09e-06	1.1752	1.79e-09	8.61e-08	cg00783712	37	1	239974513	R	CHRM3	NM_000740	5'UTR					TRUE			NA
cg00784161	0.444686	0.00043594	0.00659512	0.454301	0.000136828	0.00120415	cg00784161	37	2	238406432	R	MLPH;MLPH	NM_001042467;NM_024101	Body;Body					NA			NA
cg00785170	1.14565	0.000555685	0.00803413	1.25311	6.77e-05	0.000657338	cg00785170	37	1	201438757	F	PHLDA3	NM_012396	TSS1500	chr1:201437519-201438648	S_Shore			NA			NA
cg00785192	0.753896	1.03e-06	4.27e-05	0.630723	9.28e-06	0.000119903	cg00785192	37	1	22739888	F								TRUE			TRUE
cg00785598	1.67241	4.64e-05	0.00103535	1.21913	0.00119896	0.00771432	cg00785598	37	8	914435	R				chr8:914817-915894	N_Shore			NA			NA
cg00785620	0.627698	0.000358323	0.00562627	0.575627	0.00045791	0.00339529	cg00785620	37	14	50811942	F	CDKL1	NM_004196	Body					TRUE			NA
cg00786406	-2.3464	9.14e-11	2.13e-08	-2.35319	8.28e-12	1.02e-09	cg00786406	37	1	114474389	F	HIPK1;HIPK1	NM_152696;NM_198268	5'UTR;5'UTR	chr1:114471965-114472899	S_Shore			NA	1:114473837-114474456	Promoter_Associated	NA
cg00786909	1.6943	1.08e-10	2.42e-08	1.69004	1.2e-11	1.38e-09	cg00786909	37	1	227163427	R	CABC1	NM_020247	Body	chr1:227163739-227164237	N_Shore			NA			NA
cg00787996	1.61777	1.61e-08	1.37e-06	2.12666	2.03e-13	5.13e-11	cg00787996	37	6	30072616	F	TRIM31	NM_007028	Body	chr6:30071225-30071428	S_Shore			NA			NA
cg00788028	3.29312	4.45e-06	0.00014562	2.54733	0.000107483	0.000978022	cg00788028	37	2	114049041	F	LOC440839	NR_029399	Body	chr2:114048828-114049055	Island			NA			NA
cg00791253	1.73236	0.000584901	0.00838401	2.51656	3.53e-07	7.37e-06	cg00791253	37	12	118405665	F	KSR2	NM_173598	Body	chr12:118406590-118407364	N_Shore			NA			NA
cg00791851	1.76248	4.19e-09	4.57e-07	2.03558	4.43e-12	6.13e-10	cg00791851	37	1	76518896	R								TRUE			NA
cg00793227	1.13533	3.44e-05	0.000807551	0.822272	0.00105243	0.00690407	cg00793227	37	7	159314	R				chr7:159773-160039	N_Shore			NA			NA
cg00793843	-1.62335	1.73e-05	0.000455233	-2.49924	7.36e-11	6.05e-09	cg00793843	37	15	90777889	F	C15orf58;CIB1	NM_001013657;NM_006384	5'UTR;TSS1500	chr15:90776699-90777636	S_Shore			NA	15:90776190-90777961	Promoter_Associated	NA
cg00793937	1.31281	9.1e-07	3.86e-05	0.849079	0.000415261	0.00312249	cg00793937	37	6	156497319	R								TRUE	6:156497184-156497756	Unclassified_Cell_type_specific	NA
cg00793990	0.872971	3.1e-05	0.000740761	1.00927	5.3e-07	1.04e-05	cg00793990	37	12	132603671	F	EP400NL	NR_003290	Body	chr12:132601226-132601984	S_Shore			NA			NA
cg00794673	2.38469	1.13e-10	2.51e-08	1.81097	4.91e-08	1.39e-06	cg00794673	37	6	35016449	R	ANKS1A	NM_015245	Body					TRUE	6:35016349-35017338	Unclassified	NA
cg00795000	1.39321	1.68e-12	9.85e-10	1.33525	6.7e-13	1.34e-10	cg00795000	37	14	75423131	F	PGF	NM_002632	TSS1500	chr14:75422068-75422507	S_Shore			NA			NA
cg00795024	1.58689	9.63e-07	4.05e-05	2.37312	9.9e-13	1.81e-10	cg00795024	37	1	214157026	R				chr1:214158726-214159080	N_Shore			NA	1:214156645-214157139	Unclassified_Cell_type_specific	TRUE
cg00796302	-1.95538	2.69e-05	0.000656958	-1.78047	4.16e-05	0.000433567	cg00796302	37	4	106477599	F	FLJ20184	NM_017700	Body					TRUE			NA
cg00801512	1.36368	1.67e-06	6.44e-05	2.06139	1.77e-12	2.91e-10	cg00801512	37	17	28996047	F								NA			TRUE
cg00802386	0.74791	5.03e-05	0.00110839	0.674947	8.68e-05	0.000813885	cg00802386	37	7	66091627	F				chr7:66093348-66094174	N_Shore			NA			NA
cg00802903	1.76877	1.74e-10	3.53e-08	1.31654	1.13e-07	2.81e-06	cg00802903	37	7	155592263	R				chr7:155595692-155599414	N_Shelf			NA			NA
cg00804803	1.09294	2.81e-06	9.9e-05	1.35715	2.84e-09	1.26e-07	cg00804803	37	1	10601595	R	PEX14	NM_004565	Body					NA			NA
cg00806138	1.29003	4.04e-06	0.000134271	1.23359	2.62e-06	4.07e-05	cg00806138	37	1	47881404	R	FOXE3	NM_012186	TSS1500	chr1:47881896-47883065	N_Shore			NA			TRUE
cg00806214	1.28642	1.04e-10	2.36e-08	1.01653	1.63e-08	5.47e-07	cg00806214	37	16	521912	F	RAB11FIP3	NM_014700	Body					TRUE			TRUE
cg00806481	2.17239	1.52e-08	1.3e-06	1.74377	6.42e-07	1.23e-05	cg00806481	37	1	2996650	F	PRDM16;PRDM16	NM_022114;NM_199454	Body;Body	chr1:2997272-2997473	N_Shore			NA			NA
cg00806505	1.16638	7.57e-06	0.000227416	1.36814	5.46e-08	1.51e-06	cg00806505	37	1	171622329	R	MYOC	NM_000261	TSS1500					NA			NA
cg00806680	1.32864	1.46e-05	0.000395644	1.84158	1.5e-09	7.41e-08	cg00806680	37	6	41561085	F	FOXP4;FOXP4;FOXP4	NM_001012426;NM_001012427;NM_138457	Body;Body;Body	chr6:41561221-41561473	N_Shore			NA			NA
cg00806704	-1.53913	3.05e-05	0.000731523	-1.45249	2.64e-05	0.000293465	cg00806704	37	13	28539042	F	CDX2	NM_001265	Body	chr13:28540356-28541279	N_Shore			NA			NA
cg00807235	1.52187	3.23e-05	0.000765717	2.37725	1.55e-10	1.12e-08	cg00807235	37	16	4183883	R								TRUE			NA
cg00807366	-1.4343	0.000614401	0.00872437	-1.4112	0.000331947	0.00257473	cg00807366	37	10	51553061	R	MSMB;MSMB	NM_002443;NM_138634	Body;Body					TRUE			NA
cg00808305	1.19031	0.000573383	0.00824645	1.77419	1.87e-07	4.3e-06	cg00808305	37	1	7434171	F	CAMTA1	NM_015215	Body					TRUE			NA
cg00808492	-3.70572	2.08e-10	4.05e-08	-2.76498	1.21e-07	2.98e-06	cg00808492	37	1	120354159	R	REG4;REG4;REG4;REG4;REG4;REG4	NM_001159352;NM_001159353;NM_032044;NM_001159352;NM_001159353;NM_032044	5'UTR;5'UTR;1stExon;1stExon;1stExon;5'UTR					NA			NA
cg00808648	1.63307	1.93e-06	7.23e-05	1.55784	1.28e-06	2.22e-05	cg00808648	37	14	105779910	R	PACS2;PACS2	NM_015197;NM_001100913	TSS1500;TSS1500	chr14:105780339-105782027	N_Shore			NA			NA
cg00809267	-1.67518	1.66e-07	9.31e-06	-1.07439	0.0001745	0.0014852	cg00809267	37	18	55816433	F	NEDD4L;NEDD4L;NEDD4L;NEDD4L;NEDD4L;NEDD4L;NEDD4L	NM_001144971;NM_001144964;NM_001144965;NM_001144969;NM_015277;NM_001144968;NM_001144967	TSS200;5'UTR;TSS200;TSS200;Body;TSS200;Body					NA			NA
cg00809729	1.24053	1.03e-05	0.000294926	0.813538	0.00142808	0.00894866	cg00809729	37	10	117969992	R	GFRA1;GFRA1;GFRA1	NM_001145453;NM_005264;NM_145793	Body;Body;Body					TRUE			NA
cg00810908	1.10409	1.57e-05	0.000418702	0.858822	0.000256629	0.00206688	cg00810908	37	3	13612319	F	FBLN2;FBLN2;FBLN2	NM_001165035;NM_001998;NM_001004019	Body;Body;Body	chr3:13611923-13612435	Island			NA			NA
cg00811020	-0.768163	0.000301167	0.00487873	-0.838995	3.17e-05	0.000343545	cg00811020	37	14	57858335	F	NAA30	NM_001011713	Body	chr14:57856944-57858351	Island		RDMR	NA	14:57856548-57858521	Promoter_Associated	NA
cg00812246	1.06055	3.5e-08	2.57e-06	0.919699	2.27e-07	5.08e-06	cg00812246	37	1	55464868	R	BSND	NM_057176	1stExon	chr1:55462688-55463010	S_Shore			NA			NA
cg00812761	1.19498	4.34e-07	2.07e-05	0.924012	1.87e-05	0.000217841	cg00812761	37	4	53799391	F	SCFD2	NM_152540	Body					TRUE			NA
cg00815177	1.12205	1.42e-05	0.000385106	1.53049	2.29e-09	1.06e-07	cg00815177	37	1	24791193	F	NIPAL3	NM_020448	Body					TRUE			NA
cg00815325	-1.43109	1.61e-05	0.000427963	-1.90324	5.84e-09	2.31e-07	cg00815325	37	19	5691899	R	LONP1	NM_004793	3'UTR	chr19:5690127-5692213	Island			TRUE			NA
cg00815484	0.927788	0.000123609	0.00234565	0.812173	0.000303042	0.00238248	cg00815484	37	7	1878297	R	MAD1L1;MAD1L1;MAD1L1	NM_003550;NM_001013837;NM_001013836	Body;Body;Body	chr7:1881181-1881391	N_Shelf			NA			NA
cg00817377	-1.91546	6.08e-06	0.00018924	-1.85127	3.24e-06	4.89e-05	cg00817377	37	7	73441057	F	ELN;ELN;ELN;ELN;ELN	NM_001081752;NM_000501;NM_001081754;NM_001081753;NM_001081755	TSS1500;TSS1500;TSS1500;TSS1500;TSS1500					NA	7:73440546-73441875	Promoter_Associated	NA
cg00819233	1.12781	0.000445608	0.00671548	1.20548	7.27e-05	0.000699025	cg00819233	37	1	162601805	R	DDR2;DDR2	NM_001014796;NM_006182	TSS1500;TSS1500					NA			NA
cg00819338	1.23362	3.19e-05	0.000758362	2.3102	2.21e-13	5.44e-11	cg00819338	37	3	133646065	R				chr3:133646094-133646650	N_Shore			TRUE	3:133645421-133647187	Promoter_Associated	TRUE
cg00819362	0.894861	1.44e-10	3.03e-08	0.898216	1.32e-11	1.48e-09	cg00819362	37	19	36524208	F	CLIP3	NM_015526	TSS1500	chr19:36523391-36523887	S_Shore			NA			NA
cg00820405	0.827008	1.15e-05	0.000323714	0.828388	3.19e-06	4.82e-05	cg00820405	37	2	97213642	F	ARID5A	NM_212481	Body	chr2:97215788-97216225	N_Shelf			TRUE			NA
cg00821483	-0.772158	2.25e-05	0.000565523	-0.757498	9.79e-06	0.000125428	cg00821483	37	17	55320776	F								TRUE	17:55320440-55321031	Unclassified	TRUE
cg00822277	0.570416	3.66e-05	0.000850614	0.525052	4.73e-05	0.000483576	cg00822277	37	13	114203903	F	TMCO3	NM_017905	3'UTR	chr13:114202596-114202862	S_Shore			NA			NA
cg00822797	1.11547	1.33e-08	1.17e-06	0.615056	0.000347071	0.00267571	cg00822797	37	12	52558844	F								TRUE			NA
cg00826615	0.626917	7.78e-05	0.00159588	0.73376	1.44e-06	2.46e-05	cg00826615	37	2	121330875	R				chr2:121334308-121334801	N_Shelf			NA			NA
cg00830252	-1.91473	0.000721027	0.00993908	-3.16188	2.34e-08	7.43e-07	cg00830252	37	12	16039824	F	STRAP	NM_007178	Body	chr12:16034931-16035836	S_Shelf			NA			NA
cg00830419	1.19783	9.21e-09	8.63e-07	1.02147	1.03e-07	2.59e-06	cg00830419	37	2	20371971	F								TRUE			NA
cg00831247	1.1558	2.28e-10	4.35e-08	0.68308	1.6e-05	0.000191174	cg00831247	37	2	74780268	F	LOXL3	NM_032603	5'UTR	chr2:74781494-74782685	N_Shore		CDMR	NA	2:74780118-74780829	Unclassified	NA
cg00834922	-1.48294	0.000314503	0.00505739	-2.06002	3.09e-07	6.58e-06	cg00834922	37	5	178545514	R	ADAMTS2	NM_014244	Body	chr5:178547421-178548701	N_Shore			NA			NA
cg00834924	-1.85842	2.33e-05	0.000582434	-1.3672	0.000677331	0.00474594	cg00834924	37	15	85956922	F	AKAP13;AKAP13	NM_006738;NM_007200	5'UTR;5'UTR					TRUE	15:85956614-85957344	Promoter_Associated	TRUE
cg00835825	2.17537	1.15e-05	0.000323998	2.11292	5.79e-06	8.01e-05	cg00835825	37	16	85608058	F								TRUE			TRUE
cg00840516	1.45905	1.71e-09	2.21e-07	1.21405	4.36e-08	1.25e-06	cg00840516	37	3	50360097	R	HYAL2;HYAL2;HYAL2	NM_003773;NM_003773;NM_033158	5'UTR;1stExon;TSS1500	chr3:50358378-50359606	S_Shore			NA	3:50358176-50360136	Promoter_Associated	NA
cg00840990	-1.14422	0.000612662	0.00870362	-0.984623	0.001528	0.00947474	cg00840990	37	3	177308016	R								TRUE			NA
cg00841408	-0.835325	7.49e-05	0.00154563	-1.19049	1.2e-08	4.23e-07	cg00841408	37	3	9811940	R	CAMK1	NM_003656	TSS1500	chr3:9811466-9811736	S_Shore			NA	3:9810645-9812126	Promoter_Associated	NA
cg00842351	2.25785	4.29e-09	4.66e-07	2.227	8.96e-10	4.79e-08	cg00842351	37	9	71789653	R	TJP2;TJP2;TJP2;TJP2	NM_001170630;NM_001170414;NM_201629;NM_004817	Body;5'UTR;Body;Body	chr9:71788715-71789542	S_Shore		RDMR	NA			NA
cg00843416	0.624604	0.000216669	0.00372268	0.612795	0.00011185	0.00101128	cg00843416	37	17	40914631	F	LOC100190938;RAMP2;LOC100190938	NR_024461;NM_005854;NR_024462	TSS1500;Body;TSS1500	chr17:40912816-40913553	S_Shore			TRUE			NA
cg00846995	-1.51915	1.24e-07	7.32e-06	-2.05392	1.49e-12	2.53e-10	cg00846995	37	17	46702028	F	HOXB9	NM_024017	Body	chr17:46702280-46704166	N_Shore			NA	17:46701808-46702106	Unclassified_Cell_type_specific	NA
cg00848594	0.670045	0.000253503	0.00423687	0.929684	2.15e-07	4.85e-06	cg00848594	37	10	45495782	R	C10orf25;ZNF22	NM_001039380;NM_006963	3'UTR;TSS1500	chr10:45496275-45496550	N_Shore			NA	10:45495701-45497577	Unclassified	NA
cg00849854	1.67038	3.4e-06	0.00011629	1.54614	4.17e-06	6.06e-05	cg00849854	37	17	17780937	F	TOM1L2;TOM1L2	NM_001033551;NM_001082968	Body;Body					TRUE			TRUE
cg00850073	-0.802579	0.000544495	0.00790625	-1.21303	1.2e-07	2.97e-06	cg00850073	37	5	139016870	F				chr5:139017133-139017668	N_Shore			TRUE			NA
cg00850083	1.33247	0.000380877	0.00591527	1.84162	4.89e-07	9.74e-06	cg00850083	37	21	40985387	R	C21orf88;C21orf88	NR_026543;NR_026542	TSS1500;TSS1500					NA			NA
cg00851028	2.1788	1.89e-14	3.6e-11	2.35404	3.07e-17	4.77e-14	cg00851028	37	1	234905772	F								NA			NA
cg00852675	1.51245	3.83e-06	0.000128556	1.50127	1.15e-06	2.02e-05	cg00852675	37	7	150105086	F	LOC728743	NR_027237	Body	chr7:150104704-150105530	Island			NA			NA
cg00852846	1.18591	2.58e-06	9.22e-05	1.43744	5.03e-09	2.04e-07	cg00852846	37	2	85664713	R				chr2:85664694-85665055	Island			TRUE	2:85664581-85664948	Promoter_Associated	NA
cg00852924	0.84032	0.000623225	0.0088257	1.65508	8.43e-11	6.78e-09	cg00852924	37	1	179061154	R	TOR3A	NM_022371	Body					TRUE			NA
cg00854273	2.44166	8.91e-11	2.08e-08	1.79669	9.03e-08	2.32e-06	cg00854273	37	17	75959756	R				chr17:75953890-75955952	S_Shelf			NA	17:75959466-75959937	Unclassified_Cell_type_specific	TRUE
cg00854799	1.36794	1.76e-06	6.72e-05	1.63846	4.14e-09	1.73e-07	cg00854799	37	1	2336398	R	PEX10;RER1;PEX10	NM_002617;NM_007033;NM_153818	3'UTR;3'UTR;3'UTR	chr1:2339876-2340246	N_Shelf			TRUE			NA
cg00855685	1.47668	1.16e-05	0.00032667	1.22065	8.71e-05	0.000816038	cg00855685	37	5	9543363	R	SEMA5A	NM_003966	5'UTR	chr5:9544692-9546715	N_Shore			NA			NA
cg00855731	0.604173	0.000260346	0.00432958	0.603851	0.000104578	0.000955319	cg00855731	37	1	205561906	R	MFSD4	NM_181644	Body	chr1:205561089-205561473	S_Shore			NA			NA
cg00856997	0.69448	6.49e-05	0.00137293	0.558344	0.000506527	0.00370373	cg00856997	37	4	2366103	R	ZFYVE28	NM_020972	Body	chr4:2366421-2367092	N_Shore			NA	4:2365586-2367224	Promoter_Associated_Cell_type_specific	NA
cg00857921	1.40028	4.75e-05	0.00105641	1.25908	8.68e-05	0.000814065	cg00857921	37	1	92257380	F	TGFBR3	NM_003243	Body					TRUE			NA
cg00859858	-2.0988	7.05e-06	0.000214701	-2.01485	4.31e-06	6.24e-05	cg00859858	37	1	37944257	R	ZC3H12A	NM_025079	Body	chr1:37939723-37940650	S_Shelf			TRUE	1:37943991-37945931	Promoter_Associated	NA
cg00861646	-1.17204	6.82e-07	3.02e-05	-1.40893	9.96e-10	5.24e-08	cg00861646	37	4	160026608	R				chr4:160023787-160025437	S_Shore			NA	4:160026509-160026635	Unclassified_Cell_type_specific	NA
cg00862597	-1.66724	1.35e-05	0.00036845	-1.83815	5.11e-07	1.01e-05	cg00862597	37	14	61750802	F				chr14:61746804-61748141	S_Shelf			NA			NA
cg00865122	0.518623	0.000273456	0.00450975	0.522184	9.92e-05	0.000912964	cg00865122	37	4	4668232	R								TRUE			NA
cg00865690	-2.04627	3.48e-05	0.000814189	-3.3059	5.93e-11	5.07e-09	cg00865690	37	2	21976205	R								TRUE			NA
cg00866289	0.629227	5.21e-06	0.000166552	0.547033	1.95e-05	0.000226417	cg00866289	37	14	97037846	F								TRUE			NA
cg00866295	0.407564	0.000283255	0.00464113	0.381639	0.000279457	0.00222355	cg00866295	37	1	203660476	R	ATP2B4;ATP2B4	NM_001001396;NM_001684	Body;Body					TRUE			NA
cg00867510	1.38816	7.79e-08	4.97e-06	1.1448	1.39e-06	2.37e-05	cg00867510	37	2	239930488	F				chr2:239930798-239931057	N_Shore			TRUE			NA
cg00868131	1.86419	2.33e-05	0.000583349	1.97251	2.41e-06	3.79e-05	cg00868131	37	1	54952901	F				chr1:54953893-54955287	N_Shore			NA			NA
cg00868523	1.54912	0.000267623	0.00442768	1.27379	0.00122067	0.00783349	cg00868523	37	19	54387036	R	PRKCG	NM_002739	Body	chr19:54385315-54385604	S_Shore		CDMR	NA	19:54386549-54387043	Unclassified_Cell_type_specific	NA
cg00869668	1.54315	1.37e-10	2.92e-08	1.42233	2.21e-10	1.5e-08	cg00869668	37	17	1549012	R	SCARF1;SCARF1;SCARF1;SCARF1;SCARF1;SCARF1;SCARF1;SCARF1	NM_003693;NM_145352;NM_145352;NR_028076;NM_003693;NR_028075;NM_145350;NM_145350	5'UTR;1stExon;5'UTR;Body;1stExon;Body;5'UTR;1stExon	chr17:1546742-1547324	S_Shore			NA			NA
cg00870269	1.0121	1e-11	3.78e-09	0.744894	1.75e-08	5.8e-07	cg00870269	37	15	58782688	R	LIPC	NM_000236	Body					NA			NA
cg00871133	-1.32604	8.35e-05	0.00169236	-1.17714	0.000176067	0.00149675	cg00871133	37	17	37793028	R	STARD3;STARD3;STARD3	NM_006804;NM_001165938;NM_001165937	TSS1500;TSS1500;TSS1500	chr17:37793265-37793722	N_Shore			NA	17:37792752-37794704	Promoter_Associated	NA
cg00872354	-2.1101	9.39e-08	5.81e-06	-1.42442	5.9e-05	0.000583917	cg00872354	37	14	54080601	R								TRUE	14:54080297-54080843	Unclassified_Cell_type_specific	NA
cg00873601	2.92307	4.08e-07	1.96e-05	1.89502	0.000253868	0.00204856	cg00873601	37	12	116044025	R								NA			NA
cg00873659	0.418357	0.000495433	0.00731074	0.414396	0.000240688	0.00195708	cg00873659	37	17	10741610	R	PIRT	NM_001101387	TSS200					NA			NA
cg00873678	1.26754	0.000205383	0.00356166	2.53584	2.15e-12	3.41e-10	cg00873678	37	14	91770052	F	CCDC88C	NM_001080414	Body	chr14:91770110-91770419	N_Shore			NA			TRUE
cg00873953	-2.13588	2.93e-06	0.000102543	-1.90691	7.16e-06	9.62e-05	cg00873953	37	12	95010048	R	TMCC3	NM_020698	Body					TRUE			NA
cg00875476	1.63693	1.9e-08	1.56e-06	1.25948	1.88e-06	3.07e-05	cg00875476	37	10	134521848	F	INPP5A	NM_005539	Body					NA	10:134521717-134521949	Unclassified_Cell_type_specific	NA
cg00876267	-2.26483	1.4e-08	1.22e-06	-1.77355	1.03e-06	1.84e-05	cg00876267	37	9	139588516	F				chr9:139589028-139589256	N_Shore			TRUE	9:139588484-139588736	Unclassified	NA
cg00876273	1.85753	0.000354612	0.0055796	4.05375	3.89e-13	8.59e-11	cg00876273	37	10	94452311	R	HHEX	NM_002729	Body	chr10:94452200-94452428	Island		RDMR	NA			NA
cg00877321	1.17554	7.01e-05	0.00146222	0.933014	0.000626126	0.0044418	cg00877321	37	11	627612	R	SCT	NM_021920	TSS1500	chr11:626728-628037	Island			NA	11:626473-627651	Unclassified_Cell_type_specific	NA
cg00877708	0.678967	3.92e-05	0.000901958	0.807265	3.91e-07	8.05e-06	cg00877708	37	6	157140947	R	ARID1B;ARID1B;ARID1B	NM_017519;NM_175863;NM_020732	Body;Body;Body					TRUE			NA
cg00878374	0.775764	0.000240529	0.00405643	0.793333	6.81e-05	0.000660485	cg00878374	37	15	69100205	F	C15orf28;ANP32A	NR_026808;NM_006305	TSS1500;Body					NA			NA
cg00879790	-3.79696	2.85e-10	5.19e-08	-3.39152	1.19e-09	6.1e-08	cg00879790	37	6	30131283	R	TRIM15;TRIM15	NM_033229;NM_033229	5'UTR;1stExon					TRUE			NA
cg00879791	1.31811	6.05e-05	0.00129332	1.82183	1.88e-08	6.19e-07	cg00879791	37	7	51544096	R								NA			NA
cg00880984	-1.47486	1.18e-07	7.03e-06	-1.58424	2.95e-09	1.3e-07	cg00880984	37	6	82958011	F	IBTK	NM_015525	TSS1500	chr6:82956999-82957507	S_Shore			NA	6:82956608-82958158	Promoter_Associated	NA
cg00883123	1.19537	3.34e-05	0.000787746	1.98505	2.13e-11	2.21e-09	cg00883123	37	4	154373513	F								TRUE			NA
cg00883218	1.90613	5.23e-07	2.41e-05	1.56974	7.03e-06	9.47e-05	cg00883218	37	1	6301400	R				chr1:6301695-6302856	N_Shore			TRUE			NA
cg00886598	0.536215	0.000107949	0.00209899	0.607863	4.29e-06	6.21e-05	cg00886598	37	5	42812844	F	SEPP1;SEPP1;SEPP1	NM_005410;NM_001093726;NM_001085486	TSS1500;TSS1500;TSS1500					NA			NA
cg00886780	-2.83712	7.33e-06	0.000221515	-3.08911	3.16e-07	6.72e-06	cg00886780	37	6	35149727	R				chr6:35149971-35150391	N_Shore			NA			TRUE
cg00887508	1.58931	1.15e-05	0.000322008	1.27425	0.000133556	0.00117933	cg00887508	37	13	22425573	F								TRUE			NA
cg00887902	-1.51267	0.00056846	0.00818699	-1.62241	9.34e-05	0.000866224	cg00887902	37	8	56436393	F	XKR4	NM_052898	Body					NA			NA
cg00887936	-1.4859	8.27e-05	0.00167805	-1.35989	0.000113745	0.00102621	cg00887936	37	3	66033260	F								TRUE			TRUE
cg00888336	1.59426	7.22e-06	0.000218831	1.63412	1.18e-06	2.06e-05	cg00888336	37	16	80654763	R	CDYL2	NM_152342	Body					NA			NA
cg00893348	2.69981	3.35e-09	3.8e-07	1.80428	8.6e-06	0.000112316	cg00893348	37	3	139353025	F	NMNAT3	NM_178177	5'UTR					NA			NA
cg00893603	1.84151	5.3e-08	3.63e-06	1.97201	1.25e-09	6.34e-08	cg00893603	37	13	26587011	R	ATP8A2	NM_016529	Body	chr13:26586287-26586761	S_Shore			NA	13:26586222-26587025	Unclassified_Cell_type_specific	NA
cg00894008	0.549906	0.000138209	0.00257197	0.469264	0.000459844	0.00340759	cg00894008	37	15	34158294	R	RYR3	NM_001036	3'UTR					TRUE			NA
cg00894757	-0.899232	0.000193644	0.00339185	-0.871534	0.000118188	0.00106085	cg00894757	37	3	170137240	R	CLDN11	NM_005602	Body	chr3:170136242-170137886	Island		CDMR	TRUE	3:170136091-170137789	Unclassified	TRUE
cg00895997	-1.90714	4.78e-08	3.33e-06	-2.12965	3.02e-10	1.94e-08	cg00895997	37	7	122840109	R	SLC13A1	NM_022444	TSS200					NA			NA
cg00896182	1.47103	2.34e-05	0.000586087	1.95758	1.06e-08	3.82e-07	cg00896182	37	14	54686589	F							RDMR	TRUE			NA
cg00900231	0.759732	4.66e-06	0.000151583	0.701167	6.02e-06	8.29e-05	cg00900231	37	16	50897271	F								NA			NA
cg00900642	1.77266	9.08e-14	1.1e-10	1.00247	5.35e-07	1.05e-05	cg00900642	37	9	139256392	R	DNLZ	NM_001080849	3'UTR	chr9:139257842-139259075	N_Shore			TRUE	9:139255579-139256873	Unclassified	NA
cg00900735	2.64932	2.71e-14	4.6e-11	2.57241	5.61e-15	3.02e-12	cg00900735	37	17	73316505	R	GRB2;GRB2	NM_002086;NM_203506	Body;Body			low-CpG:70827875-70828160		NA	17:73316038-73316557	Gene_Associated_Cell_type_specific	NA
cg00900933	1.30765	7.03e-06	0.000214024	1.552	3.64e-08	1.08e-06	cg00900933	37	17	37322028	R	ARL5C;ARL5C	NM_001143968;NM_001143968	1stExon;5'UTR	chr17:37321482-37322099	Island			NA	17:37320653-37322046	Unclassified	NA
cg00901198	0.747773	1.26e-05	0.000349289	0.78322	1.43e-06	2.43e-05	cg00901198	37	1	32208222	F	BAI2	NM_001703	Body	chr1:32208486-32208704	N_Shore			NA			NA
cg00901687	1.36231	7.53e-05	0.0015522	1.61679	1.03e-06	1.84e-05	cg00901687	37	17	48585270	F	MYCBPAP	NM_032133	TSS1500	chr17:48585385-48586167	N_Shore			NA	17:48585034-48586455	Promoter_Associated_Cell_type_specific	TRUE
cg00902516	1.03138	3.02e-05	0.000725155	1.36339	1.92e-08	6.29e-07	cg00902516	37	10	6233774	R	PFKFB3	NM_001145443	Body					TRUE			NA
cg00903438	1.27121	9.32e-11	2.16e-08	1.26893	1e-11	1.19e-09	cg00903438	37	2	208756199	F	PLEKHM3	NM_001080475	Body					TRUE			NA
cg00903704	0.881636	1.99e-07	1.08e-05	0.860589	7.08e-08	1.89e-06	cg00903704	37	1	167694127	F	MPZL1;MPZL1;MPZL1	NM_001146191;NM_003953;NM_024569	Body;Body;Body	chr1:167690978-167691852	S_Shelf			NA			NA
cg00903932	-2.24625	4.84e-05	0.00107259	-2.19511	2.38e-05	0.000268503	cg00903932	37	1	101258727	F								TRUE			NA
cg00905220	2.56912	4.27e-13	3.52e-10	2.84752	3.38e-16	3.2e-13	cg00905220	37	17	982154	F	ABR;ABR;ABR	NM_021962;NM_001092;NM_001159746	Body;Body;Body	chr17:981508-981748	S_Shore			TRUE			NA
cg00905420	0.570413	9.3e-05	0.0018525	0.56901	3.45e-05	0.000368812	cg00905420	37	16	15065465	F				chr16:15068516-15069461	N_Shelf			NA			NA
cg00905584	-1.98265	0.00047234	0.00703977	-1.89811	0.000354736	0.00272737	cg00905584	37	14	105058234	F				chr14:105054873-105055113	S_Shelf			NA			NA
cg00907204	-0.718219	0.000623868	0.00883235	-0.72477	0.000243382	0.00197623	cg00907204	37	7	92461971	R	CDK6;CDK6	NM_001259;NM_001145306	Body;Body	chr7:92462201-92466387	N_Shore			NA	7:92461894-92463431	Promoter_Associated	NA
cg00907272	0.987545	9.56e-06	0.000276165	1.15308	8.44e-08	2.19e-06	cg00907272	37	10	74086782	F								NA			NA
cg00907427	-1.04219	1.23e-07	7.3e-06	-0.877744	1.32e-06	2.27e-05	cg00907427	37	1	23668691	R	HNRNPR;HNRNPR;HNRNPR;HNRNPR	NM_005826;NM_001102397;NM_001102399;NM_001102398	5'UTR;5'UTR;5'UTR;5'UTR	chr1:23670245-23671363	N_Shore			NA			NA
cg00907499	0.982383	6.65e-05	0.00140075	0.958369	3.44e-05	0.000368339	cg00907499	37	4	38951398	F								TRUE	4:38951109-38951580	Unclassified_Cell_type_specific	NA
cg00908004	1.08681	0.000638952	0.00900364	0.957592	0.00124061	0.00794122	cg00908004	37	13	113832595	R	PCID2;PCID2;PCID2	NM_001127203;NM_018386;NM_001127202	Body;Body;Body					NA			TRUE
cg00908120	1.15321	1.37e-11	4.8e-09	1.0809	1.28e-11	1.45e-09	cg00908120	37	16	72872925	F	ZFHX3;ZFHX3	NM_001164766;NM_006885	Body;Body					TRUE	16:72871897-72873048	Unclassified_Cell_type_specific	NA
cg00908292	2.30931	3.39e-07	1.68e-05	2.02564	1.38e-06	2.37e-05	cg00908292	37	17	38699009	F								TRUE	17:38698916-38699627	Promoter_Associated	TRUE
cg00908828	0.941419	0.000322618	0.00516447	1.58498	2.12e-09	9.92e-08	cg00908828	37	16	75297424	F	BCAR1;BCAR1;BCAR1;BCAR1;BCAR1	NM_001170718;NM_001170720;NM_001170716;NM_001170714;NM_001170715	Body;5'UTR;Body;Body;Body	chr16:75298976-75300186	N_Shore			TRUE			NA
cg00909094	-2.27431	2.14e-05	0.000542878	-2.94144	1.98e-08	6.45e-07	cg00909094	37	3	12586368	R								TRUE			NA
cg00909286	1.43947	3.77e-07	1.84e-05	0.947056	0.000199214	0.00166329	cg00909286	37	3	149889135	R								TRUE			NA
cg00911776	-1.56559	1.62e-05	0.000431088	-1.36453	5.19e-05	0.000523375	cg00911776	37	7	130682239	R	FLJ43663;FLJ43663	NR_015431;NR_024153	Body;Body					TRUE			NA
cg00911794	-3.56787	2.12e-10	4.12e-08	-2.77929	4.2e-08	1.22e-06	cg00911794	37	17	1962132	F	HIC1;HIC1	NM_001098202;NM_006497	3'UTR;3'UTR	chr17:1952919-1962328	Island			NA	17:1961789-1962272	Unclassified	NA
cg00914222	2.13176	8.94e-05	0.00179267	3.46967	3.42e-10	2.15e-08	cg00914222	37	1	29585898	R	PTPRU;PTPRU;PTPRU	NM_133178;NM_133177;NM_005704	Body;Body;Body	chr1:29585897-29586598	Island			NA			TRUE
cg00914384	2.41375	7.95e-10	1.19e-07	2.16913	2.64e-09	1.19e-07	cg00914384	37	2	5593580	F								TRUE			NA
cg00916659	1.20174	1.02e-05	0.00029249	1.23858	1.57e-06	2.63e-05	cg00916659	37	1	212558854	F	TMEM206	NM_018252	Body					NA	1:212558767-212558923	Gene_Associated_Cell_type_specific	NA
cg00916899	1.23499	4.58e-05	0.00102511	1.59379	7e-08	1.87e-06	cg00916899	37	20	35944932	F	MANBAL;MANBAL	NM_022077;NM_001003897	3'UTR;3'UTR					NA	20:35944910-35945070	Unclassified_Cell_type_specific	NA
cg00920938	1.63087	4.35e-06	0.000142857	3.03654	2.66e-15	1.68e-12	cg00920938	37	8	22036412	F	BMP1;BMP1;BMP1	NM_006128;NM_006129;NM_001199	Body;Body;Body	chr8:22034373-22034772	S_Shore			TRUE			TRUE
cg00922110	-0.679102	0.000123582	0.00234536	-0.678458	4.61e-05	0.000472894	cg00922110	37	4	57842668	R	C4orf14	NM_032313	1stExon	chr4:57842634-57843893	Island			NA			NA
cg00922378	1.49004	1.33e-06	5.3e-05	1.35323	2.44e-06	3.83e-05	cg00922378	37	14	105527251	F	GPR132	NM_013345	5'UTR					NA	14:105527025-105528224	Promoter_Associated	NA
cg00923533	0.824731	4.89e-07	2.28e-05	0.546071	0.000213441	0.00176556	cg00923533	37	4	160086310	F								TRUE			NA
cg00924425	0.932394	2.77e-07	1.42e-05	1.1177	3.13e-10	2e-08	cg00924425	37	8	142335851	F								NA			NA
cg00924459	-1.0962	3.67e-05	0.00085178	-1.38626	8.19e-08	2.14e-06	cg00924459	37	6	133137262	F	RPS12;SNORD100;SNORA33	NM_001016;NR_002435;NR_002436	Body;TSS1500;TSS1500	chr6:133135364-133135829	S_Shore			NA			NA
cg00924622	0.816218	2.17e-05	0.00054992	0.830376	4.79e-06	6.83e-05	cg00924622	37	1	16819693	R	CROCCL2	NR_023386	TSS1500					NA			NA
cg00925054	1.48612	1.28e-09	1.75e-07	1.23205	3.74e-08	1.1e-06	cg00925054	37	1	85220019	R				chr1:85220018-85220338	Island			NA	1:85218628-85220166	Unclassified	NA
cg00927035	1.07688	1.15e-06	4.72e-05	1.71341	1.23e-13	3.47e-11	cg00927035	37	11	45825445	R	SLC35C1;SLC35C1;SLC35C1	NM_001145266;NM_018389;NM_001145265	TSS200;TSS1500;TSS200	chr11:45825615-45826872	N_Shore			NA			NA
cg00927594	2.27356	1.16e-05	0.00032667	2.31126	2.4e-06	3.79e-05	cg00927594	37	15	101514299	R	LRRK1	NM_024652	Body	chr15:101513245-101514323	Island			TRUE			NA
cg00929860	2.28995	1.4e-17	2.28e-13	2.29646	4.57e-19	1.83e-15	cg00929860	37	10	73846448	R	SPOCK2;SPOCK2	NM_001134434;NM_014767	3'UTR;Body	chr10:73846806-73848233	N_Shore		RDMR	NA			NA
cg00929871	1.02925	2.6e-06	9.27e-05	0.995514	1.31e-06	2.25e-05	cg00929871	37	21	44905245	F				chr21:44904961-44905259	Island			NA			NA
cg00931843	1.85496	2.2e-08	1.76e-06	1.94188	8.91e-10	4.77e-08	cg00931843	37	6	155442993	F	TIAM2	NM_012454	5'UTR					TRUE			NA
cg00933153	3.10801	2.7e-08	2.08e-06	2.60466	3.97e-07	8.15e-06	cg00933153	37	20	22550129	F	C20orf56	NR_001558	Body	chr20:22548967-22549720	S_Shore			TRUE			NA
cg00934066	0.805392	1.25e-05	0.000347555	0.553304	0.0009775	0.00648545	cg00934066	37	14	68882780	F	RAD51L1;RAD51L1;RAD51L1	NM_133509;NM_002877;NM_133510	Body;Body;Body					TRUE			NA
cg00934624	-1.4683	3.55e-07	1.75e-05	-1.73573	6.81e-10	3.81e-08	cg00934624	37	14	74318234	R	PTGR2;PTGR2;PTGR2	NM_001146155;NM_152444;NM_001146154	TSS1500;TSS1500;TSS1500	chr14:74318412-74318785	N_Shore			NA	14:74318161-74319076	Promoter_Associated	NA
cg00934883	-0.605469	0.000158597	0.00288104	-0.465726	0.00162726	0.00999209	cg00934883	37	6	30711966	F	IER3	NM_003897	Body	chr6:30710307-30712440	Island			NA	6:30710361-30712511	Promoter_Associated	TRUE
cg00936626	1.41822	2.9e-05	0.000701338	1.19331	0.000145069	0.00126679	cg00936626	37	3	196694856	F	PIGZ	NM_025163	5'UTR	chr3:196695319-196697065	N_Shore			NA	3:196694822-196695018	Unclassified_Cell_type_specific	NA
cg00936790	-2.13455	1.15e-07	6.89e-06	-2.90489	1.04e-12	1.89e-10	cg00936790	37	8	29027844	F	KIF13B	NM_015254	Body					TRUE	8:29027733-29027911	Unclassified_Cell_type_specific	NA
cg00937359	-1.15092	2.07e-05	0.00052879	-1.31744	3.85e-07	7.93e-06	cg00937359	37	6	86350540	R	SYNCRIP;SYNCRIP;SYNCRIP;SYNCRIP;SYNCRIP;SYNCRIP	NM_001159675;NM_006372;NM_001159674;NM_001159677;NM_001159676;NM_001159673	Body;Body;Body;Body;Body;5'UTR	chr6:86351551-86353914	N_Shore			NA			NA
cg00937392	1.75664	3.33e-05	0.000785159	2.79053	9.5e-11	7.45e-09	cg00937392	37	9	94662566	R	ROR2	NM_004560	Body	chr9:94662565-94662818	Island			TRUE			NA
cg00937681	1.58902	1.04e-08	9.46e-07	1.70522	1.69e-10	1.2e-08	cg00937681	37	4	77723304	F				chr4:77723092-77723424	Island			NA			NA
cg00939727	2.11521	1.21e-08	1.08e-06	2.18012	7.28e-10	4.03e-08	cg00939727	37	2	134935506	F								TRUE			NA
cg00941241	-0.641505	6.63e-05	0.00139712	-0.595708	7.41e-05	0.000710449	cg00941241	37	1	9885960	R	CLSTN1;CLSTN1	NM_014944;NM_001009566	TSS1500;TSS1500	chr1:9883011-9884667	S_Shore			NA	1:9885437-9885986	Promoter_Associated	TRUE
cg00942293	-1.83615	1.8e-07	9.93e-06	-2.36246	1.59e-11	1.74e-09	cg00942293	37	16	67224629	F	E2F4;EXOC3L	NM_001950;NM_178516	TSS1500;TSS1500					NA			NA
cg00943186	1.35611	6.75e-07	3e-05	1.94861	2.39e-12	3.71e-10	cg00943186	37	3	49947793	R	MON1A;MON1A	NM_032355;NM_001142501	Body;Body	chr3:49947621-49948430	Island			NA			NA
cg00944580	-1.62107	0.00034858	0.00550103	-2.12656	1.3e-06	2.24e-05	cg00944580	37	1	58333307	R	DAB1;MIR548D2	NM_021080;NR_030385	5'UTR;TSS1500					NA			NA
cg00944649	1.15104	8.84e-07	3.77e-05	1.18949	8.84e-08	2.28e-06	cg00944649	37	1	16330853	R	C1orf64	NM_178840	1stExon					NA			NA
cg00946491	1.81418	1.11e-10	2.48e-08	1.77547	2.42e-11	2.44e-09	cg00946491	37	13	33760517	R	STARD13;STARD13;STARD13	NM_052851;NM_178006;NM_178007	5'UTR;Body;TSS1500					TRUE			NA
cg00948664	-1.9141	3.1e-08	2.34e-06	-1.79402	2.95e-08	9.02e-07	cg00948664	37	3	48935316	F	SLC25A20	NM_000387	Body	chr3:48936041-48936457	N_Shore			NA	3:48935263-48937080	Promoter_Associated	NA
cg00949728	1.20704	1.93e-07	1.05e-05	1.67637	1.09e-12	1.96e-10	cg00949728	37	4	2959836	F	NOP14	NM_003703	Body	chr4:2956706-2957325	S_Shelf			NA	4:2959767-2959925	Promoter_Associated_Cell_type_specific	NA
cg00949753	1.49718	0.000211525	0.0036476	2.04148	2.35e-07	5.23e-06	cg00949753	37	1	214157306	F				chr1:214158726-214159080	N_Shore		RDMR	NA	1:214157168-214158110	Unclassified_Cell_type_specific	TRUE
cg00950038	0.747915	2.63e-05	0.000644778	0.568839	0.000498251	0.00365112	cg00950038	37	20	375186	R	TRIB3	NM_021158	Body	chr20:376916-377165	N_Shore			NA			NA
cg00951204	1.77131	9.21e-12	3.52e-09	1.53792	1.18e-10	8.93e-09	cg00951204	37	10	134536236	F	INPP5A	NM_005539	Body	chr10:134535957-134536237	Island			TRUE			NA
cg00952054	2.45723	2.82e-06	9.94e-05	3.35744	1.5e-10	1.09e-08	cg00952054	37	1	9437047	R								TRUE	1:9436881-9437630	Unclassified_Cell_type_specific	TRUE
cg00952642	1.71957	3.96e-09	4.36e-07	1.23168	2.55e-06	3.98e-05	cg00952642	37	8	141537134	R								NA			NA
cg00952822	1.67529	7.37e-06	0.000222483	1.83577	2.75e-07	5.96e-06	cg00952822	37	8	144571936	F	ZC3H3	NM_015117	Body	chr8:144568915-144570672	S_Shore			TRUE			NA
cg00953154	-0.764347	5.28e-06	0.000168432	-0.969983	3.88e-09	1.64e-07	cg00953154	37	7	45025620	F	SNORA9;C7orf40	NR_002952;NR_003697	TSS1500;Body	chr7:45025958-45026626	N_Shore			NA	7:45025609-45026721	Unclassified	NA
cg00953309	0.541885	0.000191374	0.00335944	0.502243	0.000216601	0.00178818	cg00953309	37	1	16460784	F	EPHA2	NM_004431	Body	chr1:16464376-16464621	N_Shelf			NA			NA
cg00953327	-0.802626	0.000720902	0.00993793	-0.96019	2.31e-05	0.000262109	cg00953327	37	1	167690788	R	MPZL1;MPZL1;MPZL1	NM_024569;NM_003953;NM_001146191	TSS1500;TSS1500;TSS1500	chr1:167690978-167691852	N_Shore			NA	1:167690041-167690790	Promoter_Associated_Cell_type_specific	NA
cg00954841	1.748	1.6e-06	6.2e-05	1.51907	6.81e-06	9.22e-05	cg00954841	37	12	3373534	F	TSPAN9;TSPAN9	NM_006675;NM_001168320	Body;Body					NA			NA
cg00955686	0.814938	4.03e-05	0.000922683	0.715718	0.0001052	0.000960266	cg00955686	37	1	36620450	R	MAP7D1	NM_018067	TSS1500	chr1:36621451-36622310	N_Shore			NA			NA
cg00956759	1.78777	2.6e-05	0.000640032	3.4808	2.77e-14	1.1e-11	cg00956759	37	17	30023399	F								TRUE			TRUE
cg00957665	-1.56733	1e-09	1.43e-07	-1.62308	3.77e-11	3.5e-09	cg00957665	37	10	104406345	F	TRIM8	NM_030912	Body	chr10:104401821-104404968	S_Shore		RDMR	NA	10:104405335-104406367	Promoter_Associated	NA
cg00960906	-1.90904	7.38e-05	0.00152719	-2.42645	2.15e-07	4.84e-06	cg00960906	37	5	31769846	F								TRUE			NA
cg00964751	1.7862	2.36e-07	1.25e-05	1.20731	0.000102705	0.000940819	cg00964751	37	17	36828900	F	C17orf96;C17orf96	NM_001130677;NM_001130677	1stExon;3'UTR	chr17:36829692-36831500	N_Shore		RDMR	NA			NA
cg00965643	-2.29158	9.6e-05	0.00190366	-2.97278	2.01e-07	4.59e-06	cg00965643	37	1	32674817	F	DCDC2B	NM_001099434	1stExon	chr1:32670569-32671885	S_Shelf			NA			NA
cg00966686	0.535123	5.19e-05	0.00113809	0.545287	1.25e-05	0.000154639	cg00966686	37	19	4103040	F	MAP2K2	NM_030662	Body	chr19:4102299-4103041	Island			NA			NA
cg00967637	0.435261	0.000117574	0.00225093	0.391774	0.000200708	0.00167409	cg00967637	37	2	74875932	R	C2orf65	NM_138804	TSS1500	chr2:74875128-74875562	S_Shore			NA			NA
cg00967854	1.71843	2.4e-11	7.56e-09	1.7035	3.01e-12	4.48e-10	cg00967854	37	1	17750646	R	RCC2;RCC2	NM_018715;NM_001136204	Body;Body					TRUE			NA
cg00968800	-1.47863	3.31e-05	0.000781074	-2.26889	2.89e-10	1.87e-08	cg00968800	37	1	1335706	R	CCNL2;CCNL2;CCNL2;CCNL2;LOC148413	NM_030937;NM_001039577;NM_001144868;NM_001144867;NR_015434	TSS1500;TSS1500;TSS1500;TSS1500;Body	chr1:1334071-1335602	S_Shore		RDMR	NA	1:1333961-1335733	Unclassified	NA
cg00969323	-1.8454	0.000533289	0.00777205	-2.95797	2.6e-08	8.1e-07	cg00969323	37	2	242627866	R	DTYMK;DTYMK;DTYMK	NR_033255;NM_012145;NM_001165031	TSS1500;TSS1500;TSS1500	chr2:242625961-242626720	S_Shore			NA			NA
cg00970757	0.673311	0.000163044	0.00294607	0.741552	1.26e-05	0.000155233	cg00970757	37	3	71167804	R	FOXP1	NM_032682	Body					TRUE			NA
cg00971747	-2.34134	6.83e-08	4.46e-06	-1.47048	0.000141127	0.00123686	cg00971747	37	1	200864307	F	C1orf106;C1orf106	NM_001142569;NM_018265	5'UTR;Body	chr1:200860076-200860576	S_Shelf			TRUE			NA
cg00973876	-2.45194	2.19e-05	0.000553768	-2.23986	3.25e-05	0.000350528	cg00973876	37	17	77899208	F				chr17:77901065-77901333	N_Shore			TRUE			TRUE
cg00974629	1.92277	4.45e-07	2.11e-05	1.25862	0.000235195	0.00191796	cg00974629	37	4	148401903	F	EDNRA;EDNRA;EDNRA	NR_028596;NM_001957;NM_001166055	TSS200;TSS200;TSS200	chr4:148402198-148402760	N_Shore			NA			NA
cg00976328	1.21638	0.000225445	0.00384401	1.30431	2.98e-05	0.00032586	cg00976328	37	2	208689522	R	PLEKHM3	NM_001080475	3'UTR					TRUE			NA
cg00976619	-2.5884	1.54e-09	2.03e-07	-2.47107	8.32e-10	4.5e-08	cg00976619	37	3	156876725	R	CCNL1	NM_020307	Body	chr3:156877175-156878364	N_Shore		RDMR	NA			NA
cg00976949	1.40564	1.6e-07	9.05e-06	1.61532	5.68e-10	3.28e-08	cg00976949	37	3	127950782	F	EEFSEC	NM_021937	Body					TRUE			NA
cg00977978	1.09905	1.1e-09	1.54e-07	0.704335	9.28e-06	0.000119877	cg00977978	37	7	139409421	F	HIPK2;HIPK2	NM_001113239;NM_022740	Body;Body					TRUE			TRUE
cg00978102	-1.65987	0.000182266	0.00322833	-2.26797	1.73e-07	4.03e-06	cg00978102	37	6	32375231	R	BTNL2	NM_019602	TSS1500					NA			NA
cg00978203	1.43534	7.15e-13	5.06e-10	1.55935	1.5e-15	1.06e-12	cg00978203	37	1	26096954	R	MAN1C1	NM_020379	Body	chr1:26097904-26098107	N_Shore			NA			NA
cg00978785	0.735414	5.54e-05	0.00120276	0.691018	5.17e-05	0.00052162	cg00978785	37	17	71185631	F				chr17:71188407-71189458	N_Shelf			NA			TRUE
cg00978855	1.38635	8.03e-06	0.000238965	1.37494	2.61e-06	4.07e-05	cg00978855	37	8	28928948	R	KIF13B	NM_015254	Body	chr8:28928996-28929718	N_Shore			NA			NA
cg00980698	-0.907155	1.61e-05	0.000429322	-0.8663	1.12e-05	0.000141013	cg00980698	37	14	21250509	F	RNASE6	NM_005615	3'UTR					NA	14:21250478-21250950	Unclassified_Cell_type_specific	NA
cg00980772	1.21435	8.99e-05	0.00180127	1.23414	2.44e-05	0.000274505	cg00980772	37	2	121224679	F	LOC84931	NR_027181	TSS1500					NA			NA
cg00981877	-2.18363	9.41e-14	1.12e-10	-2.35255	2.16e-16	2.23e-13	cg00981877	37	20	50366841	F	ATP9A	NM_006045	Body			low-CpG:49800244-49800249		NA			TRUE
cg00982984	-1.21652	4e-05	0.000916853	-0.977264	0.0003491	0.00268896	cg00982984	37	15	45493530	F	SHF	NM_138356	TSS200	chr15:45490945-45491252	S_Shelf			NA			NA
cg00985729	-0.56576	0.000687913	0.00956474	-0.589456	0.000177498	0.0015072	cg00985729	37	6	30712559	F	IER3	NM_003897	TSS1500	chr6:30710307-30712440	S_Shore			NA			TRUE
cg00987534	-1.92509	4.11e-07	1.98e-05	-1.52535	1.17e-05	0.000145848	cg00987534	37	7	73207968	R								TRUE			NA
cg00988037	1.06867	0.000287498	0.00469725	1.90209	2.93e-10	1.89e-08	cg00988037	37	1	54869007	R	SSBP3;SSBP3;SSBP3	NM_001009955;NM_018070;NM_145716	Body;Body;Body	chr1:54870853-54872476	N_Shore		CDMR	NA			NA
cg00988346	1.85048	4.59e-06	0.000149544	2.98885	9.84e-13	1.8e-10	cg00988346	37	1	27729801	F								NA	1:27728950-27729902	Unclassified	TRUE
cg00988548	-1.82991	3.39e-05	0.000796827	-2.22822	1.82e-07	4.21e-06	cg00988548	37	1	32321494	R								TRUE			NA
cg00988806	0.794203	0.000366044	0.00572765	0.821163	9.4e-05	0.000871569	cg00988806	37	1	29422794	R	EPB41;EPB41;EPB41;EPB41;EPB41	NM_203342;NM_001166007;NM_203343;NM_004437;NM_001166005	Body;Body;Body;Body;Body					TRUE			NA
cg00988841	1.15664	5.55e-09	5.76e-07	1.59896	5.21e-15	2.85e-12	cg00988841	37	10	134556463	R	INPP5A	NM_005539	Body	chr10:134555113-134555338	S_Shore			TRUE			TRUE
cg00989160	1.08696	9.97e-07	4.16e-05	1.50037	1.94e-11	2.04e-09	cg00989160	37	3	41038496	F								TRUE			NA
cg00989220	1.37373	2.72e-09	3.2e-07	1.41502	1.38e-10	1.01e-08	cg00989220	37	12	6439069	R	TNFRSF1A	NM_001065	Body	chr12:6438272-6438931	S_Shore	low-CpG:6309236-6309494		NA			NA
cg00989258	0.628933	5.97e-06	0.00018657	0.461409	0.000274601	0.00219072	cg00989258	37	12	123527156	F	PITPNM2	NM_020845	5'UTR					TRUE			NA
cg00990020	0.976811	1.58e-06	6.15e-05	1.00334	1.99e-07	4.54e-06	cg00990020	37	13	113357112	R	ATP11A;ATP11A	NM_015205;NM_032189	Body;Body					NA			NA
cg00991447	0.36712	5.42e-06	0.000172071	0.313021	2.8e-05	0.000308587	cg00991447	37	16	88072689	F	BANP;BANP	NM_017869;NM_079837	Body;Body					NA			NA
cg00992090	1.32434	8.83e-11	2.07e-08	1.12938	1.62e-09	7.92e-08	cg00992090	37	7	613222	R	PRKAR1B;PRKAR1B;PRKAR1B;PRKAR1B;PRKAR1B;PRKAR1B	NM_001164759;NM_001164762;NM_001164758;NM_001164760;NM_001164761;NM_002735	Body;Body;Body;Body;Body;Body	chr7:612540-613739	Island			NA			NA
cg00994251	0.931835	0.000341403	0.00541039	0.940658	0.000122727	0.00109597	cg00994251	37	1	3439691	R	MEGF6	NM_001409	Body	chr1:3435988-3436250	S_Shelf			NA	1:3439395-3439695	Unclassified_Cell_type_specific	NA
cg00994717	-2.64794	2.57e-08	2e-06	-2.08934	1.42e-06	2.42e-05	cg00994717	37	10	102731539	R	SEMA4G	NM_017893	TSS1500	chr10:102729299-102729710	S_Shore			NA			NA
cg00995152	-2.66744	5.59e-09	5.79e-07	-2.3069	4.62e-08	1.32e-06	cg00995152	37	9	124496315	R	DAB2IP	NM_032552	Body	chr9:124498513-124498962	N_Shelf			NA			NA
cg00995324	1.11275	3.29e-08	2.45e-06	0.913621	7.4e-07	1.39e-05	cg00995324	37	7	139446195	R	HIPK2;HIPK2	NM_001113239;NM_022740	Body;Body					TRUE			NA
cg00995457	0.700462	5.07e-05	0.00111576	0.517436	0.00110594	0.00720318	cg00995457	37	14	100057570	R	CCDC85C	NM_001144995	Body					TRUE			TRUE
cg00995582	0.371332	0.000372991	0.00581246	0.437661	1.15e-05	0.000144337	cg00995582	37	8	145257139	R	HEATR7A;HEATR7A;HEATR7A	NM_001099281;NM_001099280;NM_032450	Body;Body;Body	chr8:145257800-145258277	N_Shore			NA			TRUE
cg00996053	-0.838514	0.00015111	0.00276673	-0.945783	7.39e-06	9.87e-05	cg00996053	37	1	48575385	F	SKINTL	NR_026749	Body					NA	1:48575111-48575414	Unclassified_Cell_type_specific	NA
cg00997054	1.58309	3.58e-08	2.62e-06	1.1927	4.61e-06	6.6e-05	cg00997054	37	3	32904291	F	TRIM71	NM_001039111	Body					TRUE			NA
cg00997130	-2.83149	7.55e-10	1.14e-07	-2.26689	5.84e-08	1.6e-06	cg00997130	37	3	10854266	R				chr3:10857687-10858447	N_Shelf			NA			NA
cg00997969	1.26367	4.11e-11	1.15e-08	1.29746	1.46e-12	2.49e-10	cg00997969	37	8	30350644	F	RBPMS;RBPMS;RBPMS;RBPMS	NM_001008712;NM_001008710;NM_001008711;NM_006867	Body;Body;Body;Body					TRUE			NA
cg00997998	1.23644	5.83e-05	0.00125618	1.57628	1.38e-07	3.33e-06	cg00997998	37	14	65150074	F								TRUE			NA
cg00998124	1.94165	1.83e-08	1.52e-06	1.1089	0.000257028	0.00206952	cg00998124	37	12	115138766	R				chr12:115137774-115138475	S_Shore		RDMR	NA			NA
cg00998135	0.536795	0.000320825	0.00514082	0.519029	0.000208089	0.001727	cg00998135	37	19	34302567	F	KCTD15;KCTD15;KCTD15	NM_001129994;NM_024076;NM_001129995	Body;Body;Body	chr19:34302168-34302568	Island			NA			NA
cg00999152	1.66034	1.72e-07	9.59e-06	1.24299	1.64e-05	0.000194846	cg00999152	37	2	72369887	F	CYP26B1	NM_019885	Body	chr2:72370296-72370682	N_Shore			TRUE			NA
cg01005303	-2.21915	6.67e-08	4.38e-06	-2.79526	8.02e-12	9.94e-10	cg01005303	37	1	11985115	F	KIAA2013	NM_138346	Body	chr1:11985643-11986634	N_Shore			NA	1:11984928-11985269	Promoter_Associated_Cell_type_specific	NA
cg01005322	-1.81251	0.00030067	0.00487145	-1.46724	0.00157658	0.00972683	cg01005322	37	20	25059984	F	VSX1;VSX1	NM_014588;NM_199425	Body;Body	chr20:25061761-25062928	N_Shore			NA			NA
cg01007345	-1.33444	7.36e-07	3.23e-05	-0.924642	0.000147761	0.00128659	cg01007345	37	4	48271072	R	TEC	NM_003215	5'UTR	chr4:48271362-48271846	N_Shore			NA	4:48270990-48272831	Promoter_Associated	NA
cg01007737	1.09976	0.000568616	0.00818856	1.83428	1.03e-08	3.74e-07	cg01007737	37	16	2787413	F	LOC100128788;LOC100128788	NR_027275;NR_027274	Body;Body					NA	16:2787407-2787491	Unclassified_Cell_type_specific	NA
cg01008433	1.20826	2.92e-06	0.000102391	1.29226	1.56e-07	3.7e-06	cg01008433	37	10	3278410	R								NA			NA
cg01009486	0.84771	0.000486022	0.00720183	1.59927	1.74e-10	1.23e-08	cg01009486	37	16	28632986	R	SULT1A1	NM_177536	Body	chr16:28634440-28635031	N_Shore			NA			NA
cg01009920	-3.54097	2.81e-09	3.29e-07	-2.72341	4.35e-07	8.82e-06	cg01009920	37	8	8153650	R								TRUE			TRUE
cg01011154	0.92246	6.61e-05	0.00139365	1.74266	9.44e-13	1.74e-10	cg01011154	37	16	29171108	F				chr16:29169898-29170414	S_Shore			NA			NA
cg01012445	1.78472	0.000261626	0.00434626	1.72131	0.000173761	0.0014794	cg01012445	37	4	151504920	F	LRBA;MAB21L2	NM_006726;NM_006439	Body;1stExon	chr4:151504011-151505085	Island		RDMR	NA			NA
cg01012936	-3.23158	8.22e-05	0.00167143	-3.97863	5.25e-07	1.04e-05	cg01012936	37	1	205289384	R	NUAK2	NM_030952	Body	chr1:205290232-205291035	N_Shore			NA			NA
cg01013023	2.04427	1.85e-10	3.69e-08	2.6405	7.45e-16	6.06e-13	cg01013023	37	7	42131124	F	GLI3	NM_000168	Body					TRUE			NA
cg01013155	0.906007	0.00020094	0.0034968	1.12052	1.84e-06	3.02e-05	cg01013155	37	1	11006392	F								NA			NA
cg01015245	1.41724	1.91e-07	1.04e-05	1.18867	2.1e-06	3.37e-05	cg01015245	37	13	113706662	F	MCF2L;MCF2L	NM_001112732;NM_024979	Body;Body	chr13:113705500-113705778	S_Shore			NA			NA
cg01015287	-1.26589	2.99e-07	1.52e-05	-0.925184	3.63e-05	0.000385821	cg01015287	37	9	103360761	F				chr9:103360955-103361312	N_Shore			TRUE	9:103360515-103361635	Promoter_Associated_Cell_type_specific	NA
cg01015662	1.9265	0.000249287	0.00417926	1.62636	0.000864334	0.00583719	cg01015662	37	1	40598394	R				chr1:40598508-40599209	N_Shore			TRUE			NA
cg01015899	-1.96838	3.46e-05	0.000810883	-2.57604	3.13e-08	9.48e-07	cg01015899	37	12	120663812	F	PXN;PXN;PXN	NM_025157;NM_001080855;NM_002859	5'UTR;Body;Body			low-CpG:119148181-119148221		NA	12:120663527-120664729	Unclassified	NA
cg01016030	0.710061	0.000187381	0.00330142	0.571415	0.00115434	0.00746938	cg01016030	37	1	10717077	F	CASZ1;CASZ1	NM_017766;NM_001079843	Body;Body	chr1:10719867-10720581	N_Shelf			NA	1:10716858-10717154	Unclassified_Cell_type_specific	NA
cg01016119	1.59423	9.06e-08	5.64e-06	1.45889	1.54e-07	3.67e-06	cg01016119	37	3	56835282	R	ARHGEF3;ARHGEF3	NM_001128615;NM_019555	Body;Body	chr3:56835650-56836210	N_Shore			TRUE			NA
cg01016122	-2.47225	1.27e-07	7.47e-06	-2.17229	5.42e-07	1.06e-05	cg01016122	37	6	31082534	F	PSORS1C1	NM_014068	TSS200					TRUE			TRUE
cg01016962	1.24147	9.23e-07	3.91e-05	1.26642	1.28e-07	3.11e-06	cg01016962	37	16	47164168	F	NETO2	NM_018092	Body					TRUE			NA
cg01017395	-1.93507	1.3e-06	5.2e-05	-1.77171	2.02e-06	3.27e-05	cg01017395	37	1	12609957	R								TRUE			TRUE
cg01017464	-0.964607	1.25e-06	5.06e-05	-0.977764	2.09e-07	4.74e-06	cg01017464	37	18	47018095	R	SNORD58A;SNORD58B;RPL17;RPL17	NR_002571;NR_002572;NM_000985;NM_001035006	TSS1500;Body;5'UTR;5'UTR	chr18:47018434-47018948	N_Shore			NA	18:47017883-47019626	Promoter_Associated_Cell_type_specific	NA
cg01020037	-0.679884	0.000317262	0.00509433	-1.05359	2.09e-08	6.73e-07	cg01020037	37	6	31047822	F								NA	6:31047082-31048005	Unclassified	TRUE
cg01020368	1.16394	2.47e-06	8.88e-05	1.65025	3.48e-11	3.29e-09	cg01020368	37	2	205070149	F								TRUE			NA
cg01020484	2.11252	5.71e-08	3.85e-06	2.0719	1.66e-08	5.57e-07	cg01020484	37	14	74185294	F	C14orf43;C14orf43	NM_194278;NM_001043318	3'UTR;3'UTR	chr14:74185482-74185994	N_Shore			TRUE			NA
cg01021952	-2.68352	2.02e-07	1.09e-05	-2.12372	6.82e-06	9.22e-05	cg01021952	37	20	42187632	R	SGK2	NM_170693	TSS200					NA			NA
cg01022200	1.1793	2.39e-07	1.26e-05	1.55184	1.11e-11	1.29e-09	cg01022200	37	1	180881086	F	KIAA1614	NM_020950	TSS1500	chr1:180881316-180882592	N_Shore			NA	1:180880963-180881208	Unclassified_Cell_type_specific	TRUE
cg01022670	0.946096	5.91e-05	0.00126911	0.893438	5.1e-05	0.000515621	cg01022670	37	10	729711	R	DIP2C	NM_014974	Body				RDMR	NA	10:729535-730084	Unclassified_Cell_type_specific	TRUE
cg01022780	1.33896	2.22e-07	1.19e-05	1.61928	1.75e-10	1.23e-08	cg01022780	37	3	48598236	R				chr3:48594022-48594853	S_Shelf			TRUE	3:48597647-48599196	Unclassified	TRUE
cg01023787	1.24186	2.11e-05	0.000537573	0.861772	0.00121351	0.00779367	cg01023787	37	5	1243714	F	SLC6A18	NM_182632	Body	chr5:1243635-1243950	Island			TRUE			NA
cg01026796	-2.5076	1.05e-08	9.56e-07	-2.48418	2.05e-09	9.63e-08	cg01026796	37	5	54602543	R	DHX29;SKIV2L2	NM_019030;NM_015360	Body;TSS1500	chr5:54603209-54603904	N_Shore		RDMR	NA			NA
cg01028223	1.02692	2.49e-07	1.31e-05	0.975628	1.73e-07	4.03e-06	cg01028223	37	7	915149	F	C7orf20	NM_015949	TSS1500	chr7:915753-916644	N_Shore			NA			NA
cg01028925	0.89033	0.000145939	0.00268811	1.04539	3.27e-06	4.93e-05	cg01028925	37	7	2122103	F	MAD1L1;MAD1L1;MAD1L1	NM_003550;NM_001013837;NM_001013836	Body;Body;Body					TRUE			TRUE
cg01030476	-1.48322	0.000290875	0.00474176	-1.25473	0.000963205	0.00640395	cg01030476	37	1	236686564	R	LGALS8;LGALS8;LGALS8;LGALS8	NM_201543;NM_006499;NM_201545;NM_201544	TSS200;TSS200;5'UTR;TSS1500	chr1:236687071-236687608	N_Shore			NA	1:236686363-236686586	Unclassified_Cell_type_specific	NA
cg01030886	0.83674	0.000143204	0.00264789	0.661685	0.00112986	0.00733531	cg01030886	37	12	65766936	R	MSRB3;MSRB3	NM_001031679;NM_198080	Body;Body					TRUE			NA
cg01033299	-1.3397	4.53e-06	0.000147858	-0.883297	0.000836467	0.00567664	cg01033299	37	12	53601015	R	ITGB7	NM_000889	TSS200			low-CpG:51887279-51887360		NA	12:53600852-53601367	Promoter_Associated	NA
cg01034813	-1.09567	0.00010721	0.0020867	-0.912912	0.000495007	0.00363094	cg01034813	37	16	27487047	F	GTF3C1	NM_001520	Body					TRUE			TRUE
cg01035640	1.25017	0.000212362	0.0036595	1.24158	9.17e-05	0.000852655	cg01035640	37	17	41795679	R				chr17:41797861-41798381	N_Shelf			NA			NA
cg01037989	1.12359	7.72e-10	1.16e-07	1.23526	3.34e-12	4.88e-10	cg01037989	37	16	966659	R	LMF1	NM_022773	Body	chr16:967241-967619	N_Shore			NA			NA
cg01038640	-1.01098	2.8e-05	0.000680361	-1.17465	4.12e-07	8.42e-06	cg01038640	37	5	157097845	F	C5orf52	NM_001145132	TSS1500	chr5:157098263-157099041	N_Shore			NA	5:157097564-157099004	Unclassified_Cell_type_specific	TRUE
cg01038940	-1.87705	4.27e-06	0.000140851	-1.43554	0.000122855	0.00109685	cg01038940	37	10	94652135	F	EXOC6;EXOC6	NM_001013848;NM_019053	Body;Body					TRUE			TRUE
cg01039429	0.872787	0.000164243	0.00296407	0.860458	7.72e-05	0.000735541	cg01039429	37	14	103336736	R	TRAF3;TRAF3;TRAF3	NM_145726;NM_003300;NM_145725	Body;Body;Body					NA			NA
cg01039752	-2.07911	2.14e-07	1.15e-05	-1.22128	0.000609859	0.00434378	cg01039752	37	16	81439588	F				chr16:81437204-81437542	S_Shelf			NA	16:81439152-81439701	Unclassified_Cell_type_specific	TRUE
cg01043158	1.09449	1.87e-08	1.54e-06	0.755054	1.47e-05	0.000178096	cg01043158	37	12	90908677	F								TRUE			NA
cg01043616	1.73986	1.18e-09	1.64e-07	1.79406	5.26e-11	4.61e-09	cg01043616	37	12	50475035	F	ACCN2;ACCN2	NM_020039;NM_001095	Body;Body	chr12:50474869-50475445	Island			NA			NA
cg01044637	1.37172	0.000110646	0.00214123	1.23537	0.000188096	0.00158327	cg01044637	37	3	13082751	F	IQSEC1	NM_001134382	Body					NA			NA
cg01045697	1.84543	1.72e-13	1.76e-10	1.87949	5.11e-15	2.81e-12	cg01045697	37	17	80820757	R	TBCD	NM_005993	Body	chr17:80818598-80818803	S_Shore			NA			NA
cg01046507	1.84836	7.04e-12	2.87e-09	1.12246	1.35e-06	2.32e-05	cg01046507	37	2	239064292	F				chr2:239067512-239068028	N_Shelf			NA			TRUE
cg01047045	1.06306	1.39e-08	1.21e-06	0.899127	1.8e-07	4.18e-06	cg01047045	37	1	3059267	F	PRDM16;PRDM16	NM_022114;NM_199454	Body;Body	chr1:3059050-3059268	Island			NA			NA
cg01048749	1.24662	0.000649064	0.00912569	2.41696	1.59e-10	1.14e-08	cg01048749	37	2	8724685	F				chr2:8723855-8724093	S_Shore			NA			TRUE
cg01049068	0.687178	2.82e-05	0.000684577	0.762729	1.13e-06	2e-05	cg01049068	37	1	64504189	R	ROR1;ROR1	NM_005012;NM_001083592	Body;Body					TRUE			NA
cg01049933	-1.4319	0.000147003	0.00270441	-1.53265	1.81e-05	0.000212877	cg01049933	37	8	1047734	R				chr8:1048559-1048873	N_Shore			NA			NA
cg01050076	0.776085	0.000436358	0.00659998	0.714276	0.00053094	0.00385471	cg01050076	37	14	96749818	R	ATG2B	NM_018036	3'UTR					NA			NA
cg01050266	1.49541	0.000601515	0.0085778	1.31942	0.00115738	0.0074855	cg01050266	37	2	239948729	F								NA			NA
cg01052699	1.9837	2.42e-08	1.9e-06	1.38096	1.49e-05	0.000179808	cg01052699	37	4	171030995	F								TRUE			NA
cg01054402	-2.15347	6.78e-06	0.000207603	-2.23375	8.49e-07	1.56e-05	cg01054402	37	2	85551850	F	TGOLN2	NM_006464	Body	chr2:85554134-85555414	N_Shelf			NA	2:85551809-85551878	Promoter_Associated_Cell_type_specific	NA
cg01055579	-1.12441	2.71e-06	9.63e-05	-1.30516	1.78e-08	5.91e-07	cg01055579	37	17	33469488	F	NLE1;NLE1	NM_018096;NM_001014445	TSS200;TSS200	chr17:33468896-33469418	S_Shore			NA	17:33468622-33469647	Promoter_Associated	NA
cg01055824	2.41581	0.000621146	0.00880268	3.36144	1.02e-06	1.83e-05	cg01055824	37	14	91818668	R	CCDC88C	NM_001080414	Body					TRUE			NA
cg01056590	0.601783	9.36e-07	3.95e-05	0.610333	1.49e-07	3.55e-06	cg01056590	37	1	227141293	R	CABC1	NM_020247	5'UTR					TRUE			NA
cg01057573	0.72115	1.26e-06	5.07e-05	0.515293	0.000136404	0.00120101	cg01057573	37	5	118683890	F	TNFAIP8	NM_001077654	Body					TRUE			NA
cg01057705	2.13816	8.53e-11	2.01e-08	2.17293	4.76e-12	6.49e-10	cg01057705	37	22	19892666	R	TXNRD2	NM_006440	Body	chr22:19894383-19895428	N_Shore			TRUE			NA
cg01058360	-2.27509	1.14e-05	0.000321737	-1.72237	0.000289544	0.00229218	cg01058360	37	7	151442371	F	PRKAG2;PRKAG2	NM_016203;NM_001040633	Body;Body					NA	7:151442027-151442976	Unclassified_Cell_type_specific	TRUE
cg01060409	1.34888	1.95e-07	1.06e-05	1.31766	6.79e-08	1.82e-06	cg01060409	37	12	131355340	F	RAN	NM_006325	TSS1500	chr12:131356094-131357228	N_Shore			NA	12:131354822-131356093	Promoter_Associated	NA
cg01060938	1.81755	6.79e-08	4.44e-06	2.34628	3.38e-12	4.92e-10	cg01060938	37	16	72291167	R								TRUE			NA
cg01063413	0.985536	2.26e-10	4.31e-08	0.993461	1.84e-11	1.95e-09	cg01063413	37	5	32177881	R				chr5:32173598-32174837	S_Shelf			NA			NA
cg01063935	1.2505	0.000574576	0.00826068	1.9413	6.95e-08	1.86e-06	cg01063935	37	1	10616085	R	PEX14	NM_004565	Body					TRUE			NA
cg01065210	2.50217	4.5e-12	2.03e-09	2.68436	2.13e-14	8.81e-12	cg01065210	37	1	2336034	F	RER1	NM_007033	3'UTR	chr1:2333550-2334172	S_Shore			NA			NA
cg01065599	1.99271	3.56e-08	2.61e-06	1.63211	8.33e-07	1.53e-05	cg01065599	37	21	38075171	F	SIM2;SIM2	NM_009586;NM_005069	Body;Body	chr21:38076762-38077685	N_Shore		CDMR	NA			NA
cg01065938	1.18398	1.64e-05	0.00043476	1.23726	2.04e-06	3.29e-05	cg01065938	37	1	224925516	R	CNIH3	NM_152495	Body					TRUE			NA
cg01066046	0.749791	2.58e-06	9.23e-05	0.613779	2.93e-05	0.000320731	cg01066046	37	21	33105288	F	SFRS15;SFRS15;SFRS15	NM_001145445;NM_001145444;NM_020706	TSS1500;TSS1500;TSS1500	chr21:33103456-33104975	S_Shore			NA			NA
cg01068601	2.5161	4.65e-05	0.00103785	2.44046	2.59e-05	0.000288499	cg01068601	37	16	67918699	R	NRN1L	NM_198443	TSS200	chr16:67918679-67918909	Island			NA			TRUE
cg01068906	1.13849	4.09e-05	0.000932919	0.881422	0.000557317	0.00401874	cg01068906	37	16	50745944	R	NOD2	NM_022162	Body					NA			NA
cg01070161	-1.70782	5.5e-05	0.00119456	-1.43593	0.000251865	0.00203498	cg01070161	37	3	197547891	F	LRCH3	NM_032773	Body					TRUE			NA
cg01071314	1.55301	3.28e-11	9.61e-09	1.39911	1.16e-10	8.79e-09	cg01071314	37	1	3277623	R	PRDM16;PRDM16	NM_022114;NM_199454	Body;Body	chr1:3275029-3275284	S_Shelf			NA			NA
cg01071511	0.739438	1.31e-05	0.000360645	0.737105	4.04e-06	5.9e-05	cg01071511	37	7	2052474	R	MAD1L1;MAD1L1;MAD1L1	NM_003550;NM_001013837;NM_001013836	Body;Body;Body	chr7:2054060-2054386	N_Shore			TRUE			NA
cg01072821	-1.52409	0.00026853	0.00443979	-1.79828	7.07e-06	9.52e-05	cg01072821	37	8	10382165	R	T-SP1	NM_198464	TSS1500					NA			NA
cg01073479	-2.32035	9.25e-09	8.66e-07	-1.85332	4.78e-07	9.57e-06	cg01073479	37	16	3509474	F	NAT15;NAT15;NAT15	NM_001083601;NM_001083600;NM_024845	5'UTR;5'UTR;5'UTR	chr16:3507545-3508606	S_Shore		RDMR	TRUE			NA
cg01073837	2.17348	0.000121763	0.00231602	2.13824	5.76e-05	0.000572479	cg01073837	37	8	38757859	R	PLEKHA2	NM_021623	TSS1500	chr8:38758457-38759380	N_Shore		RDMR	NA			NA
cg01074325	3.14466	1e-13	1.18e-10	3.02453	3.22e-14	1.23e-11	cg01074325	37	6	30138178	F	TRIM15	NM_033229	Body	chr6:30139718-30140263	N_Shore			NA	6:30137754-30140152	Unclassified	NA
cg01074365	-2.59394	4.02e-10	6.83e-08	-2.0289	6.3e-08	1.71e-06	cg01074365	37	11	713200	R	EPS8L2	NM_022772	Body	chr11:712310-712515	S_Shore			NA			NA
cg01077178	1.82839	1.67e-10	3.43e-08	1.87413	7.34e-12	9.24e-10	cg01077178	37	10	22608674	F	COMMD3;BMI1	NM_012071;NM_005180	Body;TSS1500	chr10:22604907-22605632	S_Shelf		RDMR	NA	10:22608576-22608861	Promoter_Associated_Cell_type_specific	NA
cg01078695	-1.97654	1.14e-06	4.67e-05	-1.77729	2.58e-06	4.02e-05	cg01078695	37	3	165908381	R								TRUE			NA
cg01080902	1.16908	6.47e-06	0.000199542	1.67168	1.38e-10	1.01e-08	cg01080902	37	19	44039870	F	ZNF575	NM_174945	3'UTR	chr19:44037297-44038286	S_Shore			NA	19:44037974-44040069	Promoter_Associated	TRUE
cg01080924	-1.44218	2.52e-05	0.000623259	-1.5443	2.08e-06	3.35e-05	cg01080924	37	22	46449550	R	C22orf26;LOC150381	NM_018280;NR_027034	Body;TSS200	chr22:46449632-46450115	N_Shore			NA	22:46449447-46449565	Promoter_Associated	NA
cg01081561	-0.769834	2.18e-05	0.000552039	-0.672648	6.52e-05	0.0006368	cg01081561	37	2	113402615	R	SLC20A1	NM_005415	TSS1500	chr2:113403001-113404079	N_Shore			NA	2:113402345-113404084	Promoter_Associated	NA
cg01084837	0.920628	7.45e-05	0.00153949	1.61658	1.82e-11	1.93e-09	cg01084837	37	11	116881122	R	SIK3	NM_025164	Body					TRUE			NA
cg01085165	1.70458	1.21e-08	1.07e-06	0.876822	0.000763416	0.00525238	cg01085165	37	16	4426401	F	VASN;CORO7	NM_138440;NM_024535	5'UTR;Body					NA			TRUE
cg01085553	2.16257	4.48e-05	0.00100692	2.12748	1.96e-05	0.000226945	cg01085553	37	15	81225491	R	KIAA1199	NM_018689	Body					TRUE			NA
cg01087239	-3.60635	1.08e-08	9.8e-07	-4.07674	3.14e-11	3.02e-09	cg01087239	37	19	18385502	F	KIAA1683;KIAA1683;KIAA1683	NM_025249;NM_001145305;NM_001145304	TSS200;TSS200;TSS200					TRUE	19:18385327-18386522	Unclassified	TRUE
cg01089001	1.35368	2.42e-06	8.75e-05	1.45012	1.2e-07	2.96e-06	cg01089001	37	11	11610742	F	GALNTL4	NM_198516	Body					TRUE			NA
cg01089249	1.19969	0.000426187	0.00647857	1.40738	1.51e-05	0.000182505	cg01089249	37	2	171676553	R	GAD1;GAD1	NM_000817;NM_013445	Body;Body	chr2:171676552-171676980	Island		RDMR	NA			NA
cg01089751	-1.07311	5.41e-06	0.000171888	-1.04323	2.55e-06	3.99e-05	cg01089751	37	22	39378425	F	APOBEC3B;APOBEC3B	NM_004900;NM_004900	1stExon;5'UTR					TRUE	22:39378082-39378513	Unclassified	NA
cg01090611	-0.575245	0.000408012	0.00625335	-0.488952	0.00122175	0.00783918	cg01090611	37	4	83292493	R	HNRNPD;HNRNPD;HNRNPD;HNRNPD	NM_031370;NM_001003810;NM_002138;NM_031369	Body;Body;Body;Body	chr4:83294845-83295786	N_Shelf		RDMR	NA			NA
cg01092633	0.624257	0.000124479	0.00235976	0.712863	4.51e-06	6.48e-05	cg01092633	37	2	236784056	F	AGAP1;AGAP1	NM_014914;NM_001037131	Body;Body					NA			NA
cg01093363	1.71362	0.000261294	0.00434164	1.78541	5.64e-05	0.000561422	cg01093363	37	6	30139991	F	TRIM15	NM_033229	Body	chr6:30139718-30140263	Island			TRUE	6:30137754-30140152	Unclassified	NA
cg01093786	-1.33318	7.59e-06	0.000227945	-1.52714	9.9e-08	2.51e-06	cg01093786	37	11	96047698	R	MAML2	NM_032427	Body					TRUE			NA
cg01095658	1.14273	9.07e-05	0.00181547	2.12226	3.93e-12	5.56e-10	cg01095658	37	14	68036318	F	PLEKHH1	NM_020715	Body	chr14:68038798-68039013	N_Shelf			NA			NA
cg01096381	1.77222	3.52e-10	6.12e-08	1.09707	8.93e-06	0.000115971	cg01096381	37	5	142050410	R	FGF1;FGF1;FGF1;FGF1;FGF1;FGF1	NM_000800;NM_033136;NM_001144935;NM_001144934;NR_026696;NR_026695	5'UTR;5'UTR;5'UTR;5'UTR;Body;Body					TRUE			NA
cg01097406	-1.98703	1.17e-05	0.000326947	-1.816	1.75e-05	0.000206531	cg01097406	37	16	89675127	R								NA			NA
cg01097897	1.77744	1.07e-06	4.41e-05	1.89658	4.94e-08	1.39e-06	cg01097897	37	12	63097264	R	PPM1H	NM_020700	Body					TRUE			NA
cg01098234	0.828715	1.09e-06	4.47e-05	0.690635	1.04e-05	0.000132565	cg01098234	37	11	3435156	R				chr11:3435033-3435239	Island			NA			NA
cg01099300	-2.45004	3.91e-08	2.82e-06	-2.03334	6.76e-07	1.28e-05	cg01099300	37	10	101779926	R								TRUE			NA
cg01101448	1.32428	3.05e-09	3.52e-07	1.34611	2.41e-10	1.61e-08	cg01101448	37	2	203019275	R								TRUE			NA
cg01102232	-2.44562	1.72e-06	6.59e-05	-2.4508	3.88e-07	7.99e-06	cg01102232	37	3	132135370	F	DNAJC13	NM_015268	TSS1500	chr3:132135973-132136619	N_Shore			NA			NA
cg01103207	1.24461	7.97e-13	5.49e-10	1.23584	7.6e-14	2.38e-11	cg01103207	37	7	47535640	F	TNS3	NM_022748	5'UTR					TRUE			NA
cg01104277	0.997082	5.17e-05	0.0011335	1.03888	8.33e-06	0.00010937	cg01104277	37	1	207977596	R								NA			NA
cg01109227	1.5747	9.91e-06	0.00028438	1.58825	2.35e-06	3.71e-05	cg01109227	37	6	35480779	F	TULP1	NM_003322	TSS200	chr6:35479388-35479678	S_Shore			NA	6:35480715-35480858	Unclassified_Cell_type_specific	NA
cg01109256	-1.36576	6.65e-08	4.37e-06	-1.51926	5.13e-10	3.02e-08	cg01109256	37	20	37100986	F	RALGAPB	NM_020336	TSS1500	chr20:37101171-37101742	N_Shore			NA	20:37100568-37102392	Promoter_Associated	NA
cg01109535	-2.69513	3.7e-13	3.2e-10	-1.75227	4.44e-08	1.27e-06	cg01109535	37	16	24856104	F	SLC5A11	NM_052944	TSS1500					NA			TRUE
cg01111006	-2.24208	1.52e-05	0.000407887	-2.56282	2.63e-07	5.73e-06	cg01111006	37	6	11161658	F								TRUE			NA
cg01114033	-2.07472	3.48e-05	0.000814222	-2.1996	3.74e-06	5.52e-05	cg01114033	37	11	45726188	R								NA			NA
cg01115243	1.06588	3.61e-09	4.06e-07	0.96932	8.03e-09	3.02e-07	cg01115243	37	16	69353023	R	VPS4A	NM_013245	Body	chr16:69354862-69355186	N_Shore			NA			NA
cg01115565	1.06663	7.99e-08	5.09e-06	0.975648	1.38e-07	3.33e-06	cg01115565	37	1	29584222	R	PTPRU;PTPRU;PTPRU	NM_133178;NM_133177;NM_005704	Body;Body;Body	chr1:29585897-29586598	N_Shore			TRUE			NA
cg01118026	0.999692	0.000547267	0.00793719	1.31699	2.54e-06	3.97e-05	cg01118026	37	16	88896814	F	GALNS	NM_000512	Body	chr16:88897585-88898070	N_Shore			TRUE			NA
cg01119135	-2.78749	2.1e-09	2.59e-07	-1.89518	4.61e-06	6.61e-05	cg01119135	37	1	207205525	R	C1orf116;C1orf116	NM_023938;NM_001083924	5'UTR;5'UTR					NA			NA
cg01120132	1.69027	7.11e-10	1.09e-07	1.36261	4.67e-08	1.33e-06	cg01120132	37	19	31640711	F	DKFZp566F0947	NR_026894	TSS200					NA			NA
cg01122167	1.18847	0.000319468	0.00512269	1.87318	1.34e-08	4.65e-07	cg01122167	37	5	149650243	F	CAMK2A;CAMK2A	NM_015981;NM_171825	Body;Body					TRUE			NA
cg01122755	-0.955134	6e-08	4.02e-06	-0.847702	2.16e-07	4.86e-06	cg01122755	37	6	44281249	F	AARS2	NM_020745	TSS200	chr6:44280719-44281198	S_Shore			NA	6:44280565-44281423	Promoter_Associated	NA
cg01124546	1.28331	7.53e-05	0.00155255	1.31845	1.66e-05	0.000197213	cg01124546	37	11	117515332	R	DSCAML1	NM_020693	Body					TRUE			NA
cg01125214	0.662929	1.26e-06	5.09e-05	0.636495	7.23e-07	1.36e-05	cg01125214	37	2	236888769	F	AGAP1;AGAP1	NM_014914;NM_001037131	Body;Body					NA			NA
cg01126560	-1.74621	0.000102469	0.00200949	-2.44985	3.22e-08	9.73e-07	cg01126560	37	9	139886304	F	C9orf142	NM_183241	TSS1500	chr9:139886312-139887180	N_Shore			NA	9:139886173-139888077	Promoter_Associated	NA
cg01132893	-2.90778	1.63e-08	1.38e-06	-1.72547	0.000144355	0.00126146	cg01132893	37	17	46712086	R				chr17:46713926-46714131	N_Shore			NA			NA
cg01135464	-2.09586	3.14e-05	0.000749668	-1.88503	5.86e-05	0.000580633	cg01135464	37	17	48971001	F								TRUE			NA
cg01136776	0.580263	5.65e-05	0.00122195	0.472996	0.000382754	0.00291118	cg01136776	37	14	94417447	R	ASB2	NM_016150	Body					NA			NA
cg01140985	-1.48984	3.69e-06	0.000124472	-1.69063	4.84e-08	1.37e-06	cg01140985	37	16	71843559	R	AP1G1;AP1G1	NM_001128;NM_001030007	TSS1500;TSS1500	chr16:71841923-71843101	S_Shore			NA	16:71842111-71843779	Promoter_Associated	NA
cg01141438	0.961907	0.000246936	0.00414729	2.46998	1.15e-16	1.33e-13	cg01141438	37	3	189836207	R	LEPREL1;LEPREL1	NM_001134418;NM_018192	5'UTR;Body	chr3:189838080-189838879	N_Shore			NA			NA
cg01141838	1.95086	6.47e-11	1.62e-08	2.13437	2.12e-13	5.29e-11	cg01141838	37	11	62474744	R	BSCL2;GNG3;BSCL2;BSCL2;BSCL2	NM_001122955;NM_012202;NM_001130702;NM_001122955;NM_032667	5'UTR;TSS1500;5'UTR;1stExon;TSS1500	chr11:62473453-62474156	S_Shore	low-CpG:62231291-62231639	RDMR	NA			NA
cg01142396	0.525418	0.00019951	0.00347608	0.435453	0.000880975	0.00593189	cg01142396	37	2	131044434	F				chr2:131046000-131046481	N_Shore			NA			NA
cg01142475	1.34457	3.99e-05	0.00091579	2.36534	4.04e-12	5.67e-10	cg01142475	37	17	10452905	R	MYH2;MYH2;MYH2	NM_001100112;NM_017534;NM_001100112	1stExon;5'UTR;5'UTR					TRUE			NA
cg01142735	0.984511	0.000240679	0.0040583	1.55214	7.31e-09	2.79e-07	cg01142735	37	8	103932076	F								TRUE			NA
cg01144283	0.800586	0.000374869	0.00583641	0.794782	0.000172005	0.00146644	cg01144283	37	14	102963399	R	TECPR2	NM_014844	Body					NA			NA
cg01145394	0.642859	2.25e-08	1.79e-06	0.589264	3.83e-08	1.12e-06	cg01145394	37	13	34492460	R	RFC3	NM_181558	Body					TRUE			NA
cg01145544	1.5767	1.65e-10	3.38e-08	1.37429	1.49e-09	7.37e-08	cg01145544	37	21	46889296	R	COL18A1;COL18A1;COL18A1	NM_130444;NM_030582;NM_130445	Body;Body;Body	chr21:46890848-46891115	N_Shore			NA			NA
cg01148127	1.31221	1.59e-05	0.000424495	1.36718	2.09e-06	3.37e-05	cg01148127	37	17	1478604	R	SLC43A2	NM_152346	3'UTR	chr17:1478584-1479214	Island			TRUE	17:1478458-1478605	Unclassified_Cell_type_specific	NA
cg01148731	2.1568	1.73e-07	9.66e-06	1.54091	3.6e-05	0.000382668	cg01148731	37	5	174156296	R	MSX2	NM_002449	Body	chr5:174158680-174159729	N_Shelf		RDMR	NA			NA
cg01149264	-3.01535	1.05e-05	0.000299906	-2.83764	9.45e-06	0.000121736	cg01149264	37	16	644081	F	RAB40C	NM_021168	Body	chr16:638545-640705	S_Shelf			NA			NA
cg01149677	-2.34626	2.23e-05	0.000562766	-1.92559	0.000164971	0.00141454	cg01149677	37	16	1808230	F	MAPK8IP3;MAPK8IP3	NM_001040439;NM_015133	Body;Body					NA			NA
cg01149683	0.850645	0.000202189	0.00351613	1.00039	5.02e-06	7.11e-05	cg01149683	37	3	66705803	R								TRUE			NA
cg01152130	0.956613	1.14e-07	6.86e-06	1.06012	1.13e-09	5.82e-08	cg01152130	37	11	1229141	R				chr11:1228751-1229024	S_Shore			NA			NA
cg01152168	0.775405	4e-05	0.000918	0.582807	0.000774124	0.00531431	cg01152168	37	17	18280011	F	EVPLL	NM_001145127	TSS1500					NA			NA
cg01152374	-1.70453	1.42e-06	5.61e-05	-1.21349	0.000155588	0.00134501	cg01152374	37	15	69817071	R								TRUE			NA
cg01152726	-2.96173	7.19e-09	7.09e-07	-2.05439	7.11e-06	9.56e-05	cg01152726	37	18	21452844	R	LAMA3;LAMA3;LAMA3;LAMA3	NM_001127718;NM_000227;NM_198129;NM_001127717	TSS200;TSS200;Body;Body					NA			NA
cg01153080	1.2266	1.08e-06	4.45e-05	0.782419	0.000540501	0.00391451	cg01153080	37	2	168589499	F								TRUE			NA
cg01153620	0.804303	1.87e-05	0.000486089	0.920305	3.39e-07	7.12e-06	cg01153620	37	19	1828388	R	REXO1	NM_020695	Body	chr19:1826829-1828546	Island			NA	19:1828232-1828458	Unclassified_Cell_type_specific	NA
cg01154254	-1.46724	1.51e-05	0.000406687	-1.74961	9.5e-08	2.42e-06	cg01154254	37	2	71205159	R	ANKRD53;ANKRD53	NM_001115116;NM_024933	TSS1500;TSS1500	chr2:71205563-71206529	N_Shore			TRUE	2:71204917-71206407	Unclassified	TRUE
cg01154353	-2.76045	4.37e-08	3.09e-06	-2.44464	1.69e-07	3.96e-06	cg01154353	37	13	44953908	R	SERP2	NM_001010897	Body					TRUE			NA
cg01154505	1.0173	0.000119374	0.00227795	1.1436	5.75e-06	7.97e-05	cg01154505	37	2	112940409	F	FBLN7;FBLN7	NM_153214;NM_001128165	Body;Body	chr2:112939287-112939563	S_Shore			TRUE	2:112938965-112940681	Unclassified_Cell_type_specific	NA
cg01154721	0.436902	0.000128075	0.00241468	0.385666	0.000281024	0.00223414	cg01154721	37	12	121881891	R	KDM2B;KDM2B	NM_032590;NM_001005366	Body;Body	chr12:121882191-121882416	N_Shore			NA	12:121880827-121882276	Gene_Associated	NA
cg01154985	0.620062	2.1e-05	0.000534861	0.623069	5.84e-06	8.07e-05	cg01154985	37	16	88072295	R	BANP;BANP	NM_017869;NM_079837	Body;Body					NA			NA
cg01156295	1.34341	2.46e-10	4.61e-08	1.11266	9.26e-09	3.41e-07	cg01156295	37	5	138211184	R	CTNNA1;LRRTM2	NM_001903;NM_015564	Body;TSS200					TRUE			NA
cg01156550	1.10483	0.000303788	0.00491436	0.963401	0.000712016	0.00495078	cg01156550	37	11	2292751	F	ASCL2	NM_005170	TSS1500	chr11:2290104-2292932	Island			NA			NA
cg01157004	0.752096	0.000211502	0.00364745	0.743234	9.81e-05	0.000903754	cg01157004	37	3	177256538	R								TRUE	3:177256461-177256622	Unclassified_Cell_type_specific	NA
cg01157280	-2.91024	7.91e-09	7.65e-07	-2.14558	2.33e-06	3.69e-05	cg01157280	37	2	238499464	F	RAB17;RAB17	NM_022449;NM_022449	1stExon;5'UTR					NA			TRUE
cg01160818	-1.34638	2.44e-05	0.000605757	-1.18596	6.37e-05	0.000623843	cg01160818	37	5	131747058	F	C5orf56	NM_001013717	5'UTR	chr5:131746225-131746876	S_Shore			NA			TRUE
cg01161042	-1.94672	2.8e-05	0.000680613	-1.58541	0.000220021	0.00181234	cg01161042	37	4	2322052	R	ZFYVE28	NM_020972	Body					NA			NA
cg01161644	0.962026	0.000106905	0.00208157	1.0295	1.23e-05	0.000152597	cg01161644	37	16	28270238	R				chr16:28270452-28270674	N_Shore			NA			NA
cg01161914	-0.889201	0.000112401	0.0021691	-0.926543	2.08e-05	0.000238916	cg01161914	37	2	99346635	R	MGAT4A	NM_012214	5'UTR	chr2:99346882-99348177	N_Shore			NA			NA
cg01162550	0.546217	1.8e-06	6.85e-05	0.578862	1.09e-07	2.74e-06	cg01162550	37	12	11853747	F	ETV6	NM_001987	Body					TRUE			NA
cg01164686	0.544514	0.000102508	0.00201006	0.683538	4.76e-07	9.52e-06	cg01164686	37	1	2024593	R	PRKCZ;PRKCZ	NM_002744;NM_001033581	Body;5'UTR	chr1:2025205-2026225	N_Shore			NA			NA
cg01165442	-3.25471	3.37e-11	9.78e-09	-2.67246	2.14e-09	9.99e-08	cg01165442	37	4	74465188	R	RASSF6;RASSF6	NM_177532;NM_201431	Body;Body					TRUE			TRUE
cg01166892	1.98602	3.13e-08	2.35e-06	1.5026	3.84e-06	5.64e-05	cg01166892	37	16	85320882	R				chr16:85320574-85320775	S_Shore			TRUE	16:85319720-85320969	Unclassified_Cell_type_specific	TRUE
cg01167408	-1.94691	2.59e-08	2.01e-06	-1.48312	2.91e-06	4.46e-05	cg01167408	37	2	47600173	F	EPCAM	NM_002354	Body	chr2:47596629-47597256	S_Shelf			NA			NA
cg01169981	1.01228	4.04e-05	0.000925522	1.25958	1.41e-07	3.39e-06	cg01169981	37	15	85680344	F	PDE8A;PDE8A	NM_173454;NM_002605	Body;Body					TRUE			NA
cg01171786	2.45469	3.36e-11	9.77e-09	3.01947	6.71e-16	5.56e-13	cg01171786	37	2	71787663	R	DYSF;DYSF;DYSF;DYSF;DYSF;DYSF;DYSF;DYSF;DYSF;DYSF;DYSF;DYSF;DYSF;DYSF	NM_001130455;NM_001130979;NM_001130980;NM_001130982;NM_001130976;NM_001130987;NM_001130986;NM_001130981;NM_001130984;NM_001130983;NM_001130978;NM_001130985;NM_003494;NM_001130977	Body;Body;Body;Body;Body;Body;Body;Body;Body;Body;Body;Body;Body;Body	chr2:71787430-71787897	Island			NA			NA
cg01171885	-1.69557	2.29e-06	8.34e-05	-2.49093	8.81e-12	1.07e-09	cg01171885	37	8	63949480	R	GGH	NM_003878	Body	chr8:63951122-63952104	N_Shore			NA			NA
cg01173432	0.720991	0.000171831	0.00307907	0.813101	8.79e-06	0.000114374	cg01173432	37	3	71622662	R	FOXP1;FOXP1	NM_032682;NM_001012505	5'UTR;5'UTR					TRUE			NA
cg01174752	-2.19628	3.57e-08	2.62e-06	-1.44128	5.05e-05	0.000511791	cg01174752	37	16	88554846	F	ZFPM1	NM_153813	Body	chr16:88554354-88554847	Island			NA			TRUE
cg01175610	-2.74571	2.53e-08	1.97e-06	-2.52235	4.05e-08	1.18e-06	cg01175610	37	12	12224246	R	BCL2L14;BCL2L14;BCL2L14	NM_138723;NM_138722;NM_030766	5'UTR;TSS200;TSS200					TRUE	12:12223962-12224390	Unclassified	NA
cg01176748	-0.950045	9.18e-06	0.000266988	-0.80841	4.57e-05	0.000469814	cg01176748	37	14	23426575	F	HAUS4;HAUS4;HAUS4	NM_017815;NM_001166269;NM_001166270	TSS1500;TSS1500;TSS1500	chr14:23425982-23426457	S_Shore			NA	14:23425701-23426660	Promoter_Associated	TRUE
cg01180628	-1.89136	0.000353072	0.00556031	-1.9551	9.05e-05	0.000843222	cg01180628	37	3	5023394	F	BHLHE40	NM_003670	Body	chr3:5024760-5024967	N_Shore		RDMR	NA			NA
cg01181233	-2.90323	1.76e-10	3.55e-08	-3.13615	1.12e-12	1.99e-10	cg01181233	37	8	24245289	F	ADAMDEC1;ADAMDEC1;ADAMDEC1	NM_001145271;NM_001145272;NM_014479	5'UTR;5'UTR;Body					NA	8:24244936-24245414	Unclassified_Cell_type_specific	NA
cg01181584	0.606966	0.000469246	0.00700339	0.516751	0.00135429	0.00855688	cg01181584	37	3	187439427	R	BCL6;BCL6;BCL6	NM_001134738;NM_001130845;NM_001706	3'UTR;3'UTR;3'UTR					NA			NA
cg01184577	-0.688133	0.000257315	0.0042888	-0.590221	0.000742676	0.00513263	cg01184577	37	6	33090564	R	HLA-DPB2	NR_001435	Body					NA			NA
cg01184676	-0.725031	0.000187466	0.00330249	-0.631049	0.000472878	0.00348977	cg01184676	37	4	175135429	R				chr4:175135259-175135496	Island		RDMR	NA			NA
cg01185921	-2.42244	2.25e-09	2.75e-07	-2.21805	4.18e-09	1.74e-07	cg01185921	37	10	116444463	R	ABLIM1;ABLIM1	NM_001003407;NM_001003408	TSS200;TSS200					NA			NA
cg01190109	1.87275	1.97e-12	1.1e-09	1.55	1.42e-10	1.04e-08	cg01190109	37	2	208689903	R	PLEKHM3	NM_001080475	3'UTR					TRUE			NA
cg01190276	1.27918	0.000259449	0.00431713	1.07644	0.000926354	0.00619185	cg01190276	37	3	24284272	F	THRB;THRB;THRB	NM_000461;NM_001128176;NM_001128177	5'UTR;5'UTR;5'UTR					TRUE			NA
cg01191286	0.433727	7.91e-05	0.00161922	0.515366	1.08e-06	1.91e-05	cg01191286	37	22	50869428	R	SAPS2	NM_014678	Body	chr22:50869663-50869892	N_Shore			NA			NA
cg01192112	1.10744	2.69e-11	8.28e-09	0.977825	1.85e-10	1.29e-08	cg01192112	37	6	144009131	R	PHACTR2;PHACTR2;PHACTR2;PHACTR2	NM_001100164;NM_001100166;NM_014721;NM_001100165	Body;Body;Body;Body					TRUE			NA
cg01192745	1.42978	1.53e-08	1.31e-06	1.56082	1.54e-10	1.11e-08	cg01192745	37	3	31239040	R								TRUE			NA
cg01192875	1.17764	1.29e-06	5.18e-05	0.919364	3.65e-05	0.000387958	cg01192875	37	15	65578195	F	PARP16	NM_017851	Body	chr15:65578613-65579490	N_Shore			NA	15:65578019-65579962	Promoter_Associated	NA
cg01196079	-1.36209	0.000101374	0.00199204	-1.01651	0.00160615	0.00988176	cg01196079	37	1	3201858	F	PRDM16;PRDM16	NM_022114;NM_199454	Body;Body	chr1:3203765-3204453	N_Shore			TRUE			NA
cg01199327	1.71826	3.94e-06	0.000131595	2.35189	2.45e-10	1.63e-08	cg01199327	37	11	44626750	R	CD82;CD82	NM_001024844;NM_002231	Body;Body					NA			NA
cg01199603	1.8711	2.41e-13	2.29e-10	1.52918	3.48e-11	3.29e-09	cg01199603	37	12	65718113	F	MSRB3;MSRB3	NM_001031679;NM_198080	Body;Body					TRUE			NA
cg01199888	1.34548	2.25e-05	0.000566146	1.89682	1.91e-09	9.08e-08	cg01199888	37	2	113672713	F	IL1F7;IL1F7;IL1F7;IL1F7;IL1F7	NM_173204;NM_173205;NM_173203;NM_173202;NM_014439	Body;TSS200;Body;Body;Body					NA			NA
cg01201348	-1.63989	6.65e-05	0.00140057	-2.28089	1.88e-08	6.18e-07	cg01201348	37	7	35073884	R	DPY19L1	NM_015283	Body	chr7:35076136-35077808	N_Shelf			NA			NA
cg01201399	0.713899	0.000293108	0.00477127	0.898829	2.29e-06	3.63e-05	cg01201399	37	16	30793389	R	ZNF629	NM_001080417	Body	chr16:30793716-30795268	N_Shore			NA			NA
cg01202519	1.92417	0.00011222	0.00216603	2.46498	3.46e-07	7.25e-06	cg01202519	37	11	85645743	R				chr11:85645714-85646191	Island			NA			NA
cg01202639	-2.59512	4.9e-08	3.4e-06	-2.20386	4.94e-07	9.83e-06	cg01202639	37	12	100898608	R	NR1H4	NM_005123	Body					NA	12:100898571-100898629	Unclassified_Cell_type_specific	NA
cg01203113	0.994301	6.91e-06	0.00021102	0.963563	3.52e-06	5.24e-05	cg01203113	37	16	3702882	R	DNASE1	NM_005223	TSS200					NA			NA
cg01203828	1.66534	1.22e-08	1.08e-06	1.82993	9.49e-11	7.45e-09	cg01203828	37	11	63779602	F	MACROD1	NM_014067	Body	chr11:63775346-63775613	S_Shelf			NA			NA
cg01204982	-1.74358	5.49e-06	0.000173863	-1.3059	0.000196795	0.00164523	cg01204982	37	11	74870741	R	SLCO2B1;SLCO2B1;SLCO2B1	NM_001145211;NM_007256;NM_001145212	TSS200;Body;Body					NA			NA
cg01205935	1.7139	8.36e-05	0.00169517	1.92481	3.67e-06	5.43e-05	cg01205935	37	13	99737585	F	DOCK9;DOCK9	NM_015296;NM_001130049	Body;Body	chr13:99738331-99740225	N_Shore		RDMR	NA			NA
cg01206410	1.76516	3.03e-09	3.5e-07	1.62788	4.56e-09	1.87e-07	cg01206410	37	1	236229809	R	NID1	NM_002508	TSS1500	chr1:236227682-236228817	S_Shore			NA	1:236229794-236230585	Unclassified	NA
cg01206705	1.29723	3.54e-07	1.75e-05	1.19091	5.4e-07	1.06e-05	cg01206705	37	15	65822356	R	PTPLAD1	NM_016395	TSS1500	chr15:65822685-65823540	N_Shore			NA	15:65822326-65823709	Promoter_Associated	NA
cg01206912	-2.28121	3.93e-07	1.9e-05	-1.5956	8.61e-05	0.000808003	cg01206912	37	3	187715920	R								TRUE			NA
cg01207650	1.36764	6.71e-06	0.000205958	1.07248	0.000120673	0.00108011	cg01207650	37	16	970818	R	LMF1	NM_022773	Body	chr16:971429-971825	N_Shore			TRUE	16:970763-970864	Unclassified_Cell_type_specific	TRUE
cg01207684	2.47226	3.06e-05	0.000732927	-2.92409	3.11e-07	6.62e-06	cg01207684	37	16	4103167	R	ADCY9	NM_001116	Body					TRUE			TRUE
cg01207974	2.24071	0.000288873	0.00471402	3.92829	4.78e-10	2.85e-08	cg01207974	37	13	50703026	F				chr13:50703685-50705025	N_Shore		CDMR	NA	13:50702745-50703962	Unclassified_Cell_type_specific	NA
cg01208557	-1.55913	0.000155053	0.00282673	-1.71071	1.26e-05	0.000155547	cg01208557	37	11	131939453	F	NTM;NTM;NTM;NTM	NM_001144059;NM_001048209;NM_001144058;NM_016522	Body;Body;Body;Body					NA			NA
cg01209023	-2.21601	1.09e-07	6.61e-06	-2.85434	7.37e-12	9.27e-10	cg01209023	37	11	61733046	R	FTH1	NM_002032	Body	chr11:61734760-61735932	N_Shore		RDMR	NA			NA
cg01210264	0.841086	8.76e-06	0.000256619	0.825954	3.49e-06	5.2e-05	cg01210264	37	4	114792378	F								TRUE			NA
cg01210589	1.5667	6.79e-07	3.01e-05	1.12841	8.02e-05	0.00075992	cg01210589	37	14	89895742	F	FOXN3	NM_001085471	5'UTR					TRUE			NA
cg01211627	0.498518	0.000332495	0.00529121	0.416999	0.00121751	0.0078154	cg01211627	37	3	55733455	R	ERC2	NM_015576	Body					TRUE			NA
cg01213447	1.80216	5.79e-06	0.000182076	1.77174	2.19e-06	3.5e-05	cg01213447	37	15	96871576	R	NR2F2	NM_001145155	Body	chr15:96873408-96877721	N_Shore		RDMR	NA			NA
cg01215511	1.58602	0.000624848	0.00884407	2.88535	1.06e-09	5.52e-08	cg01215511	37	16	2975552	R	FLYWCH1;FLYWCH1	NM_020912;NM_032296	5'UTR;5'UTR					TRUE			NA
cg01220564	-1.55191	1.36e-06	5.4e-05	-1.31217	9.75e-06	0.000125009	cg01220564	37	7	50633119	R	DDC;DDC	NM_001082971;NM_001082971	5'UTR;1stExon			low-CpG:50600578-50600646		NA			NA
cg01222719	1.37017	3.97e-07	1.92e-05	0.952007	9.56e-05	0.000883644	cg01222719	37	9	98276640	F	PTCH1;PTCH1	NM_001083602;NM_001083603	Body;Body	chr9:98278128-98279754	N_Shore		RDMR	TRUE			NA
cg01223400	-0.948513	0.000445934	0.00671989	-0.89968	0.000375557	0.00286402	cg01223400	37	5	180235800	R	MGAT1;MGAT1	NM_001114618;NM_001114617	5'UTR;5'UTR	chr5:180236992-180238209	N_Shore			NA			NA
cg01223793	0.92649	0.000195415	0.0034186	1.58399	4.15e-10	2.53e-08	cg01223793	37	6	90527762	R	MDN1	NM_014611	Body	chr6:90529137-90529698	N_Shore			NA			NA
cg01225238	1.03136	4.43e-05	0.000998148	1.44766	7.15e-09	2.74e-07	cg01225238	37	7	29040181	R	CPVL;CPVL	NM_031311;NM_019029	Body;Body					NA			NA
cg01226614	0.916404	0.000391815	0.00605013	1.24411	7.63e-07	1.42e-05	cg01226614	37	13	44947593	R	SERP2	NM_001010897	TSS1500	chr13:44947371-44948443	Island			TRUE			TRUE
cg01229567	-2.33622	9.09e-10	1.32e-07	-2.01574	9.49e-09	3.48e-07	cg01229567	37	1	1549818	F	MIB2;MIB2;MIB2;MIB2;MIB2;MIB2	NM_001170689;NM_001170687;NM_001170688;NM_080875;NR_033183;NM_001170686	TSS1500;TSS1500;TSS1500;TSS1500;TSS1500;TSS1500	chr1:1550453-1552015	N_Shore			NA			NA
cg01230639	0.749339	7.99e-06	0.000237879	0.601016	9.98e-05	0.00091746	cg01230639	37	15	65032199	F	RBPMS2	NM_194272	3'UTR					TRUE			NA
cg01231125	1.05355	4.56e-07	2.15e-05	1.12241	1.86e-08	6.13e-07	cg01231125	37	3	23632110	R	UBE2E2	NM_152653	3'UTR					NA			NA
cg01231543	-2.09485	0.000142832	0.00264184	-1.94535	0.00015806	0.00136357	cg01231543	37	16	68741748	R							DMR	NA			TRUE
cg01233397	-2.65344	0.000281687	0.00462006	-2.76204	6.25e-05	0.000613557	cg01233397	37	21	37754781	R				chr21:37757496-37758113	N_Shelf			NA			NA
cg01233786	2.87319	8.98e-17	7.23e-13	2.85442	5.14e-18	1.3e-14	cg01233786	37	13	113498450	R	ATP11A;ATP11A	NM_015205;NM_032189	Body;Body	chr13:113497296-113497661	S_Shore			NA			NA
cg01233968	0.413806	0.000596131	0.00851326	0.425866	0.000177478	0.00150708	cg01233968	37	10	653335	R	DIP2C	NM_014974	Body	chr10:652259-652528	S_Shore			NA			NA
cg01234748	1.33998	4.42e-10	7.37e-08	1.44198	3.79e-12	5.4e-10	cg01234748	37	11	2005425	F	LOC100133545	NR_024471	Body					NA			NA
cg01235659	-1.77461	7.83e-06	0.000234075	-1.14726	0.00141497	0.00888083	cg01235659	37	5	16738047	F	MYO10	NM_012334	Body			low-CpG:16790905-16791358		NA			NA
cg01235983	-2.14371	3.73e-08	2.72e-06	-1.44897	3.24e-05	0.000349921	cg01235983	37	1	32669150	F	CCDC28B	NM_024296	Body	chr1:32670569-32671885	N_Shore			NA			NA
cg01240599	-1.71247	0.000230033	0.0039105	-2.55168	3.06e-08	9.3e-07	cg01240599	37	11	67418045	F	ACY3	NM_080658	5'UTR					NA	11:67417860-67418447	Unclassified	TRUE
cg01243312	-4.45484	7.35e-09	7.22e-07	-4.31262	2.76e-09	1.23e-07	cg01243312	37	2	136422981	F	MIR128-1;R3HDM1	NR_029672;NM_015361	Body;Body					NA	2:136422860-136423082	Gene_Associated_Cell_type_specific	NA
cg01244043	-3.2327	2.81e-09	3.29e-07	-2.4427	6.45e-07	1.23e-05	cg01244043	37	20	1448437	R	NSFL1C;NSFL1C;NSFL1C	NM_182483;NM_016143;NM_018839	TSS200;TSS200;TSS200	chr20:1446936-1447729	S_Shore			NA	20:1446871-1448660	NonGene_Associated	NA
cg01244571	0.858809	0.000243928	0.00410325	0.90567	4.3e-05	0.00044561	cg01244571	37	10	368451	R	DIP2C	NM_014974	Body	chr10:367469-369416	Island			NA			NA
cg01245268	1.55069	8.74e-09	8.28e-07	1.48882	4.19e-09	1.75e-07	cg01245268	37	17	2771650	F	RAP1GAP2;RAP1GAP2	NM_015085;NM_001100398	Body;Body					TRUE	17:2771070-2771719	Unclassified_Cell_type_specific	NA
cg01246266	0.701757	4.58e-06	0.000149332	0.702329	1.17e-06	2.05e-05	cg01246266	37	17	76126490	F	TMC8;TMC6	NM_152468;NM_007267	TSS1500;5'UTR	chr17:76127521-76128406	N_Shore			NA	17:76126392-76126985	Promoter_Associated	NA
cg01246961	1.07856	5.4e-05	0.0011776	1.82516	3.15e-11	3.03e-09	cg01246961	37	2	233896318	R	NEU2	NM_005383	TSS1500					TRUE			NA
cg01247454	1.05545	3.45e-05	0.000809013	1.87157	2.15e-12	3.41e-10	cg01247454	37	2	190028935	F	COL5A2	NM_000393	Body					TRUE			NA
cg01248385	0.837316	1.33e-06	5.31e-05	0.687239	1.62e-05	0.000193337	cg01248385	37	13	113636953	R	MCF2L;MCF2L	NM_001112732;NM_024979	Body;Body	chr13:113635654-113635899	S_Shore			NA	13:113636766-113636979	Unclassified_Cell_type_specific	NA
cg01249544	-1.42073	0.000369874	0.00577496	-1.89093	1.06e-06	1.88e-05	cg01249544	37	10	69372655	R	CTNNA3;CTNNA3	NM_001127384;NM_013266	Body;Body					TRUE	10:69372633-69373293	Unclassified_Cell_type_specific	NA
cg01250842	0.916412	1.56e-08	1.33e-06	0.69014	2.5e-06	3.92e-05	cg01250842	37	4	2417681	F	ZFYVE28	NM_020972	Body	chr4:2418310-2420894	N_Shore			NA			NA
cg01250845	-1.30576	0.000699935	0.00970148	-1.52989	3.13e-05	0.000339772	cg01250845	37	11	82708076	F	RAB30	NM_014488	Body					NA	11:82707827-82708587	Unclassified	NA
cg01250879	-2.18961	1.01e-06	4.19e-05	-2.00409	1.59e-06	2.67e-05	cg01250879	37	22	46660593	F	PKDREJ	NM_006071	TSS1500	chr22:46658397-46659332	S_Shore			NA			NA
cg01256165	-1.99242	6.19e-05	0.00131934	-2.16717	4.63e-06	6.62e-05	cg01256165	37	20	62716606	R	OPRL1;C20orf201;OPRL1	NM_000913;NM_001007125;NM_182647	5'UTR;TSS1500;5'UTR	chr20:62718472-62719016	N_Shore			NA			NA
cg01256365	0.826133	6.94e-05	0.00145167	0.834415	2.03e-05	0.000233861	cg01256365	37	16	85517170	R				chr16:85519109-85519357	N_Shore			NA	16:85517094-85517203	Unclassified_Cell_type_specific	NA
cg01256440	0.456631	2.61e-05	0.000642353	0.464705	5.87e-06	8.11e-05	cg01256440	37	11	63886459	R	FLRT1;MACROD1	NM_013280;NM_014067	3'UTR;Body	chr11:63887355-63887600	N_Shore			NA			NA
cg01256999	0.988868	4.87e-06	0.000157138	1.31265	9.01e-10	4.8e-08	cg01256999	37	16	88072933	R	BANP;BANP	NM_017869;NM_079837	Body;Body					NA			NA
cg01257345	1.13267	2.59e-11	8.01e-09	1.03292	6.16e-11	5.23e-09	cg01257345	37	17	26655561	F	IFT20;TMEM97	NM_174887;NM_014573	3'UTR;3'UTR					TRUE	17:26655521-26655572	Gene_Associated_Cell_type_specific	NA
cg01257780	1.19921	3.59e-05	0.000835752	1.4637	1.87e-07	4.31e-06	cg01257780	37	12	122116709	F								TRUE			NA
cg01258488	1.30265	1.28e-11	4.54e-09	1.155	8.03e-11	6.51e-09	cg01258488	37	12	71116333	F	PTPRR;PTPRR	NM_130846;NM_002849	Body;Body					TRUE			NA
cg01258789	1.40596	0.0003255	0.00520142	2.3314	3.37e-09	1.46e-07	cg01258789	37	1	197237257	F	CRB1	NM_201253	TSS200					NA			NA
cg01259220	1.17348	1.12e-06	4.6e-05	0.765211	0.000423136	0.00317328	cg01259220	37	7	914964	F	C7orf20	NM_015949	TSS1500	chr7:915753-916644	N_Shore			NA			NA
cg01259362	1.30249	9.85e-05	0.00194501	1.90437	9.92e-09	3.61e-07	cg01259362	37	13	99101761	R	FARP1	NM_005766	3'UTR					NA	13:99100224-99101973	Unclassified_Cell_type_specific	NA
cg01259423	1.97625	6.74e-08	4.42e-06	2.24643	2.64e-10	1.74e-08	cg01259423	37	2	9533573	R	ASAP2;ASAP2	NM_001135191;NM_003887	Body;Body	chr2:9533572-9533807	Island			TRUE			NA
cg01260170	0.504055	6.61e-05	0.00139363	0.490633	3.54e-05	0.000377748	cg01260170	37	1	17020230	F	ESPNP	NR_026567	Body	chr1:17018683-17020959	Island		DMR	TRUE			NA
cg01261013	-1.18492	0.000209618	0.00362048	-1.75405	3.03e-08	9.22e-07	cg01261013	37	21	37691747	R	MORC3	NM_015358	TSS1500	chr21:37692208-37693059	N_Shore			NA			NA
cg01266287	1.7337	5.06e-05	0.00111297	2.17455	1.64e-07	3.85e-06	cg01266287	37	16	66959833	F	RRAD;RRAD	NM_004165;NM_001128850	TSS1500;TSS1500	chr16:66958733-66959655	S_Shore			NA	16:66958594-66959989	Unclassified	TRUE
cg01268021	1.6944	5.46e-13	4.17e-10	1.62635	1.99e-13	5.04e-11	cg01268021	37	2	33342294	R	LTBP1	NM_206943	Body					TRUE			NA
cg01268022	-1.60788	0.0001757	0.00313531	-2.27723	6.72e-08	1.81e-06	cg01268022	37	7	30065277	R	FKBP14	NM_017946	Body	chr7:30066419-30066685	N_Shore			NA			NA
cg01271376	-0.67014	0.000466304	0.00696814	-0.776301	2.13e-05	0.000244544	cg01271376	37	12	65562963	R	LEMD3;LEMD3	NM_014319;NM_001167614	TSS1500;TSS1500	chr12:65563195-65564396	N_Shore			NA	12:65562792-65563497	Promoter_Associated	NA
cg01271485	-1.48985	1.42e-06	5.59e-05	-0.933518	0.00077256	0.00530473	cg01271485	37	2	55650017	R				chr2:55646621-55647329	S_Shelf			NA			NA
cg01271695	1.4938	2.53e-07	1.32e-05	0.939566	0.000287266	0.00227636	cg01271695	37	2	1719323	R	PXDN	NM_012293	Body					TRUE			NA
cg01271812	1.79751	9.76e-06	0.000280789	1.98167	3.4e-07	7.14e-06	cg01271812	37	2	66671478	R	MEIS1	NM_002398	Body	chr2:66672431-66673636	N_Shore			NA			NA
cg01274625	-1.11783	8.5e-06	0.000250424	-0.954358	4.06e-05	0.000424285	cg01274625	37	3	9975870	R	CRELD1;CRELD1;CRELD1;CRELD1	NM_001031717;NM_015513;NM_015513;NM_001077415	5'UTR;1stExon;5'UTR;5'UTR	chr3:9974379-9975722	S_Shore			NA	3:9974268-9976243	Promoter_Associated	NA
cg01275632	0.938793	0.000723377	0.00996675	1.0507	6.74e-05	0.000654607	cg01275632	37	2	242605362	R	ATG4B;ATG4B	NM_013325;NM_178326	Body;Body	chr2:242606078-242606560	N_Shore			TRUE			NA
cg01276891	-0.73861	0.000199207	0.00347183	-0.681648	0.000238509	0.00194161	cg01276891	37	5	143550529	F	KCTD16;YIPF5;YIPF5;KCTD16	NM_020768;NM_030799;NM_001024947;NM_020768	5'UTR;TSS1500;TSS1500;1stExon	chr5:143549939-143550333	S_Shore			NA	5:143549782-143550924	Promoter_Associated	NA
cg01278041	1.92643	2.17e-07	1.16e-05	1.49775	9.97e-06	0.000127352	cg01278041	37	4	184018527	R	C4orf38	NR_024008	Body	chr4:184018830-184021379	N_Shore		RDMR	NA			NA
cg01278232	1.26554	0.0001265	0.0023911	2.91594	1.68e-15	1.16e-12	cg01278232	37	17	17606846	R	RAI1	NM_030665	5'UTR	chr17:17603583-17604147	S_Shelf			NA	17:17606792-17606874	Unclassified_Cell_type_specific	NA
cg01279219	1.11995	0.000422378	0.0064317	1.23839	4.01e-05	0.000420524	cg01279219	37	1	206135024	F				chr1:206135444-206138863	N_Shore			NA			NA
cg01281501	1.00114	7.63e-06	0.000229083	0.760324	0.000206995	0.00171946	cg01281501	37	12	131494451	F	GPR133	NM_198827	Body					NA			NA
cg01284033	-1.29302	4.42e-07	2.1e-05	-1.25521	1.87e-07	4.31e-06	cg01284033	37	10	70286653	R	SLC25A16	NM_152707	Body	chr10:70286960-70287396	N_Shore			NA	10:70286518-70287659	Promoter_Associated	NA
cg01284289	-2.37596	3.96e-09	4.36e-07	-2.27069	2.12e-09	9.92e-08	cg01284289	37	12	66025635	R								TRUE			TRUE
cg01284709	0.896147	9.64e-07	4.05e-05	0.914019	1.34e-07	3.25e-06	cg01284709	37	11	104972078	R	CARD17;CASP1;CASP1;CASP1;CASP1;CASP1	NM_001007232;NM_001223;NM_033292;NM_033294;NM_033293;NM_033295	Body;Body;Body;Body;Body;Body					NA			NA
cg01285349	1.56856	1.06e-10	2.38e-08	1.20711	3.31e-08	9.94e-07	cg01285349	37	5	107212302	R	FBXL17	NM_001163315	Body					TRUE	5:107211634-107212383	Unclassified	NA
cg01285783	-1.25446	0.000567559	0.00817768	-1.0952	0.00122874	0.00787683	cg01285783	37	6	2623778	R	C6orf195	NM_152554	Body					NA			NA
cg01287054	1.7392	8.78e-06	0.000257081	2.33296	1.7e-09	8.24e-08	cg01287054	37	7	156795156	R				chr7:156795355-156799394	N_Shore			NA	7:156794852-156795344	Unclassified_Cell_type_specific	NA
cg01287218	-3.12829	4.7e-06	0.000152597	-3.52376	8e-08	2.09e-06	cg01287218	37	3	108476278	R	RETNLB	NM_032579	TSS200					NA			NA
cg01288089	-1.91357	0.000486358	0.00720629	-1.82083	0.000394583	0.00298838	cg01288089	37	4	76944785	R	CXCL10;ART3	NM_001565;NM_001130017	TSS200;5'UTR					NA			NA
cg01289290	0.950376	1.93e-06	7.24e-05	0.944884	5.24e-07	1.03e-05	cg01289290	37	3	14838153	R								TRUE			NA
cg01290136	-1.16322	0.000699289	0.00969447	1.36861	2.92e-05	0.000320022	cg01290136	37	4	53792016	R	SCFD2	NM_152540	Body					TRUE			NA
cg01290421	1.74782	1.56e-09	2.05e-07	1.33758	3.09e-07	6.6e-06	cg01290421	37	16	89936485	F	SPIRE2	NM_032451	Body	chr16:89939432-89940812	N_Shelf			NA			NA
cg01291665	1.34185	7.5e-05	0.00154766	1.80734	5.34e-08	1.49e-06	cg01291665	37	10	11911449	R	C10orf47	NM_153256	Body	chr10:11911554-11912432	N_Shore			NA			NA
cg01292626	0.486645	0.00025214	0.00421859	0.491403	8.68e-05	0.000813885	cg01292626	37	20	34188211	R	FER1L4	NR_024377	Body	chr20:34188719-34190267	N_Shore			NA			NA
cg01292856	-2.79221	4.38e-05	0.000988659	-3.18553	1.13e-06	1.99e-05	cg01292856	37	11	65242576	F				chr11:65244636-65245130	N_Shelf			NA	11:65242561-65242712	Unclassified_Cell_type_specific	NA
cg01293740	-1.62388	0.00065773	0.00922306	-2.38612	3.42e-07	7.17e-06	cg01293740	37	19	54468790	R	CACNG8	NM_031895	Body	chr19:54466357-54466725	S_Shelf			NA			NA
cg01294521	-2.12926	9.36e-06	0.000271471	-3.53515	1.47e-12	2.5e-10	cg01294521	37	19	1907677	R	ADAT3;SCAMP4	NM_138422;NM_079834	5'UTR;5'UTR	chr19:1908118-1908509	N_Shore			NA			TRUE
cg01295539	1.64629	2.88e-08	2.19e-06	1.26277	2.75e-06	4.26e-05	cg01295539	37	15	63100998	F	TLN2	NM_015059	Body					TRUE			NA
cg01295782	2.10672	4.67e-07	2.19e-05	2.39812	3.03e-09	1.33e-07	cg01295782	37	3	71739283	R	EIF4E3;EIF4E3;EIF4E3;EIF4E3	NM_001134651;NM_001134649;NM_001134650;NM_173359	Body;Body;Body;Body					TRUE			NA
cg01296758	1.2343	1.04e-10	2.34e-08	1.08712	7.08e-10	3.93e-08	cg01296758	37	6	170689149	F	FAM120B	NM_032448	Body	chr6:170686006-170687003	S_Shelf			NA			NA
cg01297101	-0.923279	0.000663374	0.00929134	-1.29468	9.79e-07	1.76e-05	cg01297101	37	17	37356023	R	RPL19	NM_000981	TSS1500	chr17:37356486-37356945	N_Shore		RDMR	NA	17:37355861-37357209	Unclassified	NA
cg01297180	1.34623	2.33e-05	0.000583091	2.00229	3.97e-10	2.44e-08	cg01297180	37	11	16625289	R				chr11:16626053-16629180	N_Shore		RDMR	NA			NA
cg01297744	2.53623	8.08e-07	3.5e-05	1.51683	0.00096815	0.00643189	cg01297744	37	19	1230988	R	C19orf26	NM_152769	Body	chr19:1230974-1231323	Island			NA	19:1230670-1231003	Unclassified_Cell_type_specific	NA
cg01299579	-1.44632	0.000216903	0.00372595	-1.63944	1.09e-05	0.000137899	cg01299579	37	2	10830716	R	NOL10	NM_024894	TSS1500	chr2:10829724-10830241	S_Shore			NA	2:10830497-10830747	Promoter_Associated_Cell_type_specific	TRUE
cg01299945	1.03339	8.59e-06	0.000252413	0.780552	0.000242355	0.00196903	cg01299945	37	6	43966762	F				chr6:43970073-43970922	N_Shelf			NA			NA
cg01302119	0.86526	2.75e-07	1.42e-05	0.952796	4.03e-09	1.69e-07	cg01302119	37	7	158654312	R	WDR60	NM_018051	Body	chr7:158656282-158656744	N_Shore			NA			NA
cg01302136	-2.54611	8.72e-07	3.73e-05	-2.82482	1.38e-08	4.76e-07	cg01302136	37	6	43118059	F	PTK7;PTK7;PTK7;PTK7	NM_002821;NM_152881;NM_152882;NM_152880	Body;Body;Body;Body					TRUE			NA
cg01302240	1.05066	0.000239204	0.00403859	1.44278	2.47e-07	5.46e-06	cg01302240	37	9	116263669	R	RGS3;RGS3;RGS3	NM_130795;NM_144488;NM_017790	TSS200;Body;Body					NA			NA
cg01302245	1.24195	1.75e-05	0.000458625	1.77337	8.32e-10	4.5e-08	cg01302245	37	11	128813583	F	TP53AIP1	NM_022112	TSS1500					NA			NA
cg01303141	1.54663	8.89e-06	0.000259813	2.21031	2.46e-10	1.64e-08	cg01303141	37	17	77952109	F	TBC1D16	NM_019020	Body	chr17:77951845-77952291	Island			NA			NA
cg01303222	-1.62797	5.84e-05	0.00125723	-1.64175	1.71e-05	0.000202501	cg01303222	37	19	17350726	F	NR2F6	NM_005234	Body	chr19:17346165-17346886	S_Shelf			NA			NA
cg01303236	-1.63654	5.43e-06	0.000172312	-1.43561	1.74e-05	0.000204837	cg01303236	37	5	73934842	R	ENC1	NM_003633	5'UTR	chr5:73935725-73937551	N_Shore		RDMR	NA			NA
cg01303372	1.48612	3.95e-08	2.84e-06	1.41628	2.43e-08	7.65e-07	cg01303372	37	10	121415189	R	BAG3	NM_004281	Body	chr10:121410566-121411827	S_Shelf			NA	10:121414976-121415882	Promoter_Associated_Cell_type_specific	NA
cg01303385	-2.63578	1.27e-08	1.12e-06	-1.72088	2.93e-05	0.000321508	cg01303385	37	3	111451470	R	PHLDB2;PHLDB2;PLCXD2	NM_001134437;NM_001134437;NM_153268	5'UTR;1stExon;Body					NA			NA
cg01304145	0.972488	1.74e-07	9.68e-06	0.909917	1.73e-07	4.03e-06	cg01304145	37	16	22296770	R	EEF2K	NM_013302	3'UTR					TRUE			NA
cg01304894	0.920647	3.28e-07	1.64e-05	0.677438	3.47e-05	0.00037093	cg01304894	37	16	70715140	R	MTSS1L	NM_138383	Body	chr16:70713461-70714379	S_Shore			TRUE	16:70714182-70715146	Gene_Associated	TRUE
cg01304993	0.566303	0.000491649	0.00726779	0.642226	3.26e-05	0.000352181	cg01304993	37	16	87742839	F	KLHDC4	NM_017566	Body	chr16:87742556-87743109	Island			NA			NA
cg01305421	1.54142	0.00067228	0.00938722	1.71877	6.47e-05	0.000632406	cg01305421	37	12	102874286	F	IGF1;IGF1;IGF1;IGF1;IGF1;IGF1	NM_001111283;NM_000618;NM_001111285;NM_001111283;NM_000618;NM_001111285	5'UTR;5'UTR;5'UTR;1stExon;1stExon;1stExon			low-CpG:101398401-101398529		NA			NA
cg01306824	2.23724	1.06e-08	9.6e-07	2.68862	3.46e-12	5.02e-10	cg01306824	37	17	77834118	R				chr17:77834063-77834368	Island			NA			NA
cg01307461	0.69708	1.14e-05	0.000320119	0.614437	3.14e-05	0.000340942	cg01307461	37	3	177963966	F								TRUE			NA
cg01307776	1.46683	6.7e-07	2.98e-05	0.914364	0.000547124	0.0039556	cg01307776	37	10	134774781	F				chr10:134774213-134774485	S_Shore			NA			NA
cg01308737	1.3557	8.7e-07	3.72e-05	1.86103	1.89e-11	2e-09	cg01308737	37	10	429979	F	DIP2C	NM_014974	Body					NA			NA
cg01309052	-0.691296	0.000323531	0.00517603	-0.977629	2.14e-07	4.84e-06	cg01309052	37	12	88428972	F	C12orf29	NM_001009894	TSS1500	chr12:88429105-88429606	N_Shore			NA	12:88428776-88430084	Promoter_Associated	NA
cg01309569	2.23321	3.25e-13	2.88e-10	1.95336	4.11e-12	5.76e-10	cg01309569	37	1	5950209	F	NPHP4	NM_015102	Body	chr1:5950824-5951029	N_Shore			NA			NA
cg01311170	1.27826	1.98e-07	1.08e-05	0.839394	0.000139414	0.00122368	cg01311170	37	17	39169407	F								TRUE			NA
cg01311222	-1.73781	4.17e-05	0.000949513	-1.71641	1.69e-05	0.000200628	cg01311222	37	3	124776153	R	HEG1	NM_020733	TSS1500	chr3:124774246-124775113	S_Shore			TRUE			TRUE
cg01311341	1.09283	6.77e-06	0.000207429	1.00388	9.45e-06	0.000121707	cg01311341	37	22	25575246	R	KIAA1671	NM_001145206	Body	chr22:25574876-25575542	Island			NA			TRUE
cg01312546	1.00772	4.21e-05	0.000956204	1.44303	3.7e-09	1.58e-07	cg01312546	37	8	144552786	F	ZC3H3	NM_015117	Body	chr8:144552580-144552787	Island			NA			NA
cg01312665	-0.835016	0.000424005	0.00645118	-0.887566	7.44e-05	0.000712977	cg01312665	37	20	62111292	R				chr20:62111291-62111516	Island			NA			TRUE
cg01314597	1.1326	5.01e-05	0.00110374	1.17074	9.28e-06	0.000119846	cg01314597	37	4	4609712	R								TRUE			NA
cg01315067	-0.939478	0.000543628	0.00789789	-0.870027	0.000611964	0.00435649	cg01315067	37	10	51576232	F	NCOA4;NCOA4;NCOA4;NCOA4;NCOA4	NM_001145262;NM_005437;NM_001145263;NM_001145261;NM_001145260	TSS200;5'UTR;5'UTR;Body;Body	chr10:51572198-51572620	S_Shelf			TRUE			NA
cg01315201	-2.79546	2.25e-08	1.79e-06	-2.63762	1.79e-08	5.92e-07	cg01315201	37	13	45333293	F								TRUE			TRUE
cg01319701	-1.87377	1.34e-05	0.000367248	-1.48636	0.000175207	0.00149031	cg01319701	37	20	749264	R	C20orf54	NM_033409	TSS200					NA			TRUE
cg01320573	1.34107	9.23e-07	3.91e-05	1.3913	8.44e-08	2.19e-06	cg01320573	37	6	33387003	R	CUTA;CUTA;SYNGAP1;CUTA;CUTA;CUTA	NM_015921;NM_001014837;NM_006772;NM_001014838;NM_001014840;NM_001014433	TSS1500;TSS1500;TSS1500;TSS1500;TSS1500;TSS1500	chr6:33385678-33386262	S_Shore			NA			NA
cg01321419	2.33642	2.06e-13	2.01e-10	1.57353	1.18e-08	4.17e-07	cg01321419	37	4	186718416	R	SORBS2;SORBS2;SORBS2;SORBS2;SORBS2	NM_003603;NM_021069;NM_001145670;NM_001145671;NM_001145672	5'UTR;5'UTR;5'UTR;5'UTR;5'UTR					NA			NA
cg01323964	1.08957	2.43e-10	4.56e-08	0.970916	1.1e-09	5.71e-08	cg01323964	37	7	65219171	F	SNORA22;CCT6P1	NR_002961;NR_003110	TSS1500;Body	chr7:65215732-65216495	S_Shelf			NA			NA
cg01325552	-2.64446	1.88e-06	7.1e-05	-2.05473	5.26e-05	0.0005294	cg01325552	37	4	187025420	R				chr4:187025732-187026873	N_Shore			NA			NA
cg01326018	-1.35179	0.000590028	0.00844265	-1.49945	5.91e-05	0.000584492	cg01326018	37	6	57350270	F	PRIM2	NM_000947	Body					TRUE			NA
cg01327313	0.55564	3.1e-05	0.000740327	0.457414	0.000206742	0.0017176	cg01327313	37	15	71627379	F	THSD4	NM_024817	Body					TRUE			NA
cg01328416	-0.540539	0.000464673	0.00694912	-0.523133	0.000303853	0.00238793	cg01328416	37	16	66967867	R	FAM96B;CES2;CES2;FAM96B	NR_024525;NM_003869;NM_198061;NM_016062	Body;TSS1500;TSS1500;Body	chr16:66968029-66968924	N_Shore			NA	16:66967533-66969421	Promoter_Associated	NA
cg01328444	1.68722	3.03e-08	2.29e-06	1.71102	3.29e-09	1.43e-07	cg01328444	37	6	155967739	R								TRUE			NA
cg01329179	0.943793	0.000199359	0.00347389	0.779597	0.000913476	0.0061175	cg01329179	37	19	39734312	R	IL28B	NM_172139	Body	chr19:39737689-39739288	N_Shelf			NA			TRUE
cg01329434	1.19614	1.49e-05	0.000402215	0.88666	0.000455401	0.00337951	cg01329434	37	5	131606393	R	PDLIM4;PDLIM4	NM_003687;NM_001131027	Body;Body	chr5:131607018-131607889	N_Shore			NA			NA
cg01330316	2.53491	1.62e-12	9.51e-10	1.58881	2.78e-07	6.02e-06	cg01330316	37	6	45914282	F	CLIC5;CLIC5	NM_001114086;NM_016929	Body;Body					TRUE	6:45913928-45915077	Unclassified_Cell_type_specific	NA
cg01331461	-1.5302	5.58e-06	0.000176351	-0.996676	0.00107898	0.00705472	cg01331461	37	21	45345152	R	AGPAT3;AGPAT3	NM_001037553;NM_020132	TSS200;5'UTR					NA	21:45345000-45345327	Unclassified_Cell_type_specific	NA
cg01331992	-2.43639	1.85e-09	2.35e-07	-2.52423	7.39e-11	6.08e-09	cg01331992	37	9	19379118	R	RPS6	NM_001010	Body	chr9:19379794-19380341	N_Shore			NA			NA
cg01335785	1.71277	2.12e-11	6.86e-09	1.73129	1.28e-12	2.23e-10	cg01335785	37	19	7505029	R	ARHGEF18;ARHGEF18	NM_015318;NM_001130955	5'UTR;1stExon	chr19:7504923-7505186	Island			NA			NA
cg01336912	-1.11168	5.93e-05	0.00127356	-1.19449	5.54e-06	7.73e-05	cg01336912	37	19	14170019	F	PALM3	NM_001145028	TSS200	chr19:14168142-14168512	S_Shore			NA	19:14169711-14170134	Unclassified_Cell_type_specific	NA
cg01337514	-1.74324	2.6e-07	1.35e-05	-1.45909	2.85e-06	4.39e-05	cg01337514	37	1	6511026	F	ESPN	NM_031475	Body	chr1:6511689-6512110	N_Shore			NA			NA
cg01338255	1.30067	0.000300297	0.00486696	1.92053	6.51e-08	1.76e-06	cg01338255	37	20	30176054	F				chr20:30175457-30176058	Island		CDMR	TRUE	20:30175310-30176217	Unclassified_Cell_type_specific	TRUE
cg01341487	1.35614	0.000330494	0.00526588	1.56322	1.44e-05	0.000175009	cg01341487	37	22	43505954	F	BIK	NM_001197	TSS1500	chr22:43505951-43506167	Island			NA	22:43505903-43505973	Unclassified_Cell_type_specific	NA
cg01341572	-3.01069	2.39e-07	1.26e-05	-2.03384	0.000104342	0.00095355	cg01341572	37	12	121416512	R	HNF1A	NM_000545	TSS200	chr12:121416485-121416817	Island			NA			NA
cg01342115	1.55777	2.8e-08	2.15e-06	1.65543	7.44e-10	4.1e-08	cg01342115	37	3	134031663	R				chr3:134031662-134032591	Island			NA			NA
cg01343313	-1.26774	1.76e-06	6.72e-05	-1.24031	6.79e-07	1.29e-05	cg01343313	37	6	15736169	F								TRUE			NA
cg01343703	0.868237	4.49e-05	0.00100887	1.03659	4.32e-07	8.76e-06	cg01343703	37	7	1107887	F	C7orf50;C7orf50;C7orf50	NM_001134395;NM_032350;NM_001134396	Body;Body;Body	chr7:1105259-1105974	S_Shore			NA			NA
cg01344171	1.74738	2.36e-06	8.57e-05	1.7102	9.21e-07	1.67e-05	cg01344171	37	6	43612647	R	RSPH9	NM_152732	TSS200	chr6:43612714-43613366	N_Shore			NA			TRUE
cg01346152	-1.18604	7.21e-08	4.67e-06	-1.28029	1.42e-09	7.05e-08	cg01346152	37	1	12678761	F	DHRS3	NM_004753	TSS1500	chr1:12676983-12678642	S_Shore			NA			NA
cg01346501	-1.88662	3.56e-09	4.01e-07	-1.55397	1.05e-07	2.65e-06	cg01346501	37	17	38254714	R	NR1D1	NM_021724	Body	chr17:38255274-38255896	N_Shore			TRUE			NA
cg01347702	-2.79779	3.62e-08	2.64e-06	-2.14006	3.46e-06	5.16e-05	cg01347702	37	6	31845672	F	SLC44A4	NM_025257	Body					TRUE			NA
cg01348584	1.39268	6.04e-06	0.000188304	1.24025	1.47e-05	0.000178185	cg01348584	37	7	4911022	F	RADIL	NM_018059	Body					NA			NA
cg01350996	0.648744	0.000468493	0.00699496	0.929211	3.19e-07	6.76e-06	cg01350996	37	16	70793986	R	VAC14	NM_018052	Body	chr16:70796405-70796628	N_Shelf			TRUE			NA
cg01353907	1.60056	5.57e-05	0.00120892	1.40716	0.000139122	0.00122152	cg01353907	37	12	131438283	F	GPR133	NM_198827	TSS200					NA			NA
cg01356044	1.12302	4.09e-05	0.00093377	1.786	1.4e-10	1.02e-08	cg01356044	37	16	70720817	F	MTSS1L	NM_138383	TSS1500	chr16:70719114-70720441	S_Shore			NA			NA
cg01357897	1.39502	1.07e-07	6.47e-06	1.6192	2.44e-10	1.63e-08	cg01357897	37	17	9246710	R	STX8	NM_004853	Body					TRUE			NA
cg01357958	1.22219	4.65e-06	0.000151157	0.845167	0.00048822	0.00358761	cg01357958	37	17	43340592	R	LOC100133991;MAP3K14;LOC100133991;C17orf46	NR_024435;NM_003954;NR_024434;NM_152343	Body;3'UTR;Body;TSS1500	chr17:43339124-43339832	S_Shore			TRUE	17:43339947-43340797	Promoter_Associated	NA
cg01358444	-1.63249	6.5e-05	0.00137331	-1.57152	4.15e-05	0.000433021	cg01358444	37	6	56406084	R	DST;DST;DST;DST;DST	NM_015548;NM_001144770;NM_183380;NM_001144771;NM_001144769	Body;Body;Body;Body;Body	chr6:56407464-56407926	N_Shore			NA			NA
cg01359200	1.36197	2.66e-10	4.89e-08	1.46085	2.37e-12	3.69e-10	cg01359200	37	3	194763212	F								TRUE	3:194763196-194763401	Unclassified_Cell_type_specific	NA
cg01359676	0.795281	0.000190189	0.0033424	0.644461	0.001084	0.00708267	cg01359676	37	6	33163760	F	RXRB	NM_021976	Body	chr6:33159991-33160263	S_Shelf			NA			NA
cg01359809	0.899545	4.42e-05	0.000996745	0.659396	0.00109376	0.00713719	cg01359809	37	17	38628452	R								TRUE			NA
cg01359822	-2.69317	9.28e-05	0.00184985	-4.09382	2.94e-09	1.3e-07	cg01359822	37	21	40176597	R	ETS2	NM_005239	TSS1500	chr21:40177002-40178667	N_Shore			TRUE	21:40176497-40178006	Promoter_Associated	NA
cg01360054	-2.07448	1.01e-09	1.44e-07	-1.17342	7.06e-05	0.00068128	cg01360054	37	5	122434944	R	PRDM6	NM_001136239	Body	chr5:122433878-122435551	Island		RDMR	TRUE			NA
cg01360115	1.62304	5.77e-12	2.44e-09	1.05634	2.58e-07	5.65e-06	cg01360115	37	22	50747878	R				chr22:50745415-50746125	S_Shore	low-CpG:49090387-49090452		NA			NA
cg01362115	1.07036	0.000158984	0.00288666	1.77669	6.52e-10	3.67e-08	cg01362115	37	15	68075218	R	MAP2K5;MAP2K5	NM_145160;NM_002757	Body;Body					TRUE			NA
cg01363572	0.635615	1.02e-05	0.000292363	0.641874	2.37e-06	3.75e-05	cg01363572	37	16	9203216	F	C16orf72	NM_014117	Body					TRUE			NA
cg01363736	1.62697	2.84e-06	9.99e-05	1.56775	1.55e-06	2.61e-05	cg01363736	37	20	37172289	R	RALGAPB	NM_020336	Body					NA			NA
cg01364674	-1.7426	1.06e-05	0.000301258	-1.91838	3.9e-07	8.03e-06	cg01364674	37	1	24348512	F								TRUE			NA
cg01367627	-1.12107	8.03e-09	7.74e-07	-0.744416	1.67e-05	0.000198191	cg01367627	37	7	98477438	F	TRRAP	NM_003496	5'UTR	chr7:98476004-98476954	S_Shore			NA	7:98477317-98477601	Promoter_Associated	NA
cg01368227	0.803582	1.16e-07	6.96e-06	0.758862	9.22e-08	2.36e-06	cg01368227	37	4	120648893	R								TRUE			NA
cg01368488	2.52231	8.22e-07	3.55e-05	1.84614	7.19e-05	0.000692007	cg01368488	37	10	75493387	R				chr10:75492493-75493422	Island			NA			NA
cg01369207	1.25083	0.000503439	0.00740637	1.9038	8.63e-08	2.23e-06	cg01369207	37	2	45484726	R								TRUE			NA
cg01369522	0.895277	0.000470585	0.00701875	0.766084	0.00128746	0.00819748	cg01369522	37	11	44541452	F				chr11:44541537-44541956	N_Shore			NA			NA
cg01369908	0.948725	6.83e-07	3.02e-05	0.807683	4.72e-06	6.74e-05	cg01369908	37	11	34375707	F	ABTB2	NM_145804	Body	chr11:34378229-34379993	N_Shelf			NA			NA
cg01370575	0.814233	1.73e-11	5.83e-09	0.783426	6.36e-12	8.23e-10	cg01370575	37	15	74914482	R	CLK3;CLK3	NM_001130028;NM_003992	Body;Body					NA	15:74912894-74914643	Gene_Associated	NA
cg01372083	0.681895	9.44e-05	0.00187536	0.612249	0.000168866	0.00144363	cg01372083	37	16	75590701	R	TMEM231;TMEM231;TMEM231	NM_001077418;NM_001077419;NM_001077416	TSS1500;TSS1500;TSS1500	chr16:75589560-75590359	S_Shore			NA			NA
cg01372551	-1.08461	2.41e-05	0.000599258	-1.12429	3.75e-06	5.54e-05	cg01372551	37	7	98050564	F								NA	7:98050261-98050749	Unclassified	TRUE
cg01373896	1.06561	2.16e-05	0.000546612	1.02955	1.23e-05	0.000152597	cg01373896	37	19	1854724	F	KLF16	NM_031918	Body	chr19:1854468-1854863	Island			NA			NA
cg01376665	-3.06059	1.01e-08	9.27e-07	-2.55384	1.88e-07	4.32e-06	cg01376665	37	15	40641810	R	PHGR1	NM_001145643	TSS1500					NA			NA
cg01377200	2.53199	5.03e-10	8.16e-08	1.91464	1.72e-07	4.01e-06	cg01377200	37	4	184938316	R	STOX2	NM_020225	Body					TRUE			NA
cg01377358	-0.979508	2.34e-05	0.00058432	-1.27474	1.93e-08	6.32e-07	cg01377358	37	20	30948211	F	ASXL1;ASXL1	NM_015338;NM_001164603	Body;Body	chr20:30945647-30947033	S_Shore		RDMR	NA	20:30948132-30948383	Promoter_Associated	NA
cg01379237	-2.5565	3.45e-08	2.54e-06	-1.99147	2.32e-06	3.67e-05	cg01379237	37	3	189983744	R								TRUE			NA
cg01381130	0.871759	0.000695947	0.00965537	1.18728	1.97e-06	3.19e-05	cg01381130	37	8	142431473	R	PTP4A3;PTP4A3	NM_007079;NM_032611	TSS1500;TSS1500	chr8:142427854-142428351	S_Shelf			NA	8:142431389-142431498	Unclassified_Cell_type_specific	NA
cg01381170	0.843604	6.34e-06	0.000196215	0.791563	5.98e-06	8.25e-05	cg01381170	37	22	36461406	R				chr22:36461857-36462411	N_Shore			NA			NA
cg01381613	2.25383	5.25e-10	8.45e-08	2.10329	5.65e-10	3.27e-08	cg01381613	37	16	11367491	R	PRM3	NM_021247	TSS200	chr16:11369939-11370221	N_Shelf			TRUE			NA
cg01382281	1.89994	1.1e-12	7.1e-10	1.83705	3.08e-13	7.06e-11	cg01382281	37	19	56104340	R	FIZ1	NM_032836	Body	chr19:56103728-56104971	Island			NA	19:56104306-56104456	Unclassified_Cell_type_specific	NA
cg01383128	-1.82237	0.000168412	0.00302739	-1.87675	4.04e-05	0.000423255	cg01383128	37	2	208629716	F	FZD5	NM_003468	3'UTR	chr2:208631558-208634934	N_Shore			NA			NA
cg01383440	0.759128	3.15e-05	0.000750684	0.625184	0.000208494	0.00172982	cg01383440	37	13	114203974	F	TMCO3	NM_017905	3'UTR	chr13:114202596-114202862	S_Shore			NA			NA
cg01385959	1.06375	0.000109126	0.00211753	1.8784	3.67e-11	3.43e-09	cg01385959	37	2	190119363	F								TRUE			NA
cg01387072	0.992888	7.64e-08	4.9e-06	0.732041	1.19e-05	0.000148547	cg01387072	37	4	77722673	F				chr4:77723092-77723424	N_Shore			NA			NA
cg01388260	1.44121	1.86e-06	7.03e-05	1.53376	1.02e-07	2.59e-06	cg01388260	37	16	85399742	F								TRUE			NA
cg01391063	2.20876	2.7e-07	1.4e-05	1.20651	0.00150875	0.00937674	cg01391063	37	10	134645978	F								NA			NA
cg01392313	2.34333	6.91e-06	0.000211069	2.65117	1.19e-07	2.93e-06	cg01392313	37	6	33561181	F	C6orf227	NR_027908	TSS200	chr6:33560892-33561189	Island			NA	6:33560263-33561550	Unclassified	NA
cg01393234	-1.95319	1.05e-08	9.59e-07	-1.49698	1.3e-06	2.24e-05	cg01393234	37	1	226085079	F								TRUE	1:226084657-226085339	Unclassified	TRUE
cg01394199	-2.90059	1.77e-07	9.84e-06	-1.88161	0.000155066	0.00134086	cg01394199	37	12	121416547	F	HNF1A	NM_000545	TSS200	chr12:121416485-121416817	Island			NA			NA
cg01395041	-1.9304	2.02e-09	2.53e-07	-1.22779	1.53e-05	0.00018424	cg01395041	37	17	19136972	F				chr17:19140307-19141648	N_Shelf			NA			NA
cg01395760	0.75335	7.23e-05	0.00149944	0.563761	0.00123161	0.00789216	cg01395760	37	16	29802253	R	KIF22	NM_007317	Body	chr16:29801696-29802545	Island			NA	16:29801342-29803106	Promoter_Associated	NA
cg01396723	-1.22939	2.45e-05	0.000608066	-1.6426	1.02e-08	3.7e-07	cg01396723	37	19	45146828	F	PVR;PVR;PVR;PVR	NM_001135768;NM_006505;NM_001135769;NM_001135770	TSS1500;TSS1500;TSS1500;TSS1500	chr19:45147074-45147721	N_Shore			NA	19:45146813-45149218	Unclassified	NA
cg01397775	0.632497	6.85e-05	0.0014348	0.676477	7.21e-06	9.67e-05	cg01397775	37	11	63602805	R				chr11:63606114-63607474	N_Shelf			NA			NA
cg01399317	2.26002	8.32e-08	5.27e-06	1.53731	4.86e-05	0.000494649	cg01399317	37	8	144810339	R	FAM83H	NM_198488	Body	chr8:144808221-144810978	Island			NA	8:144808961-144810594	Unclassified_Cell_type_specific	NA
cg01399485	2.04113	1.51e-11	5.25e-09	1.92056	1.23e-11	1.41e-09	cg01399485	37	1	10733030	F	CASZ1;CASZ1	NM_017766;NM_001079843	Body;Body					NA			NA
cg01400822	1.31119	2.61e-09	3.1e-07	1.34691	1.44e-10	1.05e-08	cg01400822	37	1	53067365	R	GPX7	NM_015696	TSS1500	chr1:53067880-53068608	N_Shore			NA			NA
cg01400924	1.21672	8.09e-10	1.21e-07	0.943728	1.35e-07	3.27e-06	cg01400924	37	12	124947742	R	NCOR2;NCOR2	NM_006312;NM_001077261	Body;Body	chr12:124950705-124950939	N_Shelf			NA			NA
cg01402781	0.985108	0.000212898	0.00366672	1.07042	2.23e-05	0.000253723	cg01402781	37	10	54782631	F								TRUE			NA
cg01404122	-1.84512	8.48e-06	0.00024974	-3.19156	2.46e-13	5.94e-11	cg01404122	37	11	2243685	F							RDMR	NA			NA
cg01404873	1.52475	0.000687585	0.00956148	3.00386	1.11e-10	8.45e-09	cg01404873	37	13	50701050	F	DLEU2	NR_002612	TSS1500	chr13:50697984-50702286	Island		RDMR	NA			NA
cg01406145	0.649173	7.65e-07	3.34e-05	0.541717	7.58e-06	0.000100875	cg01406145	37	16	31494483	F	SLC5A2	NM_003041	1stExon					NA			NA
cg01406381	-2.30156	3.64e-10	6.3e-08	-2.20686	1.65e-10	1.17e-08	cg01406381	37	19	47288263	F	SLC1A5;SLC1A5;SLC1A5	NM_001145145;NM_005628;NM_001145144	TSS200;Body;5'UTR	chr19:47290585-47291983	N_Shelf			NA	19:47287361-47288340	Promoter_Associated	NA
cg01407254	1.63795	8.23e-05	0.00167187	3.88292	1.23e-16	1.4e-13	cg01407254	37	2	71787808	R	DYSF;DYSF;DYSF;DYSF;DYSF;DYSF;DYSF;DYSF;DYSF;DYSF;DYSF;DYSF;DYSF;DYSF	NM_001130455;NM_001130979;NM_001130980;NM_001130982;NM_001130976;NM_001130987;NM_001130986;NM_001130981;NM_001130984;NM_001130983;NM_001130978;NM_001130985;NM_003494;NM_001130977	Body;Body;Body;Body;Body;Body;Body;Body;Body;Body;Body;Body;Body;Body	chr2:71787430-71787897	Island			NA			NA
cg01407797	-1.13069	1.95e-06	7.31e-05	-1.1299	4.74e-07	9.48e-06	cg01407797	37	22	29168514	F	CCDC117	NM_173510	TSS200	chr22:29168628-29169048	N_Shore			NA	22:29168209-29170005	Promoter_Associated	NA
cg01408817	-1.95512	9.23e-05	0.0018407	-1.50277	0.00110325	0.00718924	cg01408817	37	19	35606534	F	FXYD3;FXYD3;FXYD3;FXYD3;FXYD3;FXYD3;FXYD3;FXYD3	NM_001136009;NM_001136008;NM_001136007;NM_001136011;NM_001136012;NM_001136010;NM_005971;NM_021910	TSS200;TSS200;TSS200;TSS200;TSS200;TSS200;TSS200;TSS200					NA	19:35604920-35606607	Unclassified	NA
cg01409343	-1.97752	8.42e-12	3.28e-09	-1.84377	9.47e-12	1.13e-09	cg01409343	37	17	57915740	R	TMEM49	NM_030938	Body			low-CpG:55269974-55270675		NA			NA
cg01410314	-1.40157	0.000437742	0.00661674	-1.84307	1.81e-06	2.98e-05	cg01410314	37	9	77641437	R	C9orf41	NM_152420	Body	chr9:77642704-77643595	N_Shore			NA			NA
cg01410772	1.24356	6.45e-06	0.00019924	1.38411	1.61e-07	3.79e-06	cg01410772	37	16	1511193	R	CLCN7;CLCN7	NM_001287;NM_001114331	Body;Body	chr16:1510882-1511423	Island			NA			NA
cg01412419	2.73233	7.6e-06	0.000228338	3.36388	1.55e-08	5.24e-07	cg01412419	37	16	87856264	R								NA	16:87856218-87856412	Unclassified_Cell_type_specific	TRUE
cg01412763	0.580453	0.000164784	0.00297148	0.701085	2.21e-06	3.53e-05	cg01412763	37	17	73615992	F	MYO15B	NR_003587	Body					NA	17:73615251-73616839	Unclassified	TRUE
cg01413566	-1.87562	2.46e-05	0.000610516	-1.42653	0.000475371	0.0035057	cg01413566	37	1	43750640	R	C1orf210;C1orf210	NM_182517;NM_001164829	5'UTR;5'UTR					TRUE			NA
cg01413848	0.918184	3.27e-10	5.79e-08	0.966147	6.04e-12	7.88e-10	cg01413848	37	1	3081226	R	PRDM16;PRDM16	NM_022114;NM_199454	Body;Body	chr1:3080934-3081292	Island			NA			NA
cg01417313	0.987534	3.92e-05	0.000901148	1.21647	1.71e-07	4e-06	cg01417313	37	1	210409662	F	SERTAD4	NM_019605	5'UTR	chr1:210405952-210407250	S_Shelf			TRUE			NA
cg01417669	0.919219	0.000154702	0.00282172	1.27882	8.34e-08	2.17e-06	cg01417669	37	2	24273454	R	FKBP1B;FKBP1B	NM_054033;NM_004116	Body;Body	chr2:24272582-24273313	S_Shore			NA			NA
cg01417714	0.627341	0.000627027	0.00887031	0.756165	1.66e-05	0.000196874	cg01417714	37	1	155223726	R	FAM189B;FAM189B	NM_198264;NM_006589	Body;Body	chr1:155224624-155225655	N_Shore			TRUE			NA
cg01418807	0.523522	0.000147928	0.00271895	0.498567	0.000114783	0.0010342	cg01418807	37	6	107249491	R								TRUE			NA
cg01419499	1.07046	5.76e-09	5.94e-07	0.901844	9.15e-08	2.35e-06	cg01419499	37	8	132935411	F	EFR3A	NM_015137	Body					TRUE			NA
cg01421615	1.20011	0.000194675	0.00340799	1.32889	1.44e-05	0.000174431	cg01421615	37	10	126782592	F	CTBP2;CTBP2	NM_001083914;NM_001329	5'UTR;5'UTR					NA			NA
cg01422009	2.00115	1.93e-09	2.44e-07	1.64108	7e-08	1.87e-06	cg01422009	37	16	125896	F	MPG	NM_001015054	TSS1500	chr16:127448-128631	N_Shore		RDMR	NA			NA
cg01423426	0.787135	1.56e-07	8.88e-06	0.841798	4.69e-09	1.92e-07	cg01423426	37	8	119064312	R	EXT1	NM_000127	Body					TRUE			NA
cg01426303	2.2452	6.56e-11	1.64e-08	2.0212	2.31e-10	1.55e-08	cg01426303	37	1	227962723	R	SNAP47	NM_053052	Body					NA			TRUE
cg01426475	-1.33475	0.000416398	0.00635426	-1.55963	1.57e-05	0.000188245	cg01426475	37	7	22397832	F	RAPGEF5	NM_012294	TSS1500	chr7:22396039-22396852	S_Shore			NA			NA
cg01426968	-2.42718	1.11e-07	6.67e-06	-2.30617	7.52e-08	1.99e-06	cg01426968	37	16	15596369	F	C16orf45;C16orf45	NM_001142469;NM_033201	Body;Body					TRUE			TRUE
cg01427313	0.941229	0.000244045	0.00410495	1.11624	5.6e-06	7.8e-05	cg01427313	37	16	89162196	F	ACSF3;ACSF3;ACSF3	NR_023316;NM_001127214;NM_174917	Body;5'UTR;5'UTR	chr16:89160018-89160706	S_Shore			TRUE			NA
cg01428095	-2.85647	1.13e-13	1.3e-10	-2.75612	3.21e-14	1.23e-11	cg01428095	37	1	228134229	R	WNT9A	NM_003395	Body	chr1:228134422-228136282	N_Shore			NA	1:228134091-228134297	Unclassified	NA
cg01429256	1.27558	3.33e-05	0.000786084	0.935732	0.000894691	0.00601025	cg01429256	37	17	17687834	F	RAI1	NM_030665	5'UTR	chr17:17685016-17687240	S_Shore			TRUE	17:17687648-17689049	Unclassified	NA
cg01430390	-2.04488	1.7e-05	0.000447948	-1.8712	2.47e-05	0.00027685	cg01430390	37	17	73841288	R	UNC13D	NM_199242	TSS1500					TRUE	17:73841194-73842943	Promoter_Associated	NA
cg01431340	1.64919	2.47e-08	1.93e-06	1.3148	1.1e-06	1.95e-05	cg01431340	37	6	110680085	R	C6orf186	NM_001123364	TSS1500	chr6:110678854-110679108	S_Shore			NA	6:110680029-110680299	Unclassified_Cell_type_specific	NA
cg01431873	0.724538	0.000598563	0.00854201	0.799147	6.56e-05	0.000640214	cg01431873	37	16	85543657	F								NA			NA
cg01431992	-2.71803	5.85e-08	3.93e-06	-2.76719	6.1e-09	2.4e-07	cg01431992	37	12	118797027	R	TAOK3	NM_016281	5'UTR					TRUE	12:118796795-118797178	Promoter_Associated	NA
cg01432945	0.552722	1.48e-05	0.000399053	0.872083	2.34e-11	2.38e-09	cg01432945	37	7	30946639	R								TRUE			TRUE
cg01433343	-1.00066	0.000167156	0.00300758	-0.790164	0.00129134	0.00821816	cg01433343	37	2	176953512	R				chr2:176952695-176953297	S_Shore		RDMR	NA	2:176952877-176953526	Unclassified	TRUE
cg01437161	-1.48624	0.00017891	0.00318103	-1.26423	0.000596938	0.00426523	cg01437161	37	12	8834114	R								NA	12:8833273-8835141	Unclassified	NA
cg01437439	2.03623	8.82e-10	1.29e-07	1.97543	2.83e-10	1.84e-08	cg01437439	37	1	9383245	R	SPSB1	NM_025106	5'UTR					NA			NA
cg01437781	1.20048	2.68e-06	9.54e-05	1.30349	9.77e-08	2.48e-06	cg01437781	37	10	118563568	F								NA			NA
cg01438056	-2.65256	1.78e-07	9.88e-06	-2.16385	3.45e-06	5.16e-05	cg01438056	37	15	90773570	R	CIB1	NM_006384	3'UTR	chr15:90776699-90777636	N_Shelf			NA			NA
cg01438090	1.56394	8.71e-07	3.72e-05	1.1939	3.89e-05	0.000409706	cg01438090	37	11	30502936	R	MPPED2;MPPED2	NM_001145399;NM_001584	Body;Body					TRUE			NA
cg01438286	-2.28907	3.17e-07	1.6e-05	-1.93719	2.72e-06	4.21e-05	cg01438286	37	1	249200039	R	PGBD2;PGBD2	NM_001017434;NM_170725	TSS1500;TSS1500	chr1:249200252-249200721	N_Shore			NA	1:249199674-249201229	Promoter_Associated	NA
cg01438467	1.08061	0.000622343	0.00881657	1.72532	4.05e-08	1.18e-06	cg01438467	37	17	1510080	R	SLC43A2	NM_152346	Body	chr17:1509882-1510101	Island			NA			NA
cg01438537	1.24897	4.76e-07	2.23e-05	1.22819	1.49e-07	3.56e-06	cg01438537	37	2	70348955	F				chr2:70351315-70351550	N_Shelf			NA			NA
cg01440452	1.67438	3.44e-08	2.54e-06	2.22311	4.26e-13	9.23e-11	cg01440452	37	5	139491579	R				chr5:139492723-139492966	N_Shore		RDMR	NA			NA
cg01440489	-2.89263	1.13e-12	7.24e-10	-2.07026	7.41e-09	2.82e-07	cg01440489	37	13	41593385	R	ELF1;ELF1	NM_172373;NM_172373	5'UTR;1stExon					NA	13:41593095-41593670	Promoter_Associated	NA
cg01441113	1.35636	9.02e-05	0.00180609	1.7977	1.09e-07	2.72e-06	cg01441113	37	4	186560403	F	SORBS2;SORBS2;SORBS2;SORBS2;SORBS2;SORBS2;SORBS2;SORBS2	NM_001145670;NM_001145673;NM_001145671;NM_001145675;NM_003603;NM_021069;NM_001145672;NM_001145674	Body;Body;Body;Body;Body;Body;Body;Body	chr4:186560031-186560361	S_Shore			NA			NA
cg01441421	0.942892	0.000194195	0.00340062	1.38127	3.43e-08	1.02e-06	cg01441421	37	7	36909953	F	ELMO1;ELMO1;ELMO1	NM_014800;NM_001039459;NM_130442	Body;Body;Body					TRUE			NA
cg01441963	1.35895	2.02e-05	0.000517503	0.979716	0.000775344	0.00532178	cg01441963	37	15	60636909	F								TRUE			NA
cg01442319	0.808062	0.000387961	0.00600448	1.00179	4.8e-06	6.83e-05	cg01442319	37	17	62017288	F	SCN4A	NM_000334	3'UTR	chr17:62019023-62019319	N_Shore			NA	17:62017192-62017378	Unclassified_Cell_type_specific	NA
cg01442550	1.2928	1.22e-05	0.000338987	1.15401	2.72e-05	0.000300813	cg01442550	37	6	168915440	R	SMOC2;SMOC2	NM_022138;NM_001166412	Body;Body	chr6:168918596-168918902	N_Shelf			NA			NA
cg01443922	1.58321	3.67e-06	0.000123886	1.60167	7.26e-07	1.37e-05	cg01443922	37	10	21803711	F	C10orf140	NM_207371	3'UTR	chr10:21805197-21805459	N_Shore			NA			NA
cg01444149	0.906309	2.4e-09	2.9e-07	0.856405	1.78e-09	8.57e-08	cg01444149	37	8	33338897	F				chr8:33342171-33343141	N_Shelf			NA			NA
cg01445479	0.666236	7.36e-05	0.00152377	0.827269	3.67e-07	7.61e-06	cg01445479	37	1	55015139	R	ACOT11;ACOT11	NM_015547;NM_147161	Body;Body					TRUE			NA
cg01446907	1.09895	7.2e-05	0.00149502	1.80496	1.6e-10	1.15e-08	cg01446907	37	19	18313561	R	RAB3A	NM_002866	5'UTR	chr19:18313348-18313577	Island			NA			NA
cg01447281	-0.900036	0.000321066	0.00514407	-1.22871	4.75e-07	9.52e-06	cg01447281	37	1	8482689	F	RERE;RERE;RERE	NM_001042682;NM_012102;NM_001042681	5'UTR;Body;Body	chr1:8483389-8484339	N_Shore			NA			NA
cg01447702	-1.22587	0.000182556	0.00323218	-1.66867	1.89e-07	4.35e-06	cg01447702	37	2	65282029	F	CEP68	NM_015147	TSS1500	chr2:65283030-65284169	N_Shore			NA			NA
cg01447748	-1.10219	0.000678349	0.00945626	-1.09117	0.000341888	0.00264115	cg01447748	37	1	51985259	F	EPS15	NM_001981	TSS1500	chr1:51984547-51985216	S_Shore			NA	1:51984885-51985279	Promoter_Associated	NA
cg01447828	1.7212	2.76e-07	1.42e-05	2.2809	1.07e-11	1.26e-09	cg01447828	37	19	40919465	R	PRX;PRX	NM_181882;NM_020956	TSS200;TSS200					TRUE			NA
cg01447902	1.44287	1.09e-11	4.05e-09	1.26581	9.84e-11	7.66e-09	cg01447902	37	19	18555410	R	ELL	NM_006532	3'UTR	chr19:18557038-18557284	N_Shore			NA			NA
cg01447951	0.717438	0.000283256	0.00464113	0.970393	4.7e-07	9.43e-06	cg01447951	37	15	63889527	R	FBXL22	NM_203373	TSS200	chr15:63892789-63893911	N_Shelf			NA			NA
cg01448551	1.0978	1.58e-06	6.12e-05	0.912947	1.49e-05	0.00017963	cg01448551	37	6	32798482	R	TAP2;TAP2	NM_000544;NM_018833	Body;Body					NA			NA
cg01448891	-0.8798	2.24e-05	0.000564147	-1.13455	2.31e-08	7.33e-07	cg01448891	37	9	139962392	F	C9orf140	NM_178448	Body	chr9:139964155-139965284	N_Shore			NA	9:139962116-139962668	Unclassified	NA
cg01449469	0.688904	4.99e-05	0.00110091	0.917832	3.57e-08	1.06e-06	cg01449469	37	6	30644681	R	KIAA1949;KIAA1949	NM_001134870;NM_133471	3'UTR;3'UTR	chr6:30640431-30640853	S_Shelf			NA	6:30644477-30645026	Gene_Associated_Cell_type_specific	NA
cg01450522	-3.89779	2.06e-09	2.56e-07	-3.77081	7.48e-10	4.12e-08	cg01450522	37	3	13465878	R				chr3:13460970-13462146	S_Shelf			NA	3:13465851-13466010	Unclassified_Cell_type_specific	NA
cg01450803	1.49488	1.52e-08	1.31e-06	1.79889	5.39e-12	7.18e-10	cg01450803	37	4	74851154	F				chr4:74847528-74847830	S_Shelf			TRUE			NA
cg01451808	1.87719	6.56e-09	6.59e-07	2.15128	1.04e-11	1.22e-09	cg01451808	37	8	49676562	F								TRUE			NA
cg01452169	-2.3935	2.8e-05	0.000679837	-2.55788	2.45e-06	3.85e-05	cg01452169	37	11	2243973	R							RDMR	NA			NA
cg01453157	1.79182	2.74e-07	1.41e-05	2.1514	2.93e-10	1.89e-08	cg01453157	37	17	1639375	R	WDR81;WDR81;WDR81;WDR81	NM_001163673;NM_152348;NM_001163811;NM_001163809	Body;Body;Body;Body	chr17:1637053-1637492	S_Shore	low-CpG:1586034-1586154		TRUE			TRUE
cg01455981	1.0256	0.000605881	0.00862591	1.58291	8.99e-08	2.31e-06	cg01455981	37	1	20511095	F	UBXN10	NM_152376	TSS1500	chr1:20512360-20512797	N_Shore		CDMR	NA	1:20510898-20511262	Unclassified_Cell_type_specific	NA
cg01456572	2.07394	2.05e-11	6.66e-09	2.45772	1.86e-15	1.25e-12	cg01456572	37	16	11367459	R	PRM3	NM_021247	TSS200	chr16:11369939-11370221	N_Shelf			TRUE			NA
cg01458105	-1.79487	4.19e-05	0.000953385	-1.61046	7.96e-05	0.000755488	cg01458105	37	10	134045514	R	STK32C	NM_173575	Body	chr10:134041499-134041784	S_Shelf			NA			NA
cg01458495	-2.23977	2.18e-06	8.01e-05	-1.8247	2.76e-05	0.000304855	cg01458495	37	3	48310544	F	ZNF589	NM_016089	3'UTR					NA	3:48309554-48310652	Promoter_Associated_Cell_type_specific	NA
cg01460991	1.0693	9.8e-06	0.000281781	1.0379	4.93e-06	6.99e-05	cg01460991	37	4	25031445	R	LGI2	NM_018176	Body	chr4:25032028-25032311	N_Shore			NA			NA
cg01461862	1.50179	0.000174625	0.00311939	2.08084	1.14e-07	2.84e-06	cg01461862	37	10	27548591	F				chr10:27547668-27548402	S_Shore			NA			NA
cg01464473	1.24521	2.63e-10	4.86e-08	1.23513	3.79e-11	3.52e-09	cg01464473	37	3	124912499	R	SLC12A8	NM_024628	Body					TRUE			NA
cg01465102	0.898895	5.43e-08	3.69e-06	0.9278	3.8e-09	1.61e-07	cg01465102	37	4	40942131	F	APBB2;APBB2;APBB2	NM_004307;NM_001166050;NM_173075	Body;Body;Body					TRUE			NA
cg01465769	1.15496	6.15e-07	2.77e-05	1.02933	1.73e-06	2.86e-05	cg01465769	37	3	53226412	F	PRKCD;PRKCD	NM_212539;NM_006254	3'UTR;3'UTR	chr3:53229990-53230204	N_Shelf			NA			NA
cg01466011	-2.99033	5.13e-08	3.53e-06	-2.4004	1.72e-06	2.86e-05	cg01466011	37	3	156837590	R				chr3:156837983-156838351	N_Shore			NA			NA
cg01467789	-2.39209	4.22e-06	0.000139461	-3.32518	1.67e-10	1.19e-08	cg01467789	37	8	37595333	R	ERLIN2;ERLIN2;ERLIN2	NM_007175;NM_001003791;NM_001003790	5'UTR;5'UTR;5'UTR	chr8:37593834-37594703	S_Shore	low-CpG:37714452-37714532	RDMR	NA	8:37595044-37595531	Promoter_Associated	TRUE
cg01467836	1.63553	1.09e-14	2.39e-11	1.66771	2.46e-16	2.49e-13	cg01467836	37	8	145236076	R	HEATR7A;HEATR7A;HEATR7A	NM_001099281;NM_001099280;NM_032450	Body;Body;Body	chr8:145235202-145235442	S_Shore			NA	8:145235759-145236127	Unclassified_Cell_type_specific	TRUE
cg01468220	2.06255	6.94e-05	0.00145171	2.06863	2.28e-05	0.000259163	cg01468220	37	16	779026	F	HAGHL;HAGHL	NM_032304;NM_207112	Body;Body	chr16:776636-779417	Island			NA			NA
cg01469132	1.36045	7.95e-07	3.45e-05	1.63985	1.13e-09	5.84e-08	cg01469132	37	2	206349064	R	PARD3B;PARD3B;PARD3B	NM_152526;NM_057177;NM_205863	Body;Body;Body					TRUE			NA
cg01473983	1.83031	2.1e-10	4.08e-08	1.47827	1.61e-08	5.41e-07	cg01473983	37	16	85233147	R								NA			NA
cg01476222	-3.96244	3.57e-06	0.000121139	-2.56534	0.000894095	0.00600694	cg01476222	37	11	36522143	R	TRAF6;TRAF6	NM_004620;NM_145803	Body;Body					TRUE	11:36522091-36522251	Gene_Associated_Cell_type_specific	TRUE
cg01477835	1.33801	2.76e-10	5.03e-08	1.02806	7.31e-08	1.94e-06	cg01477835	37	4	87989696	F	AFF1;AFF1	NM_001166693;NM_005935	Body;Body					TRUE			NA
cg01479396	0.639784	3.78e-05	0.000873887	0.558907	0.000107134	0.00097539	cg01479396	37	17	7529693	F	SHBG;SAT2	NR_027463;NM_133491	Body;3'UTR	chr17:7530705-7531251	N_Shore			NA			NA
cg01480180	1.60498	0.000619948	0.00879029	2.49958	7.54e-08	1.99e-06	cg01480180	37	7	90896329	F	FZD1;FZD1	NM_003505;NM_003505	1stExon;3'UTR	chr7:90893567-90896683	Island			TRUE			NA
cg01481978	2.18068	0.000597426	0.00852896	2.61854	1.65e-05	0.000195863	cg01481978	37	16	85449316	R								NA			NA
cg01482376	1.0501	5.93e-12	2.49e-09	0.954287	1.66e-11	1.8e-09	cg01482376	37	11	12913606	R	TEAD1	NM_021961	Body					TRUE			NA
cg01482790	-0.993081	0.000283419	0.00464324	-1.3364	5.27e-07	1.04e-05	cg01482790	37	19	8513923	R	HNRNPM;HNRNPM	NM_005968;NM_031203	Body;Body	chr19:8509635-8510765	S_Shelf			NA			NA
cg01484141	-1.28517	1.23e-07	7.27e-06	-1.23815	5.91e-08	1.62e-06	cg01484141	37	17	1624157	R	WDR81;WDR81	NM_001163673;NM_152348	Body;5'UTR	chr17:1627745-1629897	N_Shelf			NA	17:1624080-1624453	Unclassified	NA
cg01485790	2.02142	1.63e-08	1.38e-06	1.73639	1.43e-07	3.42e-06	cg01485790	37	12	124911358	R	NCOR2;NCOR2	NM_006312;NM_001077261	Body;Body	chr12:124911243-124911464	Island			NA			NA
cg01485797	-1.50186	8.9e-06	0.00025993	-2.0342	1.3e-09	6.56e-08	cg01485797	37	11	810820	F	SNORA52;RPLP2	NR_002585;NM_001004	TSS1500;Body	chr11:809202-810509	S_Shore			NA			NA
cg01485838	1.33693	1.26e-06	5.06e-05	1.32814	3.35e-07	7.04e-06	cg01485838	37	14	100532680	R	EVL	NM_016337	Body					TRUE	14:100532251-100532890	Promoter_Associated	NA
cg01485975	-2.7127	3.36e-09	3.81e-07	-1.84921	5.97e-06	8.23e-05	cg01485975	37	5	156486186	R	HAVCR1;HAVCR1	NM_012206;NM_001099414	TSS1500;TSS1500					NA			NA
cg01489441	2.0902	5.89e-06	0.000184417	2.87851	3.93e-10	2.42e-08	cg01489441	37	16	1764111	R	MAPK8IP3;MAPK8IP3	NM_001040439;NM_015133	Body;Body					TRUE			NA
cg01490004	-0.696271	3.9e-06	0.000130396	-0.570328	4.06e-05	0.000425059	cg01490004	37	11	65149417	R	SLC25A45;SLC25A45	NM_182556;NM_001077241	Body;5'UTR					TRUE	11:65149260-65150575	Promoter_Associated	TRUE
cg01492538	1.68391	1.3e-08	1.14e-06	1.38462	3.28e-07	6.93e-06	cg01492538	37	7	2774543	R	GNA12	NM_007353	Body	chr7:2774444-2774655	Island			NA			NA
cg01493517	2.08852	4.91e-07	2.29e-05	2.02464	2.16e-07	4.87e-06	cg01493517	37	12	6665447	F	IFFO1;IFFO1	NM_001039670;NM_080730	TSS1500;TSS1500	chr12:6664425-6665336	S_Shore			NA	12:6665010-6665537	Promoter_Associated	NA
cg01494075	0.977722	0.000152356	0.00278542	1.07621	1.16e-05	0.000145451	cg01494075	37	17	70103034	R								TRUE			NA
cg01495831	-2.00501	0.000645376	0.00908142	-2.42824	1.59e-05	0.000190393	cg01495831	37	3	97886467	R	OR5H15	NM_001005515	TSS1500					NA			NA
cg01496970	-0.634208	0.000333891	0.00531054	-0.682264	4.61e-05	0.000472677	cg01496970	37	7	102388500	R	FAM185A;FAM185A;FAM185A	NM_001145269;NM_001145268;NR_026879	TSS1500;TSS1500;TSS1500	chr7:102389480-102390092	N_Shore			NA			NA
cg01498468	0.81999	5.25e-06	0.00016764	0.612994	0.000195753	0.00163812	cg01498468	37	16	21566691	R								NA			NA
cg01498641	-3.64867	1.84e-07	1.01e-05	-2.73409	1.69e-05	0.000200399	cg01498641	37	16	85365443	F				chr16:85363116-85363360	S_Shelf			NA	16:85364340-85365501	Unclassified	NA
cg01498829	-2.6173	5.42e-08	3.69e-06	-1.74983	4.87e-05	0.000495874	cg01498829	37	14	100608798	F	EVL	NM_016337	Body	chr14:100610406-100610691	N_Shore			NA	14:100608760-100608933	Unclassified	TRUE
cg01501476	0.918836	0.00062418	0.00883616	1.01618	6.65e-05	0.000647511	cg01501476	37	6	41411128	R				chr6:41410589-41411140	Island			TRUE	6:41410207-41411550	Unclassified	TRUE
cg01502484	1.35466	3.24e-06	0.00011153	1.47347	1.18e-07	2.92e-06	cg01502484	37	16	67192220	R	TRADD	NM_003789	5'UTR	chr16:67193005-67193219	N_Shore			NA			NA
cg01502811	1.15784	9.06e-10	1.32e-07	1.17505	6.68e-11	5.58e-09	cg01502811	37	16	49869755	F				chr16:49872449-49872926	N_Shelf			NA			TRUE
cg01504447	1.04237	0.000151036	0.00276563	1.29145	1.15e-06	2.02e-05	cg01504447	37	13	31041221	F	HMGB1	NM_002128	TSS1500				RDMR	NA			NA
cg01504784	0.834397	4.52e-06	0.000147636	0.958521	4.63e-08	1.32e-06	cg01504784	37	19	6414019	F	KHSRP	NM_003685	3'UTR	chr19:6414790-6415102	N_Shore			NA			NA
cg01506806	0.498519	4.52e-05	0.00101424	0.424283	0.000181078	0.00153263	cg01506806	37	4	119956180	R	SYNPO2;SYNPO2;SYNPO2	NM_001128934;NM_133477;NM_001128933	Body;Body;3'UTR					TRUE			NA
cg01507019	1.22006	0.000150417	0.00275663	2.43293	1.03e-12	1.87e-10	cg01507019	37	16	56703257	R	MT1G;MT1H	NM_005950;NM_005951	TSS1500;TSS1500	chr16:56703387-56703648	N_Shore		RDMR	TRUE			NA
cg01508988	-1.30409	2.29e-07	1.22e-05	-1.22897	1.92e-07	4.41e-06	cg01508988	37	1	1310123	R	AURKAIP1;AURKAIP1;AURKAIP1	NM_001127229;NM_017900;NM_001127230	Body;Body;Body	chr1:1309140-1311039	Island			NA	1:1309928-1311169	Promoter_Associated	NA
cg01510990	1.53539	2.14e-05	0.000543716	1.68581	1.01e-06	1.8e-05	cg01510990	37	6	4914643	F	CDYL;CDYL;CDYL;CDYL	NM_004824;NR_026590;NM_001143971;NM_001143970	Body;Body;Body;Body					TRUE			NA
cg01511231	2.53641	1.57e-06	6.08e-05	2.56284	2.89e-07	6.22e-06	cg01511231	37	1	1109676	F	TTLL10	NM_001130045	5'UTR	chr1:1109314-1110145	Island			NA			NA
cg01512089	0.971621	3.15e-05	0.000750051	1.11462	6.42e-07	1.23e-05	cg01512089	37	17	41705043	R								TRUE			NA
cg01512840	1.44683	6.45e-05	0.00136541	2.14892	2.84e-09	1.26e-07	cg01512840	37	10	134258819	R	C10orf91	NM_173541	Body					TRUE			NA
cg01515508	3.30941	5.76e-07	2.62e-05	2.76689	5.74e-06	7.96e-05	cg01515508	37	1	10728270	R	CASZ1;CASZ1	NM_017766;NM_001079843	Body;Body	chr1:10725187-10725617	S_Shelf			NA			NA
cg01516792	1.72061	1.66e-14	3.37e-11	1.68952	2.07e-15	1.36e-12	cg01516792	37	17	78779140	R	RPTOR;RPTOR	NM_001163034;NM_020761	Body;Body	chr17:78775591-78775815	S_Shelf			TRUE			NA
cg01516851	2.73814	8.74e-05	0.00175957	2.70181	3.84e-05	0.000404906	cg01516851	37	6	28945338	R								NA	6:28944704-28945537	Unclassified_Cell_type_specific	NA
cg01517968	-1.88001	3.87e-09	4.3e-07	-1.92391	2.53e-10	1.68e-08	cg01517968	37	12	52348879	F	ACVR1B;ACVR1B;ACVR1B	NM_004302;NM_020327;NM_020328	Body;Body;Body	chr12:52345531-52345903	S_Shelf			NA			NA
cg01520105	-0.75749	0.000183522	0.0032455	-1.27359	6.06e-10	3.46e-08	cg01520105	37	6	111887243	R	TRAF3IP2;TRAF3IP2;TRAF3IP2;TRAF3IP2;TRAF3IP2	NR_028338;NM_001164281;NM_001164283;NM_001164282;NM_147686	Body;Body;Body;Body;Body					TRUE	6:111887104-111887358	Unclassified_Cell_type_specific	NA
cg01521080	0.943408	6.17e-07	2.78e-05	0.99204	3.75e-08	1.11e-06	cg01521080	37	17	79232608	F	SLC38A10;SLC38A10	NM_001037984;NM_138570	Body;Body	chr17:79235486-79235751	N_Shelf			NA	17:79231993-79232642	Unclassified_Cell_type_specific	NA
cg01522425	0.897861	9.11e-08	5.67e-06	0.65233	1.75e-05	0.000206025	cg01522425	37	3	16525848	F	RFTN1	NM_015150	Body					TRUE			TRUE
cg01522820	1.30927	0.000119999	0.00228792	1.87715	2.43e-08	7.66e-07	cg01522820	37	1	182694922	F								TRUE			NA
cg01525376	1.1802	3.48e-07	1.72e-05	1.5362	2.85e-11	2.79e-09	cg01525376	37	1	32716212	R	LCK	NM_005356	TSS1500	chr1:32713918-32714186	S_Shelf			NA	1:32715300-32716350	Promoter_Associated	NA
cg01525498	1.38978	1.81e-07	9.98e-06	1.72859	5.17e-11	4.54e-09	cg01525498	37	17	78893429	F	RPTOR;RPTOR	NM_001163034;NM_020761	Body;Body	chr17:78896436-78896803	N_Shelf			NA			NA
cg01525538	2.33511	1.8e-05	0.000469221	2.3478	4.85e-06	6.89e-05	cg01525538	37	1	228785987	R	DUSP5P	NR_002834	Body	chr1:228785986-228786204	Island			NA			NA
cg01525976	0.67675	1.67e-07	9.38e-06	0.562073	2.29e-06	3.63e-05	cg01525976	37	12	71232780	R	PTPRR	NM_002849	Body					TRUE			NA
cg01526089	1.44292	3.6e-09	4.05e-07	0.962553	9.31e-06	0.000120253	cg01526089	37	17	3819390	F	P2RX1	NM_002558	1stExon					NA			NA
cg01526217	-2.47246	1.21e-08	1.07e-06	-2.08333	1.74e-07	4.05e-06	cg01526217	37	3	12524194	R				chr3:12525749-12526346	N_Shore			NA			NA
cg01527562	1.245	9.03e-06	0.000263402	0.936139	0.000266625	0.00213612	cg01527562	37	8	8966732	R								TRUE			NA
cg01529552	1.14767	4.04e-11	1.13e-08	1.0443	1.02e-10	7.9e-09	cg01529552	37	14	95687948	R	CLMN	NM_024734	Body					TRUE			NA
cg01530482	1.81325	3.34e-11	9.76e-09	1.64237	9.9e-11	7.7e-09	cg01530482	37	11	1976432	F	MRPL23	NM_021134	Body	chr11:1977523-1977765	N_Shore			NA			NA
cg01531542	0.996841	5.98e-11	1.53e-08	0.754118	3.31e-08	9.94e-07	cg01531542	37	6	155503441	F	TIAM2	NM_012454	Body					NA			NA
cg01534543	1.4873	3.26e-10	5.77e-08	1.21686	1.64e-08	5.51e-07	cg01534543	37	17	59564836	R								NA			NA
cg01534887	0.812392	4.37e-08	3.09e-06	0.67412	7.46e-07	1.4e-05	cg01534887	37	10	75683646	F	C10orf55	NM_001001791	TSS1500					TRUE			NA
cg01535205	1.41029	1.47e-06	5.76e-05	1.08654	4.96e-05	0.000503884	cg01535205	37	3	156827696	R								TRUE			NA
cg01535453	-0.517573	0.000200551	0.00349111	-0.564961	1.91e-05	0.000222395	cg01535453	37	12	121163887	F	ACADS	NM_000017	Body	chr12:121163472-121163913	Island			TRUE	12:121163086-121164377	Promoter_Associated	NA
cg01536299	0.696213	0.000275358	0.00453687	0.767372	2.43e-05	0.000273483	cg01536299	37	13	99121366	R	STK24;STK24	NM_003576;NM_001032296	Body;Body					NA			NA
cg01537445	-2.71565	1.01e-08	9.28e-07	-2.3233	1.03e-07	2.6e-06	cg01537445	37	6	122012293	F								TRUE			NA
cg01538165	-2.66695	5.63e-06	0.00017776	-1.80321	0.000716109	0.00497508	cg01538165	37	8	71240128	R	NCOA2	NM_006540	5'UTR					TRUE			NA
cg01540023	0.886839	9.93e-09	9.15e-07	0.857818	3.87e-09	1.64e-07	cg01540023	37	13	98950565	R	FARP1	NM_005766	Body					TRUE			NA
cg01540203	-2.55595	2.45e-08	1.92e-06	-1.97462	2.11e-06	3.38e-05	cg01540203	37	17	80662407	F								NA			NA
cg01541846	-3.04611	4.92e-10	8.03e-08	-2.23043	3.58e-07	7.46e-06	cg01541846	37	19	16272242	R	CIB3	NM_054113	3'UTR					TRUE			NA
cg01543300	-0.547168	0.000559287	0.00808018	-0.476621	0.00124216	0.0079496	cg01543300	37	19	2426874	F	TIMM13	NM_012458	3'UTR	chr19:2424005-2427983	Island			NA			NA
cg01545140	0.784975	0.000724915	0.00998188	0.978007	1.15e-05	0.000144441	cg01545140	37	7	139257600	R	HIPK2;HIPK2	NM_022740;NM_001113239	3'UTR;3'UTR					NA	7:139257410-139257684	Unclassified_Cell_type_specific	NA
cg01546047	1.65827	1.8e-05	0.000469573	1.71655	2.75e-06	4.25e-05	cg01546047	37	4	1167409	F	LOC100130872-SPON2;SPON2;SPON2	NR_033182;NM_012445;NM_001128325	Body;TSS1500;TSS1500	chr4:1164515-1166582	S_Shore			TRUE			TRUE
cg01546430	-1.27837	0.000213572	0.00367633	-1.22832	0.000148019	0.00128862	cg01546430	37	5	156607836	F	ITK	NM_005546	TSS200					NA	5:156607644-156607975	Unclassified	NA
cg01548249	0.917574	2.63e-05	0.000645826	0.872614	1.99e-05	0.000230598	cg01548249	37	19	7582188	R	ZNF358	NM_018083	5'UTR	chr19:7580824-7581415	S_Shore			NA	19:7582103-7582297	Unclassified_Cell_type_specific	NA
cg01550148	1.13875	0.000369512	0.0057713	1.67617	1.06e-07	2.65e-06	cg01550148	37	5	134735544	R	H2AFY;H2AFY;H2AFY;H2AFY;H2AFY	NM_138610;NM_004893;NM_138609;NM_001040158;NM_004893	TSS1500;5'UTR;TSS1500;TSS1500;1stExon	chr5:134734096-134735261	S_Shore	high-CpG:134762695-134763582		NA			NA
cg01550161	1.52307	3.34e-12	1.61e-09	1.52686	2.39e-13	5.8e-11	cg01550161	37	7	107771148	F	LAMB4	NM_007356	TSS1500					NA			NA
cg01551013	-2.14022	3.44e-05	0.00080652	-2.24765	4.44e-06	6.39e-05	cg01551013	37	14	100203942	F				chr14:100204040-100204262	N_Shore			TRUE			TRUE
cg01551441	1.02107	0.000383807	0.00595056	0.841805	0.00159333	0.00981313	cg01551441	37	5	158477707	R	EBF1	NM_024007	Body	chr5:158478378-158478630	N_Shore			NA			NA
cg01551787	0.616567	0.000701455	0.00971592	0.837304	2.11e-06	3.4e-05	cg01551787	37	3	72982378	F	GXYLT2	NM_001080393	Body					TRUE			NA
cg01552197	2.15513	4.33e-11	1.19e-08	1.90891	2.61e-10	1.72e-08	cg01552197	37	1	88368887	F								TRUE			NA
cg01552504	-1.36821	7.96e-05	0.00162642	-1.23274	0.000137001	0.00120546	cg01552504	37	16	50188903	R	PAPD5;PAPD5	NM_001040285;NM_001040284	Body;Body				RDMR	NA	16:50188864-50189071	Promoter_Associated	NA
cg01552919	1.6155	6.91e-06	0.000211052	1.25	0.000149001	0.00129584	cg01552919	37	4	901847	R	GAK	NM_005255	Body	chr4:899774-899985	S_Shore			TRUE			NA
cg01556246	1.53022	2.79e-05	0.000679471	1.53732	8.05e-06	0.000106203	cg01556246	37	8	8204802	R	PRAGMIN	NM_001080826	Body					TRUE	8:8204782-8204957	Promoter_Associated	NA
cg01558401	1.20031	2.75e-06	9.75e-05	1.01814	1.7e-05	0.000200995	cg01558401	37	5	148786377	R	LOC728264	NR_027180	TSS200					TRUE			TRUE
cg01560422	1.56806	3.63e-13	3.16e-10	1.50498	1.32e-13	3.68e-11	cg01560422	37	9	15509362	R	PSIP1;PSIP1;PSIP1	NM_033222;NM_021144;NM_001128217	Body;Body;Body	chr9:15510176-15511338	N_Shore			NA			NA
cg01560676	-1.46263	9.34e-05	0.0018591	-1.15081	0.000861555	0.00582112	cg01560676	37	5	172260799	R	ERGIC1	NM_001031711	TSS1500	chr5:172261145-172261671	N_Shore			NA	5:172260355-172262392	Promoter_Associated	NA
cg01561259	0.822502	0.00010455	0.00204303	0.999647	9.95e-07	1.78e-05	cg01561259	37	17	78560781	F	RPTOR;RPTOR	NM_001163034;NM_020761	Body;Body					NA			NA
cg01561719	-3.12878	5.51e-08	3.74e-06	-2.45818	2.82e-06	4.34e-05	cg01561719	37	10	90611855	R	ANKRD22	NM_144590	TSS200					NA			NA
cg01562356	-1.44779	8.74e-05	0.00175929	-1.90723	1.2e-07	2.95e-06	cg01562356	37	20	32701112	F	EIF2S2	NM_003908	TSS1500	chr20:32699257-32700281	S_Shore			NA			NA
cg01563973	-0.857084	0.000353869	0.00557093	-2.18999	5.16e-16	4.5e-13	cg01563973	37	3	195530532	F	MUC4;MUC4;MUC4	NM_018406;NM_138297;NM_004532	Body;Body;Body					NA			NA
cg01564818	-1.80367	2.61e-06	9.33e-05	-1.68843	2.57e-06	4.01e-05	cg01564818	37	3	9464436	F	SETD5	NM_001080517	5'UTR					TRUE			TRUE
cg01564925	0.66722	2.39e-06	8.63e-05	0.719391	1e-07	2.54e-06	cg01564925	37	1	45253248	F	BEST4	NM_153274	1stExon	chr1:45251962-45252292	S_Shore			NA			NA
cg01565774	1.50462	7.34e-05	0.00151877	2.52012	8.78e-11	7e-09	cg01565774	37	12	56414533	F	IKZF4	NM_022465	TSS200					NA			NA
cg01566213	1.39485	2.84e-05	0.000689688	1.49527	2.35e-06	3.72e-05	cg01566213	37	4	1579287	R				chr4:1580050-1580455	N_Shore			TRUE	4:1579219-1579293	Unclassified_Cell_type_specific	NA
cg01567783	1.28133	0.000299136	0.00485065	1.74602	4.38e-07	8.86e-06	cg01567783	37	14	103686559	R				chr14:103686558-103687376	Island			NA			TRUE
cg01569076	0.788736	0.000431742	0.00654715	0.912391	1.96e-05	0.000227645	cg01569076	37	3	128144999	R				chr3:128145257-128145656	N_Shore			NA	3:128144559-128146384	Unclassified	NA
cg01570480	2.44021	2.86e-12	1.45e-09	2.7206	2.43e-15	1.56e-12	cg01570480	37	11	64951916	F	CAPN1	NM_005186	Body	chr11:64951724-64952035	Island			TRUE			NA
cg01571583	0.494992	6.37e-05	0.00135084	0.548926	3.29e-06	4.96e-05	cg01571583	37	17	41880871	R	MPP3;MPP3	NM_001932;NR_003562	Body;Body					TRUE			NA
cg01573140	0.850758	0.00049223	0.00727375	0.832685	0.000279443	0.00222349	cg01573140	37	7	44687078	R	OGDH;OGDH;OGDH	NM_001003941;NM_001165036;NM_002541	Body;Body;Body					TRUE			NA
cg01573321	1.77752	0.000378618	0.0058858	3.90488	3.68e-13	8.19e-11	cg01573321	37	8	18744446	F	PSD3	NM_015310	Body					TRUE			NA
cg01574231	-2.0286	5.26e-11	1.38e-08	-1.37168	4.58e-07	9.2e-06	cg01574231	37	17	73840922	F	UNC13D	NM_199242	TSS200					TRUE			NA
cg01574233	1.16768	1.22e-06	4.93e-05	1.56909	6.71e-11	5.6e-09	cg01574233	37	12	56359406	R	CDK2;CDK2;SILV	NM_001798;NM_052827;NM_006928	TSS1500;TSS1500;Body	chr12:56360467-56360909	N_Shore			NA			NA
cg01574297	-1.89285	6e-05	0.00128562	-1.42866	0.000985493	0.00652977	cg01574297	37	6	118647446	R								TRUE			NA
cg01575836	1.12048	5.91e-05	0.00126899	0.953945	0.000227145	0.00186155	cg01575836	37	11	15959856	R				chr11:15959855-15960077	Island			TRUE			NA
cg01576496	0.597018	4.83e-06	0.000155996	0.618869	5.81e-07	1.13e-05	cg01576496	37	12	80269188	R	PPP1R12A;PPP1R12A;PPP1R12A	NM_001143885;NM_002480;NM_001143886	Body;Body;5'UTR					TRUE			NA
cg01579458	-2.52159	3.02e-08	2.28e-06	-1.42327	0.00038015	0.00289434	cg01579458	37	12	28651427	R	CCDC91	NM_018318	Body					TRUE			NA
cg01580176	0.743561	7.33e-06	0.000221515	0.700785	6.37e-06	8.7e-05	cg01580176	37	14	24839226	R	NFATC4;NFATC4	NM_001136022;NM_004554	Body;Body	chr14:24837872-24838324	S_Shore			NA			NA
cg01580568	-2.75283	3.21e-07	1.61e-05	-1.95627	5.93e-05	0.000585954	cg01580568	37	1	209825856	F	LAMB3;LAMB3;LAMB3	NM_000228;NM_001017402;NM_001127641	TSS200;TSS1500;TSS200			low-CpG:207892391-207892498		TRUE			NA
cg01581050	0.885975	1.11e-05	0.000314039	1.05492	6.38e-08	1.73e-06	cg01581050	37	7	139256124	R	HIPK2;HIPK2	NM_022740;NM_001113239	3'UTR;3'UTR					NA			NA
cg01582066	-3.32893	4.73e-13	3.8e-10	-2.43584	2.04e-09	9.6e-08	cg01582066	37	22	32057065	R				chr22:32057922-32058323	N_Shore		RDMR	NA			NA
cg01582937	1.1814	8.38e-06	0.000247403	1.2034	1.59e-06	2.67e-05	cg01582937	37	8	22411211	F	SORBS3	NM_005775	5'UTR	chr8:22408672-22409635	S_Shore			TRUE			TRUE
cg01584104	-1.33351	5.96e-11	1.52e-08	-1.34784	3.93e-12	5.55e-10	cg01584104	37	16	89282748	F	ZNF778	NM_182531	TSS1500	chr16:89283762-89284616	N_Shore			NA	16:89282706-89284691	Promoter_Associated	NA
cg01586506	3.17289	0.000478763	0.00711495	5.67508	8.97e-10	4.79e-08	cg01586506	37	22	38379506	R	SOX10	NM_006941	Body	chr22:38379093-38379964	Island			NA	22:38378607-38379589	Unclassified	NA
cg01586851	-1.56785	0.000598675	0.00854331	-1.39253	0.00107322	0.00702261	cg01586851	37	4	1556595	F				chr4:1557561-1557772	N_Shore			NA			NA
cg01587662	-2.11822	1.71e-06	6.55e-05	-1.40094	0.000455493	0.00337995	cg01587662	37	19	29583604	F				chr19:29583946-29584264	N_Shore			NA			NA
cg01589353	0.738208	3.76e-07	1.84e-05	0.660487	1e-06	1.8e-05	cg01589353	37	12	125500634	F	BRI3BP	NM_080626	Body					NA			NA
cg01590338	2.44756	1.58e-05	0.000421026	2.31522	1.3e-05	0.000159585	cg01590338	37	14	101831332	F				chr14:101831291-101831695	Island			NA			NA
cg01590787	-0.790864	0.000404109	0.00620566	-1.06689	9.23e-07	1.67e-05	cg01590787	37	5	175813861	R	NOP16	NM_016391	Body	chr5:175815288-175815847	N_Shore			NA			NA
cg01591830	-0.864086	5.98e-05	0.00128052	-0.968501	2.45e-06	3.85e-05	cg01591830	37	16	89666000	R				chr16:89661799-89662043	S_Shelf			NA	16:89664953-89666402	Unclassified	TRUE
cg01592018	1.00583	1.82e-06	6.89e-05	1.3843	5.73e-11	4.95e-09	cg01592018	37	17	63456079	R								TRUE			NA
cg01592108	0.922525	6.45e-06	0.00019924	0.707602	0.000159875	0.00137713	cg01592108	37	2	175830522	R	CHN1;CHN1	NM_001822;NM_001025201	Body;Body					TRUE			NA
cg01594685	-0.956934	7.23e-05	0.00150057	-1.22972	1.6e-07	3.78e-06	cg01594685	37	16	3115053	R	IL32;IL32;IL32;IL32;IL32;IL32;IL32;IL32	NM_001012631;NM_001012632;NM_001012633;NM_001012636;NM_001012718;NM_004221;NM_001012634;NM_001012635	TSS1500;TSS1500;TSS1500;TSS1500;TSS1500;TSS1500;TSS1500;TSS1500					NA			TRUE
cg01595505	1.78978	3.25e-10	5.76e-08	1.06877	1.62e-05	0.000193295	cg01595505	37	19	39905835	R	PLEKHG2	NM_022835	Body	chr19:39903036-39904490	S_Shore			NA	19:39904799-39906461	Unclassified	TRUE
cg01595830	0.87062	1.81e-09	2.31e-07	0.900024	7.77e-11	6.33e-09	cg01595830	37	7	154799705	R				chr7:154794017-154795750	S_Shelf			NA	7:154799433-154800055	Unclassified	NA
cg01597741	-0.766631	3.67e-05	0.000852548	-0.693846	6.16e-05	0.000606565	cg01597741	37	7	140177967	R	MKRN1;MKRN1	NM_001145125;NM_013446	Body;Body	chr7:140178289-140179467	N_Shore			NA			NA
cg01598741	0.596949	7.83e-05	0.00160441	0.629279	1.1e-05	0.000139065	cg01598741	37	12	66223718	R	HMGA2;HMGA2	NM_003484;NM_003483	Body;Body	chr12:66217627-66220181	S_Shelf			NA			NA
cg01601639	1.04043	1.24e-05	0.000344762	0.987265	9.61e-06	0.000123475	cg01601639	37	12	24901377	R								TRUE			NA
cg01601658	2.0112	1.85e-09	2.35e-07	1.45272	1.25e-06	2.18e-05	cg01601658	37	6	168785524	R							RDMR	NA	6:168785511-168785642	Unclassified_Cell_type_specific	NA
cg01602001	-2.38447	3.11e-08	2.34e-06	-1.64812	1.99e-05	0.000230015	cg01602001	37	16	65104932	R	CDH11	NM_001797	5'UTR					TRUE			TRUE
cg01602287	1.33421	2.19e-07	1.17e-05	1.10249	3.19e-06	4.82e-05	cg01602287	37	11	1578634	R	DUSP8;HCCA2	NM_004420;NM_053005	Body;Body	chr11:1577705-1579091	Island			NA	11:1578416-1578878	Unclassified_Cell_type_specific	NA
cg01602730	1.81461	0.00017728	0.00315755	3.17661	1.55e-10	1.12e-08	cg01602730	37	1	153671011	R								NA			TRUE
cg01603396	1.745	5.69e-07	2.59e-05	1.23536	9.19e-05	0.000854669	cg01603396	37	5	174154199	F	MSX2	NM_002449	Body	chr5:174151478-174152364	S_Shore		RDMR	TRUE			NA
cg01604043	0.952235	6.95e-06	0.000212202	0.854823	1.46e-05	0.000177101	cg01604043	37	16	57130062	F	CPNE2	NM_152727	5'UTR	chr16:57126044-57127110	S_Shelf			NA			NA
cg01604468	0.934801	6.79e-09	6.78e-07	0.671437	3.52e-06	5.24e-05	cg01604468	37	5	106587006	R								TRUE			NA
cg01604601	2.33634	4.45e-09	4.8e-07	2.10015	1.35e-08	4.67e-07	cg01604601	37	2	69846936	F	AAK1	NM_014911	Body					TRUE	2:69846782-69847294	Promoter_Associated_Cell_type_specific	NA
cg01604883	-1.74524	0.000181917	0.0032235	-2.2763	5.03e-07	9.98e-06	cg01604883	37	5	149674905	R				chr5:149676978-149677751	N_Shelf			TRUE			TRUE
cg01604946	-1.67997	5.4e-05	0.00117663	-2.10065	1.95e-07	4.45e-06	cg01604946	37	5	148398804	F	SH3TC2	NM_024577	Body					TRUE			NA
cg01604994	0.681233	2.59e-05	0.000636989	0.5828	0.000103799	0.000949389	cg01604994	37	2	236867836	F	AGAP1;AGAP1	NM_014914;NM_001037131	Body;Body	chr2:236867652-236867906	Island			NA			NA
cg01605984	-1.19852	0.000129778	0.00244115	-1.06762	0.000252736	0.00204069	cg01605984	37	9	136216154	F	SNORD24;SNORD36B;MED22;RPL7A;MED22;SNORD36A	NR_002447;NR_000017;NM_181491;NM_000972;NM_133640;NR_002448	TSS200;TSS1500;TSS1500;Body;TSS1500;TSS1500	chr9:136214430-136215760	S_Shore			NA			NA
cg01606773	-2.99847	6.66e-09	6.67e-07	-1.53191	0.000644645	0.00455092	cg01606773	37	6	74414015	F	CD109;CD109;CD109	NM_001159587;NM_001159588;NM_133493	Body;Body;Body					TRUE			TRUE
cg01607269	0.812255	0.000161821	0.00292917	0.856625	2.62e-05	0.000291475	cg01607269	37	2	43294942	R				chr2:43295212-43295555	N_Shore			NA			NA
cg01607932	1.14079	0.000201145	0.00349993	0.975662	0.000619792	0.00440307	cg01607932	37	3	5027597	R				chr3:5028409-5028903	N_Shore		CDMR	TRUE			NA
cg01608001	1.07931	5.12e-06	0.000164187	0.856272	8.27e-05	0.000780473	cg01608001	37	5	15026851	R								TRUE			NA
cg01609214	0.851463	1e-06	4.18e-05	0.622664	8.35e-05	0.00078739	cg01609214	37	8	135817625	F	MIR30D	NR_029599	TSS1500					NA			NA
cg01611626	-2.17789	1.55e-12	9.29e-10	-2.08838	6.04e-13	1.23e-10	cg01611626	37	16	2565338	R	ATP6V0C	NM_001694	Body	chr16:2563430-2564903	S_Shore		RDMR	NA			NA
cg01612285	2.23936	1.81e-11	6.06e-09	2.07937	2.34e-11	2.38e-09	cg01612285	37	21	42549684	F	BACE2;PLAC4;BACE2;PLAC4;BACE2	NM_012105;NM_182832;NM_138991;NM_182832;NM_138992	Body;3'UTR;Body;1stExon;Body					NA			NA
cg01612292	1.50161	1.63e-08	1.38e-06	1.1447	2.02e-06	3.27e-05	cg01612292	37	8	144809598	R	FAM83H	NM_198488	Body	chr8:144808221-144810978	Island	high-CpG:144881510-144881652		NA	8:144808961-144810594	Unclassified_Cell_type_specific	TRUE
cg01612656	1.87959	2.19e-08	1.75e-06	1.06246	0.000320275	0.00249693	cg01612656	37	4	7763618	R	AFAP1;AFAP1;LOC84740	NM_001134647;NM_198595;NR_026892	3'UTR;3'UTR;Body					NA	4:7763381-7763786	Promoter_Associated	TRUE
cg01612681	2.48891	1.59e-07	9.01e-06	2.19275	6.3e-07	1.21e-05	cg01612681	37	11	2322386	R	C11orf21;TSPAN32;C11orf21	NR_024621;NM_139022;NM_001142946	Body;TSS1500;Body					NA			NA
cg01613691	0.814751	2.31e-05	0.000578138	1.1181	4.36e-09	1.81e-07	cg01613691	37	19	1105380	F	GPX4;GPX4;GPX4	NM_001039847;NM_001039848;NM_002085	Body;Body;Body	chr19:1103722-1105758	Island			NA			NA
cg01616628	2.01312	1.05e-09	1.49e-07	1.94713	3.74e-10	2.32e-08	cg01616628	37	2	60761027	F	BCL11A;BCL11A;BCL11A	NM_022893;NM_138559;NM_018014	Body;Body;Body					TRUE			NA
cg01617211	-2.59395	1.32e-09	1.78e-07	-2.1684	3.08e-08	9.36e-07	cg01617211	37	16	90040387	F	AFG3L1;CENPBD1;AFG3L1;AFG3L1	NR_003228;NM_145039;NR_003227;NR_003226	Body;TSS1500;Body;Body	chr16:90038530-90039583	S_Shore		DMR	NA			NA
cg01617750	0.80836	0.000648953	0.00912453	0.894833	6.9e-05	0.000668251	cg01617750	37	3	32279261	R	CMTM8	NM_178868	TSS1500	chr3:32279423-32280742	N_Shore			NA			NA
cg01617933	0.763301	1.5e-06	5.86e-05	0.659119	7.22e-06	9.68e-05	cg01617933	37	7	29316555	F	CHN2	NM_004067	Body					TRUE			NA
cg01620248	1.23761	3.16e-07	1.59e-05	1.11804	6.91e-07	1.31e-05	cg01620248	37	14	105265453	R	ZBTB42	NM_001137601	TSS1500	chr14:105266444-105267838	N_Shore			NA			NA
cg01620935	0.56264	0.00016742	0.00301181	0.55306	8.23e-05	0.000777547	cg01620935	37	17	70323136	R								TRUE			NA
cg01621943	1.4282	1.14e-07	6.83e-06	1.50982	4.48e-09	1.85e-07	cg01621943	37	17	53531409	R								TRUE			NA
cg01622006	1.94335	0.00070642	0.0097734	1.69526	0.00150691	0.00936732	cg01622006	37	6	170463397	R								NA	6:170462885-170463871	Unclassified_Cell_type_specific	NA
cg01622304	3.16666	3.26e-06	0.000112281	3.01251	2.33e-06	3.69e-05	cg01622304	37	13	28497401	F	PDX1	NM_000209	Body	chr13:28498226-28499046	N_Shore			NA	13:28497349-28497611	Unclassified_Cell_type_specific	NA
cg01623261	2.73644	3.55e-10	6.18e-08	2.69117	6.97e-11	5.77e-09	cg01623261	37	17	79377850	R	BAHCC1	NM_001080519	Body	chr17:79377529-79377870	Island		RDMR	NA			NA
cg01623825	1.03059	1.8e-07	9.94e-06	0.80767	7.46e-06	9.95e-05	cg01623825	37	14	103576818	F	C14orf73	NM_001077594	3'UTR					TRUE			TRUE
cg01624197	0.760666	1.46e-07	8.42e-06	0.519945	6.44e-05	0.000629632	cg01624197	37	14	92252480	F	TC2N;TC2N;TC2N	NM_001128596;NM_152332;NM_001128595	Body;Body;Body					NA			NA
cg01624637	2.10691	2.96e-06	0.000103393	2.49101	1.22e-08	4.28e-07	cg01624637	37	16	87739377	R	LOC100129637	NR_024488	TSS200	chr16:87738617-87738851	S_Shore			NA			NA
cg01624768	1.93565	4.98e-09	5.29e-07	1.6274	8.48e-08	2.2e-06	cg01624768	37	16	85465657	R				chr16:85465046-85465284	S_Shore			NA			NA
cg01626885	-1.83684	1.34e-07	7.82e-06	-1.9042	9.39e-09	3.45e-07	cg01626885	37	15	45937757	F	SQRDL	NM_021199	5'UTR					TRUE			NA
cg01626895	0.639371	6.7e-06	0.000205625	0.856328	1.15e-09	5.9e-08	cg01626895	37	12	116425790	R	MED13L	NM_015335	Body					TRUE			NA
cg01628467	2.02044	6.35e-12	2.64e-09	1.70324	2.2e-10	1.5e-08	cg01628467	37	17	7037406	F								NA	17:7036833-7037821	Unclassified	NA
cg01629435	-1.71284	9.25e-05	0.00184415	-1.43433	0.000411449	0.00309828	cg01629435	37	2	74153317	R	DGUOK;DGUOK	NM_080916;NM_080918	TSS1500;TSS1500	chr2:74153853-74154281	N_Shore			NA			NA
cg01629722	1.20871	8.28e-10	1.23e-07	0.953459	9.12e-08	2.34e-06	cg01629722	37	8	145725402	R	PPP1R16A	NM_032902	Body	chr8:145725460-145726707	N_Shore			NA			NA
cg01630032	1.51647	0.000415136	0.00633823	1.45077	0.00031311	0.00244969	cg01630032	37	16	78675680	R	WWOX	NM_016373	Body					TRUE	16:78675625-78675764	Unclassified_Cell_type_specific	NA
cg01630479	0.893075	0.000320043	0.00513051	1.00236	2.18e-05	0.000249523	cg01630479	37	22	20072709	R	MIR1306;DGCR8	NR_031706;NM_022720	TSS1500;5'UTR	chr22:20073363-20073931	N_Shore			NA	22:20071695-20072863	Gene_Associated	TRUE
cg01631319	2.70118	1.15e-07	6.9e-06	1.51435	0.000774357	0.00531572	cg01631319	37	1	214158149	R				chr1:214158726-214159080	N_Shore		RDMR	NA			NA
cg01633184	-0.607596	0.000567077	0.00817275	-0.717294	2.04e-05	0.000235432	cg01633184	37	17	78193423	F	SLC26A11;SLC26A11;SLC26A11;SLC26A11;SGSH	NM_173626;NM_001166348;NM_001166347;NM_001166349;NM_000199	TSS1500;TSS1500;TSS1500;TSS1500;Body	chr17:78193980-78194954	N_Shore			NA	17:78193288-78193466	Promoter_Associated	NA
cg01636184	1.99086	1.1e-07	6.63e-06	1.62834	2.19e-06	3.5e-05	cg01636184	37	11	8895695	R	ST5	NM_005418	5'UTR	chr11:8892072-8892794	S_Shelf			NA			NA
cg01636873	0.88161	3.11e-05	0.000742033	0.781372	7.25e-05	0.000697078	cg01636873	37	13	111281479	R	CARKD	NM_018210	Body	chr13:111277412-111277651	S_Shelf			NA			NA
cg01636910	-2.09534	1.26e-05	0.000348541	-1.78443	5.93e-05	0.000586723	cg01636910	37	1	85740751	F	BCL10	NM_003921	Body	chr1:85741865-85742535	N_Shore			NA			NA
cg01637289	1.20869	8.6e-05	0.00173567	1.30762	7.72e-06	0.000102448	cg01637289	37	11	118769157	R	BCL9L	NM_182557	Body					TRUE			NA
cg01637482	-3.36062	2.68e-09	3.17e-07	-3.66282	2.02e-11	2.12e-09	cg01637482	37	16	1880436	F	FAHD1;FAHD1	NM_001142398;NM_001018104	Body;Body	chr16:1876113-1877633	S_Shelf			NA			NA
cg01638185	2.9351	5.79e-08	3.9e-06	3.50025	4.45e-11	4.02e-09	cg01638185	37	17	64530027	R	PRKCA	NM_002737	Body					NA	17:64529775-64530332	Unclassified_Cell_type_specific	NA
cg01638792	-2.07923	0.000190013	0.00334053	-2.93143	8.69e-08	2.25e-06	cg01638792	37	11	69061344	R	MYEOV	NM_138768	TSS1500					TRUE			TRUE
cg01641432	1.11624	2.31e-06	8.4e-05	1.14371	3.24e-07	6.85e-06	cg01641432	37	3	108161160	F	MYH15	NM_014981	Body					TRUE			NA
cg01642152	1.05322	7.46e-05	0.00154038	1.07939	1.71e-05	0.000202442	cg01642152	37	2	16124940	R								NA			NA
cg01642895	0.49961	0.000359414	0.0056395	0.439326	0.000752656	0.00519139	cg01642895	37	17	954410	F	ABR;ABR;ABR	NM_021962;NM_001092;NM_001159746	Body;Body;Body	chr17:951746-952265	S_Shelf			NA			NA
cg01644092	0.875094	7.56e-06	0.000227234	0.738097	4.44e-05	0.000458606	cg01644092	37	15	37040647	R	C15orf41;C15orf41	NM_001130010;NM_032499	Body;Body					TRUE			NA
cg01644592	1.11558	0.000180053	0.00319732	1.28019	6.79e-06	9.19e-05	cg01644592	37	6	29633971	R	MOG;MOG;MOG;MOG;MOG;MOG;MOG;MOG;MOG;MOG;MOG	NM_206813;NM_001170418;NM_206814;NM_206811;NM_206810;NM_206809;NM_001170417;NM_001008229;NM_001008228;NM_206812;NM_002433	3'UTR;Body;3'UTR;Body;Body;Body;Body;Body;Body;Body;Body					NA	6:29633934-29634165	Unclassified_Cell_type_specific	NA
cg01645729	-2.39603	2.16e-12	1.19e-09	-1.76114	5.68e-09	2.26e-07	cg01645729	37	2	131582240	R								TRUE	2:131581827-131582479	Unclassified_Cell_type_specific	TRUE
cg01646516	1.15011	2.17e-06	7.97e-05	1.30433	2.46e-08	7.73e-07	cg01646516	37	16	50815179	F	CYLD;CYLD;CYLD	NM_001042412;NM_015247;NM_001042355	Body;Body;Body					NA	16:50815068-50815394	Gene_Associated_Cell_type_specific	NA
cg01647204	-1.91285	1.1e-07	6.65e-06	-1.72784	2.53e-07	5.57e-06	cg01647204	37	14	100883459	R	WDR25;WDR25	NM_024515;NM_001161476	Body;Body					TRUE	14:100883131-100884628	Promoter_Associated_Cell_type_specific	TRUE
cg01649611	-3.76878	3.17e-12	1.55e-09	-4.29985	9.95e-16	7.66e-13	cg01649611	37	2	43521066	R	THADA;THADA	NM_022065;NM_001083953	Body;Body					TRUE			TRUE
cg01651290	1.0027	2.71e-07	1.4e-05	0.73901	2.95e-05	0.000323173	cg01651290	37	11	1578774	R	DUSP8;HCCA2	NM_004420;NM_053005	Body;Body	chr11:1577705-1579091	Island			NA	11:1578416-1578878	Unclassified_Cell_type_specific	NA
cg01651715	0.989993	1.27e-05	0.000350465	0.719363	0.00051756	0.00377277	cg01651715	37	11	2002870	F								NA	11:2002338-2002929	Unclassified_Cell_type_specific	NA
cg01653446	1.05315	9.25e-07	3.91e-05	1.10141	6.92e-08	1.85e-06	cg01653446	37	14	20904169	R	KLHL33	NM_001109997	TSS1500	chr14:20903395-20903720	S_Shore			TRUE			NA
cg01655356	1.47443	0.00021552	0.003705	2.54683	3.78e-10	2.34e-08	cg01655356	37	11	70672841	R	SHANK2	NM_012309	Body	chr11:70672834-70673055	Island	low-CpG:70350361-70350918		NA			TRUE
cg01655703	-0.876285	8.65e-07	3.7e-05	-0.943176	3.07e-08	9.32e-07	cg01655703	37	12	112856138	R	PTPN11	NM_002834	TSS1500	chr12:112856457-112857243	N_Shore			NA	12:112856111-112857998	Promoter_Associated	NA
cg01656133	0.711102	6.7e-09	6.71e-07	0.653889	1.08e-08	3.87e-07	cg01656133	37	11	17566772	R	USH1C;USH1C	NM_005709;NM_153676	TSS1500;TSS1500	chr11:17565766-17566052	S_Shore			NA			NA
cg01657380	1.61728	1.75e-13	1.78e-10	1.49517	2.79e-13	6.5e-11	cg01657380	37	12	53901523	F	NPFF	NM_003717	TSS200					NA			NA
cg01657758	1.52806	8.02e-05	0.00163695	1.99588	1.28e-07	3.12e-06	cg01657758	37	11	121349740	F	SORL1	NM_003105	Body					TRUE			NA
cg01657995	-3.2533	2.49e-11	7.77e-09	-2.63123	2.58e-09	1.17e-07	cg01657995	37	6	31804883	F	C6orf48;C6orf48;SNORD52	NM_001040437;NM_001040438;NR_002742	5'UTR;5'UTR;Body	chr6:31802598-31802823	S_Shelf			NA			NA
cg01666716	1.83452	1.66e-11	5.65e-09	1.46911	2.45e-09	1.12e-07	cg01666716	37	8	29493005	F								TRUE			NA
cg01667185	0.83438	0.000306101	0.00494628	1.10371	8.76e-07	1.6e-05	cg01667185	37	11	66625638	F	PC;PC;LRFN4;PC	NM_022172;NM_000920;NM_024036;NM_001040716	Body;Body;1stExon;Body	chr11:66623620-66626614	Island			NA	11:66625102-66625651	Promoter_Associated	NA
cg01667702	-1.3036	2.2e-06	8.06e-05	-1.14257	7.74e-06	0.000102612	cg01667702	37	17	7836604	F	TRAPPC1;CNTROB;CNTROB;TRAPPC1;TRAPPC1;TRAPPC1	NM_021210;NM_001037144;NM_053051;NR_030697;NM_001166621;NR_030684	TSS1500;1stExon;1stExon;TSS1500;TSS1500;TSS1500	chr17:7835171-7835569	S_Shore			NA	17:7834710-7836807	Promoter_Associated	NA
cg01668099	-2.39447	5.91e-10	9.3e-08	-3.28908	2.43e-16	2.47e-13	cg01668099	37	11	130026798	F				chr11:130029658-130030262	N_Shelf			TRUE			TRUE
cg01669732	1.19271	3.07e-08	2.32e-06	1.14745	1.46e-08	4.98e-07	cg01669732	37	19	14074320	R	RFX1	NM_002918	Body	chr19:14072665-14074824	Island			NA			NA
cg01673068	2.05837	1.41e-05	0.000384397	1.99264	7.63e-06	0.000101375	cg01673068	37	13	113425098	F	ATP11A;ATP11A	NM_015205;NM_032189	Body;Body	chr13:113424898-113425105	Island			TRUE			NA
cg01673284	-1.6626	5e-05	0.00110313	-2.1521	7.46e-08	1.97e-06	cg01673284	37	16	4527211	R	HMOX2;HMOX2;HMOX2	NM_002134;NM_001127206;NM_001127204	5'UTR;5'UTR;5'UTR	chr16:4526295-4526927	S_Shore			NA	16:4525913-4527244	Promoter_Associated	NA
cg01677248	0.861208	2.2e-08	1.76e-06	0.749458	1.37e-07	3.3e-06	cg01677248	37	15	101587506	R	LRRK1	NM_024652	Body					TRUE			NA
cg01679512	2.10029	1.68e-16	1.21e-12	1.72184	5.15e-14	1.76e-11	cg01679512	37	13	114108652	F	ADPRHL1	NM_138430	TSS1500					NA			NA
cg01679516	1.25474	3.98e-06	0.000132705	1.46141	2.73e-08	8.45e-07	cg01679516	37	18	30352505	R	KLHL14	NM_020805	5'UTR	chr18:30349690-30352302	S_Shore			NA	18:30352323-30352596	Unclassified_Cell_type_specific	NA
cg01679924	0.47656	7.79e-05	0.00159757	0.453124	6.08e-05	0.000599824	cg01679924	37	16	88073494	R	BANP;BANP	NM_017869;NM_079837	Body;Body					NA			NA
cg01685893	0.559641	0.000589586	0.00843665	0.798583	5.36e-07	1.05e-05	cg01685893	37	11	112048262	R	BCO2;BCO2	NM_001037290;NM_031938	5'UTR;Body					NA			NA
cg01691090	-0.918924	9.49e-05	0.0018837	-1.09422	1.33e-06	2.29e-05	cg01691090	37	11	2951265	F	PHLDA2	NM_003311	TSS1500	chr11:2949788-2951756	Island			NA			NA
cg01691856	0.998944	0.000134494	0.0025144	1.08617	1.23e-05	0.000152943	cg01691856	37	15	93215561	F								NA			NA
cg01692110	1.2607	1.45e-06	5.71e-05	1.35048	6.47e-08	1.75e-06	cg01692110	37	13	113365389	R	ATP11A;ATP11A	NM_015205;NM_032189	Body;Body					NA			NA
cg01692252	-1.93615	4.1e-06	0.000136023	-1.3919	0.000276739	0.00220558	cg01692252	37	17	37893005	F	GRB7	NM_005310	TSS1500					NA			NA
cg01692279	-1.44729	0.000653113	0.00917061	-1.34499	0.000704318	0.00490657	cg01692279	37	7	2569952	F				chr7:2571237-2571511	N_Shore			TRUE	7:2569923-2570324	Unclassified	NA
cg01693193	1.36701	1.81e-07	9.99e-06	1.65613	1.24e-10	9.29e-09	cg01693193	37	11	2705153	R	KCNQ1;KCNQ1OT1;KCNQ1	NM_000218;NR_002728;NM_181798	Body;Body;Body				RDMR	NA			NA
cg01694527	0.777515	2.37e-05	0.000591568	0.73057	2.2e-05	0.000250909	cg01694527	37	8	145895530	R								NA			NA
cg01695255	0.633687	4.19e-05	0.000952277	0.658921	6.75e-06	9.15e-05	cg01695255	37	13	35350760	R								TRUE			NA
cg01695279	-1.77989	4.2e-05	0.000955355	-1.81965	9.26e-06	0.000119696	cg01695279	37	15	83733816	R	BTBD1;BTBD1	NM_025238;NM_001011885	Body;Body	chr15:83735240-83736089	N_Shore			TRUE	15:83733664-83733849	Promoter_Associated_Cell_type_specific	NA
cg01695406	2.60083	3.59e-08	2.63e-06	3.54211	1.68e-13	4.43e-11	cg01695406	37	19	55889276	R	TMEM190	NM_139172	Body	chr19:55889005-55889476	Island			TRUE			NA
cg01695994	-2.41671	1.4e-07	8.11e-06	-2.13958	5.02e-07	9.95e-06	cg01695994	37	17	80246403	R				chr17:80250226-80251057	N_Shelf			TRUE			TRUE
cg01696784	-2.51463	8.41e-06	0.000248182	-1.74878	0.000663809	0.00466618	cg01696784	37	2	235904501	R	SH3BP4	NM_014521	5'UTR					NA			NA
cg01697865	0.96522	9.2e-06	0.000267546	1.14283	5.64e-08	1.56e-06	cg01697865	37	11	117856007	F	IL10RA;IL10RA	NR_026691;NM_001558	TSS1500;TSS1500	chr11:117856638-117857298	N_Shore			NA			NA
cg01698392	1.43424	4.98e-07	2.32e-05	1.57561	8.99e-09	3.33e-07	cg01698392	37	17	76871734	R	TIMP2	NM_003255	Body					TRUE			NA
cg01698632	1.11789	1.3e-08	1.15e-06	1.15187	7.96e-10	4.34e-08	cg01698632	37	11	63529011	R	C11orf95	NM_001144936	3'UTR	chr11:63529888-63531834	N_Shore		RDMR	NA			NA
cg01699293	-2.65643	9.98e-07	4.17e-05	-2.93996	1.75e-08	5.81e-07	cg01699293	37	6	11806115	F								TRUE			NA
cg01699600	1.05592	0.000134737	0.00251815	1.0973	2.69e-05	0.000298279	cg01699600	37	16	88844726	R	FAM38A	NM_001142864	Body	chr16:88844943-88845205	N_Shore			TRUE			NA
cg01700683	-2.17159	0.000205767	0.0035665	-3.14768	5.03e-08	1.41e-06	cg01700683	37	15	63510942	F	RAB8B	NM_016530	Body					TRUE			NA
cg01703329	0.71036	0.000205881	0.00356802	1.16476	1.68e-09	8.15e-08	cg01703329	37	17	3859977	F	ATP2A3;ATP2A3;ATP2A3;ATP2A3;ATP2A3;ATP2A3;ATP2A3	NM_174954;NM_174955;NM_174956;NM_174957;NM_174953;NM_174958;NM_005173	Body;Body;Body;Body;Body;Body;Body					TRUE			TRUE
cg01705897	0.877745	6.8e-06	0.000208185	0.928139	5.59e-07	1.09e-05	cg01705897	37	11	1986915	F				chr11:1986015-1986362	S_Shore			NA			NA
cg01707076	0.330726	8.6e-05	0.00173707	0.311057	7.94e-05	0.00075324	cg01707076	37	7	158220990	R	PTPRN2;PTPRN2;PTPRN2	NM_002847;NM_130842;NM_130843	Body;Body;Body	chr7:158217851-158220709	S_Shore			NA			NA
cg01708648	0.860476	9.65e-07	4.05e-05	1.05879	7.97e-10	4.34e-08	cg01708648	37	11	64023044	R	PLCB3	NM_000932	Body	chr11:64025913-64026736	N_Shelf			NA			NA
cg01709518	1.2848	0.000335494	0.00533124	2.15614	2.55e-09	1.16e-07	cg01709518	37	3	68053484	R	FAM19A1;FAM19A1	NM_213609;NM_213609	5'UTR;1stExon	chr3:68056899-68057167	N_Shelf			NA			NA
cg01709766	-2.45721	1.84e-08	1.52e-06	-1.30632	0.000624213	0.00443016	cg01709766	37	11	5640318	F	TRIM6-TRIM34;TRIM34	NM_001003819;NM_001003827	Body;TSS1500					NA			NA
cg01709846	1.32492	0.000270556	0.00446805	1.72625	9.88e-07	1.77e-05	cg01709846	37	16	10736747	F	TEKT5	NM_144674	Body					TRUE			NA
cg01710852	1.30944	2.19e-09	2.68e-07	0.98353	6.09e-07	1.18e-05	cg01710852	37	15	67457967	F	SMAD3;SMAD3;SMAD3;SMAD3	NM_005902;NM_001145103;NM_001145104;NM_001145102	Body;Body;TSS1500;Body					TRUE			NA
cg01714452	0.815575	2.4e-07	1.27e-05	0.640099	9.1e-06	0.000117865	cg01714452	37	6	112021635	F	FYN;FYN;FYN	NM_153048;NM_153047;NM_002037	Body;Body;Body					NA			NA
cg01715088	0.915553	0.000171541	0.00307494	1.37783	1.32e-08	4.57e-07	cg01715088	37	1	6520772	R	ESPN	NM_031475	3'UTR	chr1:6520584-6521955	Island			NA	1:6519580-6521231	Promoter_Associated_Cell_type_specific	TRUE
cg01715248	0.628153	2.23e-05	0.000561504	0.758273	1.22e-07	3e-06	cg01715248	37	9	93953608	F				chr9:93955500-93956420	N_Shore			NA			NA
cg01715525	1.40587	0.000238444	0.00402793	1.48306	4.16e-05	0.000433425	cg01715525	37	14	104687182	F				chr14:104687157-104687375	Island			NA			NA
cg01715680	-4.26009	2.9e-13	2.63e-10	-3.56367	1.83e-11	1.94e-09	cg01715680	37	14	93725377	R	BTBD7	NM_001002860	Body					TRUE			NA
cg01715910	-1.46816	3.44e-08	2.54e-06	-1.33646	6.88e-08	1.84e-06	cg01715910	37	17	4634022	R	MED11	NM_001001683	TSS1500	chr17:4634567-4635230	N_Shore			NA			NA
cg01716419	0.781718	1.36e-07	7.91e-06	0.450779	0.000604949	0.00431446	cg01716419	37	8	11759663	F				chr8:11759862-11760212	N_Shore			TRUE	8:11759579-11760421	Unclassified	NA
cg01716527	0.530007	0.000176577	0.00314724	0.485895	0.000231553	0.00189235	cg01716527	37	3	170072769	F				chr3:170074786-170076070	N_Shelf		RDMR	NA			NA
cg01719079	-1.17621	5.06e-05	0.00111418	-1.51869	8.1e-08	2.12e-06	cg01719079	37	7	1139423	R	C7orf50;C7orf50;C7orf50	NM_001134395;NM_032350;NM_001134396	Body;Body;Body	chr7:1141229-1141545	N_Shore			NA			NA
cg01719100	0.845416	6.45e-07	2.88e-05	0.891448	3.68e-08	1.09e-06	cg01719100	37	1	9255815	R				chr1:9258565-9258956	N_Shelf			NA	1:9254920-9256089	Unclassified_Cell_type_specific	NA
cg01720722	1.60918	1.98e-05	0.000510297	2.16164	6.21e-09	2.44e-07	cg01720722	37	1	205491541	R	CDK18;CDK18;CDK18	NM_002596;NM_212503;NM_212502	5'UTR;5'UTR;5'UTR					NA			NA
cg01720920	1.39352	1.78e-09	2.28e-07	0.975113	2.35e-06	3.71e-05	cg01720920	37	14	104185151	F	ZFYVE21	NM_024071	Body	chr14:104181378-104182952	S_Shelf			NA			NA
cg01724683	0.85248	3.79e-08	2.75e-06	0.873978	3.07e-09	1.35e-07	cg01724683	37	17	75180961	F	SEC14L1;SEC14L1;SEC14L1;SEC14L1;SEC14L1	NM_001143999;NM_003003;NM_001144001;NM_001143998;NM_001039573	Body;Body;TSS1500;Body;Body					TRUE			NA
cg01726465	1.11882	1.19e-06	4.85e-05	1.41403	4.73e-10	2.82e-08	cg01726465	37	1	100827739	F	CDC14A;CDC14A;CDC14A	NM_003672;NM_033312;NM_033313	Body;Body;Body					TRUE			NA
cg01726775	-0.865392	1.45e-05	0.000393022	-0.657773	0.000326942	0.00254113	cg01726775	37	12	7261710	F	LOC283314;C1RL	NR_026947;NM_016546	Body;1stExon					TRUE	12:7261578-7263083	Promoter_Associated	NA
cg01727408	2.27123	1.51e-10	3.14e-08	2.34793	4.8e-12	6.53e-10	cg01727408	37	16	85609071	R								NA			NA
cg01729020	1.29389	5.09e-06	0.00016338	1.16371	1.05e-05	0.000133604	cg01729020	37	14	55035889	F	SAMD4A;SAMD4A	NM_001161576;NM_015589	Body;Body	chr14:55031826-55035030	S_Shore		RDMR	NA			NA
cg01729125	0.988615	1.8e-07	9.94e-06	0.884182	5.06e-07	1e-05	cg01729125	37	4	78996164	R	FRAS1;FRAS1	NM_025074;NM_001166133	Body;Body					TRUE			NA
cg01729262	2.0258	3.16e-12	1.55e-09	2.35892	3.98e-16	3.64e-13	cg01729262	37	1	933306	R				chr1:933387-937410	N_Shore			NA			NA
cg01729862	-0.664099	0.000289439	0.00472118	-0.573529	0.00076145	0.00524185	cg01729862	37	16	1824041	R	EME2;MRPS34	NM_001010865;NM_023936	Body;TSS1500	chr16:1820311-1823954	S_Shore			NA			NA
cg01730857	0.738858	0.00019626	0.00343044	0.891058	2.95e-06	4.51e-05	cg01730857	37	8	144912074	F	PUF60;PUF60;PUF60	NM_078480;NM_014281;NM_001136033	TSS1500;TSS1500;TSS1500	chr8:144911055-144912075	Island			NA			NA
cg01731023	1.19326	8.84e-10	1.29e-07	1.26689	1.38e-11	1.54e-09	cg01731023	37	4	1363486	R	KIAA1530	NM_020894	Body	chr4:1364146-1364349	N_Shore			NA			NA
cg01731783	-2.50092	6.15e-10	9.61e-08	-1.8273	4.42e-07	8.93e-06	cg01731783	37	14	74211788	R	C14orf43;C14orf43	NM_001043318;NM_194278	5'UTR;5'UTR					TRUE			NA
cg01732465	-2.19657	7.04e-06	0.000214367	-2.31448	6.3e-07	1.21e-05	cg01732465	37	11	2243935	R							RDMR	NA			NA
cg01734062	-1.85309	1.34e-08	1.17e-06	-1.17238	5.03e-05	0.000509649	cg01734062	37	17	48351821	F	TMEM92;TMEM92;TMEM92	NM_153229;NM_153229;NM_001168215	1stExon;5'UTR;5'UTR	chr17:48350422-48350832	S_Shore			TRUE	17:48351709-48352110	Unclassified_Cell_type_specific	TRUE
cg01736253	1.13999	1.61e-06	6.23e-05	0.948515	1.5e-05	0.000181132	cg01736253	37	17	80923777	R	B3GNTL1	NM_001009905	Body	chr17:80922368-80922812	S_Shore			NA			NA
cg01736278	0.914163	4.03e-05	0.000923069	0.642309	0.00160305	0.0098645	cg01736278	37	10	931793	R	LARP4B	NM_015155	TSS200					NA			NA
cg01741616	1.37645	5.52e-05	0.0011999	1.42642	9.94e-06	0.000127025	cg01741616	37	17	36612298	R	ARHGAP23	NM_020876	TSS1500	chr17:36609705-36610320	S_Shore			TRUE			NA
cg01741999	-2.21311	1.33e-10	2.85e-08	-2.0736	1.26e-10	9.41e-09	cg01741999	37	2	219137824	R	PNKD	NM_015488	Body	chr2:219134787-219135393	S_Shelf			NA			NA
cg01743658	1.47944	5.55e-10	8.85e-08	1.35388	1.09e-09	5.64e-08	cg01743658	37	14	31859505	F	HEATR5A	NM_015473	TSS1500					NA			NA
cg01744331	1.68261	1.68e-05	0.000444254	2.85512	2.24e-12	3.51e-10	cg01744331	37	11	2722358	F	KCNQ1OT1;KCNQ1;KCNQ1	NR_002728;NM_000218;NM_181798	TSS1500;Body;Body	chr11:2720410-2722087	S_Shore			NA			NA
cg01745448	-0.670799	5.24e-05	0.00114688	-0.588927	0.000134096	0.0011833	cg01745448	37	1	155232379	R	SCAMP3;SCAMP3	NM_005698;NM_052837	TSS200;TSS200	chr1:155231812-155232312	S_Shore			NA	1:155231375-155232661	Promoter_Associated	NA
cg01748193	1.84116	4.45e-08	3.13e-06	1.8542	6.11e-09	2.41e-07	cg01748193	37	11	64335575	R	SLC22A11	NM_018484	Body	chr11:64335489-64335965	Island			NA	11:64335421-64335581	Unclassified_Cell_type_specific	NA
cg01750170	1.45869	2.08e-07	1.12e-05	1.23259	1.95e-06	3.17e-05	cg01750170	37	7	155595288	R				chr7:155595692-155599414	N_Shore			NA			NA
cg01751181	1.12634	6.44e-06	0.000198995	0.816436	0.000337628	0.00261304	cg01751181	37	11	133032650	F	OPCML	NM_001012393	Body					NA			NA
cg01751245	-1.9207	4.3e-07	2.05e-05	-2.20837	2.03e-09	9.57e-08	cg01751245	37	2	65593761	F	SPRED2;SPRED2;SPRED2	NM_001128210;NM_001128210;NM_181784	5'UTR;1stExon;Body					TRUE			TRUE
cg01751681	0.431282	0.00066213	0.00927551	0.454144	0.000146416	0.00127673	cg01751681	37	12	3274899	R	TSPAN9;TSPAN9	NM_001168320;NM_006675	5'UTR;5'UTR					NA			NA
cg01752628	0.641817	5.43e-05	0.00118175	0.603986	4.94e-05	0.000501721	cg01752628	37	17	31317382	R	SPACA3	NM_173847	TSS1500					NA			NA
cg01752856	0.493835	1.5e-05	0.000403618	0.450345	2.32e-05	0.000262662	cg01752856	37	8	19471331	R	CSGALNACT1;CSGALNACT1	NR_024040;NM_018371	Body;5'UTR					TRUE			NA
cg01753241	1.08567	0.000261849	0.00434927	1.00419	0.0003029	0.00238164	cg01753241	37	7	1587459	R	TMEM184A	NM_001097620	Body	chr7:1587240-1587693	Island			NA	7:1587287-1587702	Unclassified_Cell_type_specific	NA
cg01754267	2.63297	6.95e-08	4.53e-06	2.97366	3.37e-10	2.12e-08	cg01754267	37	12	57629240	R	NDUFA4L2	NM_020142	3'UTR	chr12:57630106-57630469	N_Shore			NA			NA
cg01756756	-0.995246	0.000714119	0.00986052	-1.85548	7.13e-10	3.96e-08	cg01756756	37	19	30206951	F	C19orf12;C19orf12	NM_031448;NM_001031726	TSS1500;TSS1500	chr19:30206040-30206497	S_Shore			NA	19:30205405-30208613	Promoter_Associated	NA
cg01757124	1.87566	3.16e-05	0.000753597	2.1046	1.04e-06	1.86e-05	cg01757124	37	17	76320916	R								TRUE	17:76320706-76321385	Unclassified	TRUE
cg01759870	2.22762	3.01e-17	3.34e-13	2.22458	1.26e-18	4.32e-15	cg01759870	37	14	105936409	F	MTA1	NM_004689	Body	chr14:105936264-105936558	Island			NA			NA
cg01759887	-1.80115	0.000411318	0.00629172	-2.00443	3.5e-05	0.000373579	cg01759887	37	7	34416982	R								NA			NA
cg01760178	1.28885	1.86e-08	1.54e-06	1.65989	5.63e-13	1.16e-10	cg01760178	37	17	171434	R	RPH3AL	NM_006987	Body	chr17:170979-171340	S_Shore			NA			NA
cg01761595	-1.55692	0.000510512	0.00749258	-1.41468	0.00071752	0.00498301	cg01761595	37	8	9821723	R								TRUE			NA
cg01761729	-1.21744	0.000463621	0.00693797	-1.43319	1.61e-05	0.000191853	cg01761729	37	2	128419650	R	LIMS2;LIMS2;LIMS2;LIMS2	NM_001136037;NM_017980;NM_001161403;NM_001161404	Body;Body;Body;5'UTR	chr2:128421719-128422182	N_Shelf			TRUE			TRUE
cg01764370	-2.41938	3.5e-06	0.000119013	-1.97321	3.98e-05	0.000417576	cg01764370	37	16	89674804	F								NA			NA
cg01765174	-1.42675	0.000113792	0.00219171	-1.51867	1.46e-05	0.000177067	cg01765174	37	9	100880960	R	TRIM14;TRIM14;TRIM14;TRIM14	NM_014788;NM_033220;NM_033219;NM_033221	Body;Body;Body;Body	chr9:100881098-100881660	N_Shore		RDMR	TRUE			NA
cg01766077	1.20306	1.87e-10	3.73e-08	1.10756	3.12e-10	1.99e-08	cg01766077	37	5	53311937	R	ARL15	NM_019087	Body					TRUE			NA
cg01766737	-0.808638	2.19e-05	0.000553803	-0.809315	6.59e-06	8.97e-05	cg01766737	37	22	42341948	R	CENPM;CENPM	NM_001002876;NM_024053	Body;Body	chr22:42342407-42343278	N_Shore			NA			NA
cg01766844	0.966736	8.43e-09	8.05e-07	0.878719	1.84e-08	6.07e-07	cg01766844	37	3	195592946	R	TNK2;TNK2	NM_001010938;NM_005781	Body;Body	chr3:195594836-195595494	N_Shore			NA			NA
cg01766941	1.14518	0.000200227	0.00348633	1.59682	1.25e-07	3.07e-06	cg01766941	37	1	92953907	F	GFI1	NM_005263	TSS1500	chr1:92945907-92952609	S_Shore			NA			NA
cg01767053	-2.98528	2.08e-05	0.000529606	-2.78933	2.12e-05	0.00024274	cg01767053	37	16	85678884	R	KIAA0182;KIAA0182	NM_001134473;NM_014615	5'UTR;Body	chr16:85674843-85675192	S_Shelf			NA	16:85678767-85678901	Unclassified_Cell_type_specific	NA
cg01767116	1.16959	2.34e-07	1.24e-05	0.663243	0.000949469	0.00632479	cg01767116	37	15	63889093	R	FBXL22	NM_203373	TSS1500	chr15:63892789-63893911	N_Shelf		RDMR	TRUE			NA
cg01769273	0.400016	1.83e-05	0.000477551	0.359171	3.62e-05	0.000385135	cg01769273	37	14	52125766	F	FRMD6;FRMD6	NM_152330;NM_001042481	5'UTR;5'UTR					TRUE			NA
cg01769341	1.65275	2.07e-05	0.00052855	1.59999	1.14e-05	0.000142824	cg01769341	37	1	3526110	F	MEGF6	NM_001409	Body	chr1:3527619-3528078	N_Shore			NA			NA
cg01771019	3.52387	1.83e-09	2.33e-07	3.02371	2.07e-08	6.69e-07	cg01771019	37	13	28493057	R	PDX1	NM_000209	TSS1500	chr13:28494001-28496099	N_Shore			NA			NA
cg01771201	1.351	6.08e-09	6.2e-07	0.902873	1.25e-05	0.000154906	cg01771201	37	1	8427556	R	RERE;RERE;RERE	NM_001042682;NM_012102;NM_001042681	5'UTR;Body;Body					NA	1:8427504-8427664	Unclassified_Cell_type_specific	NA
cg01771462	0.848893	0.000538799	0.00783919	0.937733	5.59e-05	0.000557767	cg01771462	37	15	33245281	R	FMN1	NM_001103184	Body					TRUE			NA
cg01771651	1.16676	2.36e-05	0.000589982	1.39316	1.73e-07	4.03e-06	cg01771651	37	6	33162444	R	RXRB	NM_021976	3'UTR	chr6:33160945-33161337	S_Shore			NA			NA
cg01773518	0.764266	0.000594483	0.00849429	0.80009	0.000139616	0.00122525	cg01773518	37	1	22972756	F	C1QC;C1QC	NM_001114101;NM_172369	Body;Body	chr1:22974050-22974303	N_Shore			TRUE	1:22972617-22972767	Unclassified_Cell_type_specific	NA
cg01774093	0.97632	8.62e-05	0.00173994	1.24954	2.33e-07	5.19e-06	cg01774093	37	9	32549962	R	TOPORS	NM_005802	Body	chr9:32550559-32552532	N_Shore			NA			NA
cg01774477	-1.00113	0.000140362	0.00260371	-1.88465	7.23e-12	9.13e-10	cg01774477	37	1	21059978	R	SH2D5;SH2D5	NM_001103161;NM_001103160	TSS1500;TSS1500	chr1:21058006-21059366	S_Shore			NA			NA
cg01774704	1.0911	0.00070735	0.00978428	1.91359	4.27e-09	1.77e-07	cg01774704	37	1	148760923	R				chr1:148760451-148761299	Island			NA			NA
cg01775921	1.92161	2e-10	3.94e-08	1.29767	1.14e-06	2e-05	cg01775921	37	6	30138213	R	TRIM15	NM_033229	Body	chr6:30139718-30140263	N_Shore			NA	6:30137754-30140152	Unclassified	NA
cg01777913	-1.33479	2.22e-06	8.14e-05	-1.62527	3.58e-09	1.53e-07	cg01777913	37	12	7077090	F	PHB2;SCARNA12;PHB2	NM_007273;NR_003010;NM_001144831	Body;TSS1500;Body	chr12:7079500-7080129	N_Shelf			NA			NA
cg01778647	-1.32277	1.23e-05	0.000341476	-2.17822	3.5e-12	5.06e-10	cg01778647	37	8	141473870	R				chr8:141474418-141475050	N_Shore			NA			NA
cg01778908	0.841276	8.84e-06	0.000258678	0.879316	9.82e-07	1.76e-05	cg01778908	37	16	70759095	R	VAC14	NM_018052	Body					TRUE			NA
cg01778926	-1.22787	1.75e-05	0.0004588	-1.0756	5.13e-05	0.000518242	cg01778926	37	12	49371182	R	WNT1	NM_005430	TSS1500	chr12:49371690-49375550	N_Shore		CDMR	NA	12:49370127-49372095	Unclassified	NA
cg01779740	1.24134	0.00063147	0.00892108	1.43129	3.51e-05	0.000375035	cg01779740	37	8	142366708	R	GPR20	NM_005293	3'UTR	chr8:142367050-142367860	N_Shore			NA			TRUE
cg01780352	1.79939	1.24e-06	5.03e-05	1.81239	2.41e-07	5.34e-06	cg01780352	37	6	168818817	F								TRUE			NA
cg01780984	0.533713	0.000637124	0.00898197	0.636327	2.04e-05	0.000235588	cg01780984	37	17	79058859	R	BAIAP2;BAIAP2;BAIAP2;BAIAP2	NM_017450;NM_006340;NM_001144888;NM_017451	Body;Body;Body;Body					NA	17:79058835-79059094	Unclassified_Cell_type_specific	NA
cg01781850	0.932115	1.65e-08	1.4e-06	0.718082	1.65e-06	2.75e-05	cg01781850	37	22	50884509	F	SBF1	NM_002972	3'UTR	chr22:50885457-50885710	N_Shore			NA			NA
cg01782247	1.34228	2.04e-05	0.000521234	1.98644	3.61e-10	2.26e-08	cg01782247	37	16	85317807	R				chr16:85317749-85318003	Island			NA			NA
cg01785473	-0.906433	5.53e-07	2.53e-05	-0.956753	3e-08	9.15e-07	cg01785473	37	9	130341161	F	FAM129B	NM_001035534	Body					NA			NA
cg01788396	1.15642	0.000249013	0.00417535	1.53586	5.67e-07	1.1e-05	cg01788396	37	1	32665584	R	CCDC28B	NM_024296	TSS1500	chr1:32666231-32666460	N_Shore			TRUE			TRUE
cg01789980	-2.08497	1.83e-07	1.01e-05	-1.32186	0.000215714	0.00178176	cg01789980	37	5	167743144	R	WWC1;WWC1;WWC1	NM_001161662;NM_015238;NM_001161661	Body;Body;Body					TRUE			NA
cg01791238	1.81969	1.79e-07	9.88e-06	2.00616	2.29e-09	1.06e-07	cg01791238	37	2	121684467	R	GLI2	NM_005270	Body					TRUE			NA
cg01791798	1.48327	2.93e-09	3.4e-07	1.56587	6.68e-11	5.58e-09	cg01791798	37	5	66338067	R	MAST4;MAST4	NM_015183;NM_001164664	Body;Body					TRUE			NA
cg01791906	0.73814	0.000533491	0.00777444	0.764168	0.00014361	0.0012557	cg01791906	37	1	45093307	F	RNF220	NM_018150	Body	chr1:45097281-45098049	N_Shelf			NA			NA
cg01792117	1.6425	3.9e-09	4.32e-07	1.33277	1.63e-07	3.84e-06	cg01792117	37	17	27088227	F	C17orf63;C17orf63	NM_018182;NM_001077498	Body;Body					TRUE			NA
cg01792616	1.02014	4.6e-05	0.00102906	0.797346	0.000544397	0.00393853	cg01792616	37	16	4289562	R	SRL	NM_001098814	Body					TRUE			NA
cg01792666	-1.18215	4.18e-09	4.57e-07	-0.982326	9.74e-08	2.48e-06	cg01792666	37	16	30710912	F	SRCAP	NM_006662	5'UTR	chr16:30709274-30710364	S_Shore			NA	16:30709076-30711071	Unclassified	NA
cg01792749	-2.10542	0.000630776	0.00891375	-2.58124	1.24e-05	0.000153549	cg01792749	37	3	38835179	R	SCN10A	NM_006514	Body					NA			NA
cg01793374	0.9397	4.77e-10	7.86e-08	0.896269	2.58e-10	1.7e-08	cg01793374	37	1	3234007	R	PRDM16;PRDM16	NM_022114;NM_199454	Body;Body					NA			NA
cg01794853	1.02622	1.6e-07	9.04e-06	0.986644	8.19e-08	2.14e-06	cg01794853	37	1	22265174	R	HSPG2	NM_005529	TSS1500					TRUE	1:22265163-22265289	Unclassified_Cell_type_specific	NA
cg01796800	1.06286	0.000228881	0.00389381	1.17988	1.7e-05	0.000200891	cg01796800	37	17	55595732	F	MSI2;MSI2	NM_138962;NM_170721	Body;Body					TRUE			NA
cg01798149	-1.11774	2.65e-06	9.45e-05	-0.842424	0.000106995	0.000974255	cg01798149	37	16	28751111	R				chr16:28752082-28752332	N_Shore			NA			TRUE
cg01798813	0.695342	0.000149674	0.00274673	0.853113	1.39e-06	2.38e-05	cg01798813	37	17	3906674	F				chr17:3907378-3907703	N_Shore			NA			NA
cg01799115	-1.82071	8.56e-05	0.00173023	-1.70456	8.46e-05	0.000795599	cg01799115	37	8	135827395	R								TRUE			NA
cg01799588	-0.723433	1.59e-05	0.000424219	-0.731804	3.77e-06	5.55e-05	cg01799588	37	11	5706381	R	TRIM5;TRIM5;TRIM5	NM_033092;NM_033093;NM_033034	TSS200;TSS200;TSS200					TRUE	11:5705381-5706666	Promoter_Associated_Cell_type_specific	NA
cg01800148	1.11961	0.00037026	0.00577966	1.79832	1.1e-08	3.95e-07	cg01800148	37	1	9130886	R	SLC2A5;SLC2A5;SLC2A5	NM_001135585;NR_024180;NM_003039	TSS1500;Body;TSS1500	chr1:9131602-9131909	N_Shore			NA			NA
cg01802545	-2.13976	8.6e-11	2.03e-08	-1.45093	5.96e-07	1.15e-05	cg01802545	37	14	93196432	F	LGMN;LGMN	NM_001008530;NM_005606	Body;Body					NA	14:93196413-93196441	Unclassified_Cell_type_specific	TRUE
cg01803759	1.65619	6.87e-05	0.00143902	1.36775	0.000381841	0.00290516	cg01803759	37	1	27831295	F								TRUE			TRUE
cg01804036	1.18198	0.000197847	0.00345344	1.45858	1.88e-06	3.08e-05	cg01804036	37	12	117483310	F	TESC;TESC;TESC	NR_031766;NM_017899;NM_001168325	Body;Body;Body	chr12:117484305-117484627	N_Shore			TRUE	12:117483269-117483441	Unclassified_Cell_type_specific	NA
cg01804452	1.13512	7.47e-09	7.3e-07	1.3679	1.97e-12	3.17e-10	cg01804452	37	5	150878482	F								TRUE			NA
cg01804528	1.19357	1.22e-05	0.00033947	1.25623	1.24e-06	2.15e-05	cg01804528	37	11	75167027	F	GDPD5	NM_030792	Body					TRUE			NA
cg01806741	1.21415	4.7e-05	0.00104627	1.16601	3.08e-05	0.000335279	cg01806741	37	6	1527072	R				chr6:1524153-1524543	S_Shelf			TRUE	6:1527063-1527747	Unclassified_Cell_type_specific	NA
cg01806956	-1.40018	7.76e-07	3.38e-05	-1.5346	1.66e-08	5.57e-07	cg01806956	37	1	9460830	R								TRUE	1:9460358-9460840	Unclassified_Cell_type_specific	TRUE
cg01807131	1.88581	1.31e-10	2.81e-08	2.14725	1.01e-13	2.96e-11	cg01807131	37	7	73856280	F								TRUE			NA
cg01807748	-1.47647	0.000368532	0.00575888	-1.43314	0.000228799	0.00187318	cg01807748	37	1	94534645	R	ABCA4	NM_000350	Body					TRUE			NA
cg01807770	0.790178	0.000101423	0.00199262	0.991116	4.77e-07	9.54e-06	cg01807770	37	4	79471305	F	ANXA3	NM_005139	TSS1500	chr4:79472806-79473177	N_Shore			NA	4:79471298-79471343	Unclassified_Cell_type_specific	NA
cg01807825	-2.02781	2.59e-05	0.000637193	-1.81409	5.31e-05	0.000533557	cg01807825	37	4	80329368	R	GK2;GK2	NM_033214;NM_033214	1stExon;5'UTR					NA			NA
cg01807862	1.76434	4.64e-07	2.18e-05	1.73226	1.51e-07	3.59e-06	cg01807862	37	5	54521833	F				chr5:54522302-54523533	N_Shore			NA			NA
cg01808708	-4.15246	7.46e-10	1.13e-07	-2.9119	1.24e-06	2.16e-05	cg01808708	37	1	183484105	F	SMG7;SMG7;SMG7	NM_201569;NM_201568;NM_173156	5'UTR;Body;Body					TRUE			NA
cg01809281	1.30617	2.03e-06	7.56e-05	1.85045	2.57e-11	2.56e-09	cg01809281	37	2	24162256	R	UBXN2A	NM_181713	TSS1500	chr2:24163185-24163878	N_Shore			NA	2:24162241-24162664	Unclassified_Cell_type_specific	NA
cg01810953	-1.49034	5.87e-09	6.03e-07	-1.31024	3.16e-08	9.55e-07	cg01810953	37	1	68150400	R	GADD45A	NM_001924	TSS1500	chr1:68150913-68152270	N_Shore		RDMR	NA			NA
cg01812047	0.624413	2.3e-05	0.000577137	0.652766	3.01e-06	4.6e-05	cg01812047	37	1	44482771	F	SLC6A9;SLC6A9;SLC6A9	NM_001024845;NM_201649;NM_006934	Body;1stExon;1stExon					TRUE			NA
cg01812571	-2.3237	1.94e-07	1.06e-05	-1.46629	0.000237481	0.00193405	cg01812571	37	12	132970724	R				chr12:132972695-132972941	N_Shore			NA			TRUE
cg01812894	-2.44578	1.35e-06	5.38e-05	-2.61341	6.31e-08	1.71e-06	cg01812894	37	9	75568506	R	ALDH1A1	NM_000689	TSS1500					NA			NA
cg01813139	-0.740328	0.000372758	0.00580932	-0.641131	0.000922782	0.00617111	cg01813139	37	9	139580970	R	AGPAT2;AGPAT2	NM_006412;NM_001012727	Body;Body	chr9:139580969-139582615	Island			NA			NA
cg01815720	1.05712	6.34e-05	0.00134591	1.1016	1.06e-05	0.000133836	cg01815720	37	1	31277948	F				chr1:31280121-31280512	N_Shelf			TRUE			NA
cg01816186	1.5852	1.59e-07	9.01e-06	1.54424	5.86e-08	1.61e-06	cg01816186	37	2	15310191	R	NBAS	NM_015909	Body					TRUE			TRUE
cg01816258	1.5124	0.000125803	0.00238054	2.16699	2.7e-08	8.36e-07	cg01816258	37	6	51848211	R	PKHD1;PKHD1	NM_138694;NM_170724	Body;Body				CDMR	TRUE			NA
cg01818539	0.450908	5.69e-05	0.0012295	0.393877	0.000155053	0.00134081	cg01818539	37	17	33324773	F	LIG3;LIG3	NM_013975;NM_002311	Body;Body					TRUE	17:33324644-33325993	Gene_Associated	NA
cg01820374	0.841789	0.000288137	0.00470485	0.997837	7.18e-06	9.64e-05	cg01820374	37	12	6882083	R	LAG3	NM_002286	Body	chr12:6882855-6883184	N_Shore			TRUE	12:6881253-6882742	Unclassified	TRUE
cg01821043	1.34729	5.3e-07	2.44e-05	1.53719	3.34e-09	1.45e-07	cg01821043	37	1	10766044	R	CASZ1;CASZ1	NM_001079843;NM_017766	5'UTR;5'UTR	chr1:10764449-10764925	S_Shore			NA			NA
cg01821452	1.96731	1.27e-11	4.5e-09	1.58452	1.65e-09	8.02e-08	cg01821452	37	12	59478957	R								TRUE			NA
cg01821850	-1.94008	0.000102888	0.00201644	-2.11782	8.2e-06	0.000107973	cg01821850	37	2	132036920	F	LOC440910	NR_030728	Body					NA			NA
cg01822289	0.934168	1.12e-05	0.000316331	1.11295	6.36e-08	1.73e-06	cg01822289	37	11	64335305	R	SLC22A11	NM_018484	Body	chr11:64335489-64335965	N_Shore			NA			NA
cg01822600	1.59166	2.26e-09	2.75e-07	1.24916	2.3e-07	5.13e-06	cg01822600	37	1	245751692	R	KIF26B	NM_018012	Body	chr1:245753399-245753636	N_Shore			NA			NA
cg01822759	0.959195	0.000134076	0.00250772	0.820959	0.000431987	0.00322968	cg01822759	37	7	129464288	R				chr7:129465404-129466144	N_Shore			NA			NA
cg01823079	1.48672	3.23e-06	0.000111479	1.48027	8.93e-07	1.63e-05	cg01823079	37	12	131273348	R								NA			NA
cg01824138	1.41502	8.63e-05	0.00174175	2.12753	3.5e-09	1.51e-07	cg01824138	37	1	10699604	R	CASZ1	NM_001079843	Body	chr1:10699394-10700098	Island			NA			NA
cg01825921	0.612075	0.000199121	0.00347093	0.731565	3.6e-06	5.34e-05	cg01825921	37	11	61525711	R	C11orf9;C11orf9;DKFZP434K028	NM_013279;NM_001127392;NR_026882	Body;Body;TSS1500					NA			NA
cg01826138	0.744435	1.1e-05	0.000311022	0.701155	9.72e-06	0.000124661	cg01826138	37	2	181843183	R				chr2:181844791-181845514	N_Shore			NA			NA
cg01826337	1.30854	3.47e-05	0.000813017	2.23688	8.31e-12	1.02e-09	cg01826337	37	1	1846001	F	CALML6	NM_138705	TSS1500					NA			NA
cg01826728	0.608771	0.000126594	0.00239236	0.659653	1.22e-05	0.000151064	cg01826728	37	7	100170610	F	SAP25	NM_001168682	Body	chr7:100171148-100172286	N_Shore			NA			NA
cg01827195	-2.52845	1.4e-05	0.000381014	-2.9963	9.92e-08	2.52e-06	cg01827195	37	2	226265799	F	KIAA1486	NM_020864	5'UTR					NA			NA
cg01827248	1.12605	6.46e-08	4.27e-06	0.905653	2e-06	3.24e-05	cg01827248	37	16	50584552	F	NKD1	NM_033119	Body	chr16:50581475-50582735	S_Shore		RDMR	NA			NA
cg01827999	0.838964	5.08e-05	0.00111707	1.06683	1.18e-07	2.93e-06	cg01827999	37	17	17791914	R	TOM1L2;TOM1L2	NM_001033551;NM_001082968	Body;Body					TRUE	17:17791889-17792838	Unclassified_Cell_type_specific	NA
cg01828111	0.946597	1.4e-07	8.11e-06	0.793412	1.63e-06	2.72e-05	cg01828111	37	16	15802082	F	MYH11;NDE1;NDE1;MYH11;MYH11;MYH11	NM_002474;NM_017668;NM_001143979;NM_001040114;NM_022844;NM_001040113	Body;Body;Body;Body;3'UTR;3'UTR					TRUE			NA
cg01830726	1.34103	8.01e-06	0.000238584	1.8895	3.22e-10	2.05e-08	cg01830726	37	13	113411110	R	ATP11A;ATP11A	NM_015205;NM_032189	Body;Body	chr13:113410004-113410362	S_Shore			NA			NA
cg01832218	-2.22535	2.45e-07	1.29e-05	-1.96853	8.6e-07	1.57e-05	cg01832218	37	9	136201061	R	SURF6	NM_006753	Body	chr9:136202804-136203247	N_Shore			NA	9:136200395-136201144	Promoter_Associated_Cell_type_specific	NA
cg01832549	1.53069	4.48e-06	0.000146445	1.62571	3.07e-07	6.55e-06	cg01832549	37	1	19774989	R	CAPZB	NM_004930	Body					TRUE			TRUE
cg01833675	1.54842	0.000547526	0.00794009	1.6494	9.85e-05	0.000907282	cg01833675	37	2	225266876	R	FAM124B;FAM124B	NM_024785;NM_001122779	TSS200;TSS200					NA	2:225266539-225266998	Unclassified_Cell_type_specific	NA
cg01834027	1.08922	2.03e-07	1.1e-05	1.04146	1.2e-07	2.97e-06	cg01834027	37	1	29240256	R	EPB41;EPB41;EPB41;EPB41;EPB41;EPB41	NM_203342;NM_203343;NM_004437;NM_001166006;NM_001166007;NM_001166005	5'UTR;5'UTR;5'UTR;TSS1500;5'UTR;5'UTR	chr1:29240768-29241969	N_Shore			NA			NA
cg01834160	1.73311	1.94e-14	3.61e-11	1.88348	2.41e-17	4e-14	cg01834160	37	16	70713567	F	MTSS1L	NM_138383	Body	chr16:70713461-70714379	Island			TRUE			TRUE
cg01834541	1.0736	9.54e-05	0.00189313	1.41141	1.45e-07	3.47e-06	cg01834541	37	1	10651801	F	PEX14	NM_004565	Body					TRUE			NA
cg01835635	0.752064	3.09e-05	0.000738938	0.579479	0.000479834	0.00353414	cg01835635	37	11	116693535	R	APOA4	NM_000482	Body	chr11:116691949-116692360	S_Shore			NA			NA
cg01836137	2.02964	5.76e-06	0.000181186	3.00552	3.49e-11	3.3e-09	cg01836137	37	14	105167300	R	INF2;INF2;INF2	NM_022489;NM_032714;NM_001031714	5'UTR;5'UTR;5'UTR	chr14:105167277-105167501	Island			TRUE			NA
cg01837492	0.891662	6.53e-05	0.00137917	0.925594	1.17e-05	0.000146352	cg01837492	37	15	69687372	R	PAQR5;PAQR5	NM_001104554;NM_017705	Body;Body					NA	15:69686877-69687379	Unclassified	NA
cg01837574	-1.56271	1.6e-06	6.18e-05	-1.65509	9.62e-08	2.45e-06	cg01837574	37	17	7836610	F	TRAPPC1;CNTROB;CNTROB;TRAPPC1;TRAPPC1;TRAPPC1	NM_021210;NM_001037144;NM_053051;NR_030697;NM_001166621;NR_030684	TSS1500;1stExon;1stExon;TSS1500;TSS1500;TSS1500	chr17:7835171-7835569	S_Shore			NA	17:7834710-7836807	Promoter_Associated	NA
cg01838544	1.44508	5.09e-06	0.00016338	1.2483	2.13e-05	0.000244254	cg01838544	37	16	57576594	R	GPR114	NM_153837	TSS200					NA	16:57576446-57576612	Promoter_Associated_Cell_type_specific	NA
cg01838971	0.997048	1.12e-05	0.000316914	1.79133	1.01e-13	2.97e-11	cg01838971	37	11	45825448	R	SLC35C1;SLC35C1;SLC35C1	NM_001145266;NM_018389;NM_001145265	TSS200;TSS1500;TSS200	chr11:45825615-45826872	N_Shore			NA			NA
cg01839954	0.798558	7.55e-08	4.86e-06	0.719143	1.9e-07	4.36e-06	cg01839954	37	14	100857725	F	WDR25;WDR25	NM_024515;NM_001161476	Body;Body					NA			NA
cg01840055	1.17544	0.000118023	0.0022571	0.910764	0.0012139	0.00779531	cg01840055	37	3	141338555	R								TRUE			NA
cg01840419	-2.55748	1.34e-10	2.87e-08	-2.25441	8.79e-10	4.71e-08	cg01840419	37	15	100890979	R	FLJ42289;FLJ42289	NR_028140;NR_028139	TSS1500;TSS200	chr15:100890242-100890494	S_Shore			NA			NA
cg01841651	1.91716	8.08e-06	0.000240206	2.30458	3.19e-08	9.63e-07	cg01841651	37	7	105672016	R	FLJ23834	NM_152750	Body					TRUE			NA
cg01845476	1.22958	1.3e-09	1.77e-07	0.971671	1.25e-07	3.07e-06	cg01845476	37	9	136833401	R	VAV2;VAV2	NM_001134398;NM_003371	Body;Body	chr9:136834189-136834392	N_Shore			NA			NA
cg01848372	1.10905	1.91e-05	0.000493854	1.09632	7.13e-06	9.59e-05	cg01848372	37	6	168376777	F	HGC6.3;HGC6.3	NM_001129895;NM_001129895	3'UTR;1stExon	chr6:168377416-168377724	N_Shore			NA			NA
cg01850202	1.02915	1.3e-05	0.000358592	1.19157	1.58e-07	3.73e-06	cg01850202	37	3	38497793	R	ACVR2B;LOC100128640	NM_001106;NR_028389	Body;TSS1500	chr3:38495088-38497151	S_Shore			NA	3:38497737-38498081	Unclassified_Cell_type_specific	NA
cg01852007	-0.847187	0.000176245	0.00314214	-0.979388	5.74e-06	7.96e-05	cg01852007	37	16	691500	F	FAM195A	NM_138418	TSS1500	chr16:691597-692700	N_Shore			NA	16:691442-692842	Promoter_Associated	NA
cg01852543	0.708216	3.55e-07	1.75e-05	0.716234	5.43e-08	1.51e-06	cg01852543	37	19	56104970	F	FIZ1	NM_032836	Body	chr19:56103728-56104971	Island			NA			NA
cg01854076	0.753354	0.00024674	0.00414449	0.812405	3.04e-05	0.000331428	cg01854076	37	4	2063036	R	NAT8L	NM_178557	Body	chr4:2059928-2063181	Island			NA	4:2062834-2063401	Unclassified_Cell_type_specific	NA
cg01854491	-1.88596	1.62e-06	6.27e-05	-1.75962	1.71e-06	2.84e-05	cg01854491	37	8	144815021	F	FAM83H	NM_198488	5'UTR	chr8:144815203-144816518	N_Shore			NA	8:144814935-144815164	Unclassified_Cell_type_specific	NA
cg01857514	0.525376	3.32e-05	0.000782836	0.423102	0.000291585	0.00230646	cg01857514	37	11	1860078	F	TNNI2;TNNI2;TNNI2	NM_001145841;NM_003282;NM_001145829	TSS1500;TSS200;TSS1500					NA			NA
cg01859528	-2.50449	1.72e-07	9.58e-06	-1.90023	1.29e-05	0.000159143	cg01859528	37	14	90323701	F	C14orf143	NM_145231	Body					TRUE			NA
cg01860010	0.492327	0.000691394	0.00960463	0.476008	0.000467757	0.00345805	cg01860010	37	3	196726298	R				chr3:196728958-196730878	N_Shelf			NA			NA
cg01860271	1.11104	0.00013203	0.00247574	0.932954	0.000536917	0.00389264	cg01860271	37	6	64515007	F	EYS	NM_001142800	Body					TRUE			NA
cg01860954	0.84037	2.32e-05	0.000580783	0.878878	3.02e-06	4.6e-05	cg01860954	37	16	29169899	R				chr16:29169898-29170414	Island			NA			NA
cg01861377	0.85816	0.000195961	0.00342595	1.01694	4.15e-06	6.04e-05	cg01861377	37	19	281445	R	PPAP2C;PPAP2C;PPAP2C	NM_177543;NM_177526;NM_003712	Body;Body;Body					TRUE	19:281397-281667	Unclassified_Cell_type_specific	NA
cg01861509	-2.89819	6.8e-08	4.45e-06	-1.95135	5.02e-05	0.000509043	cg01861509	37	10	73849626	R	SPOCK2;SPOCK2	NM_014767;NM_001134434	TSS1500;TSS1500	chr10:73846806-73848233	S_Shore			NA			NA
cg01862311	-4.27661	1.43e-14	3.03e-11	-3.56233	1.46e-12	2.48e-10	cg01862311	37	8	26308815	R				chr8:26305853-26306825	S_Shore			NA			TRUE
cg01863290	0.618941	0.000121023	0.00230452	0.569837	0.000151406	0.00131373	cg01863290	37	14	96730669	R	BDKRB1	NM_000710	Body					NA			NA
cg01865786	1.59121	1.38e-12	8.45e-10	1.60135	7.9e-14	2.46e-11	cg01865786	37	2	60743489	R	BCL11A;BCL11A;BCL11A	NM_022893;NM_138559;NM_018014	Body;Body;Body					TRUE	2:60742917-60743703	Gene_Associated_Cell_type_specific	NA
cg01866330	0.461841	0.000219332	0.0037596	0.407557	0.000460833	0.00341355	cg01866330	37	8	142235430	F	SLC45A4	NM_001080431	Body	chr8:142236388-142236589	N_Shore			NA			NA
cg01867764	1.00405	4.43e-06	0.000145138	1.25555	4.54e-09	1.87e-07	cg01867764	37	14	22986466	R								NA			NA
cg01869093	1.80358	3.5e-09	3.95e-07	1.05598	7.89e-05	0.000749418	cg01869093	37	14	95513955	F								NA			NA
cg01870657	1.13958	7.61e-07	3.32e-05	1.3438	2.06e-09	9.68e-08	cg01870657	37	13	52342952	R	DHRS12	NM_024705	3'UTR					TRUE	13:52342815-52343001	Unclassified_Cell_type_specific	NA
cg01871427	-1.52727	1.95e-05	0.000501916	-1.33645	5.74e-05	0.000570666	cg01871427	37	12	90341955	F								TRUE			NA
cg01872593	-2.28609	2.95e-09	3.42e-07	-1.34718	6.55e-05	0.000638821	cg01872593	37	14	54446260	R								TRUE			NA
cg01872840	0.810345	3.22e-07	1.62e-05	0.611407	2.27e-05	0.000257674	cg01872840	37	2	97513895	F	ANKRD39	NM_016466	3'UTR					NA			NA
cg01873977	1.97468	1.4e-10	2.96e-08	1.89753	5.73e-11	4.95e-09	cg01873977	37	8	125699897	F	MTSS1	NM_014751	Body					TRUE			NA
cg01875106	-2.63125	5.02e-05	0.00110539	-2.61175	1.9e-05	0.000221315	cg01875106	37	11	132287342	R	OPCML;OPCML	NM_002545;NM_001012393	3'UTR;3'UTR					NA	11:132287319-132287523	Unclassified_Cell_type_specific	NA
cg01877500	-1.46137	5.81e-05	0.00125249	-1.6702	1.59e-06	2.67e-05	cg01877500	37	11	131939328	R	NTM;NTM;NTM;NTM	NM_001144059;NM_001048209;NM_001144058;NM_016522	Body;Body;Body;Body					NA			NA
cg01878019	0.628932	1.07e-07	6.51e-06	0.56647	2.65e-07	5.77e-06	cg01878019	37	1	200763765	F	CAMSAP1L1	NM_203459	Body					TRUE			NA
cg01878252	0.974523	9.32e-09	8.7e-07	0.843719	7.13e-08	1.9e-06	cg01878252	37	15	56031778	F	PRTG	NM_173814	Body	chr15:56034562-56035712	N_Shelf			NA			NA
cg01879726	-1.56196	6.62e-05	0.00139493	-1.47567	5.69e-05	0.000565618	cg01879726	37	16	31821352	F								NA			NA
cg01881265	2.3079	2.94e-11	8.79e-09	2.00883	3.18e-10	2.02e-08	cg01881265	37	17	934534	R	ABR;ABR;ABR	NM_021962;NM_001092;NM_001159746	Body;Body;Body	chr17:934417-935088	Island			NA			NA
cg01881444	1.22176	6.62e-09	6.64e-07	1.4222	6e-12	7.83e-10	cg01881444	37	3	69061575	F	C3orf64	NM_173654	5'UTR	chr3:69062159-69063190	N_Shore		RDMR	TRUE			NA
cg01881870	-0.784793	0.000163879	0.00295841	-0.626575	0.00113144	0.00734439	cg01881870	37	1	45240812	R	SNORD55;SNORD46;RPS8	NR_000015;NR_000024;NM_001012	TSS1500;TSS1500;TSS1500	chr1:45241013-45241900	N_Shore			NA	1:45240714-45242398	Promoter_Associated	NA
cg01881971	-2.87256	2.81e-06	9.91e-05	-1.82046	0.000989654	0.00655309	cg01881971	37	5	167181457	R	ODZ2	NM_001122679	Body					NA			NA
cg01882880	1.8065	1.01e-06	4.22e-05	1.3458	6.37e-05	0.000623843	cg01882880	37	17	46623819	R	HOXB2	NM_002145	TSS1500	chr17:46627787-46628444	N_Shelf			NA			TRUE
cg01883408	0.669908	0.000242801	0.00408783	0.77643	8.53e-06	0.000111556	cg01883408	37	5	132083691	F	CCNI2	NM_001039780	Body	chr5:132082873-132083911	Island			NA	5:132082544-132084072	Promoter_Associated	TRUE
cg01883427	1.01358	5.08e-06	0.000163103	0.959735	4.02e-06	5.88e-05	cg01883427	37	16	15242839	R								NA			NA
cg01884057	0.968565	0.000103858	0.00203175	1.6535	1.02e-10	7.88e-09	cg01884057	37	2	25150051	F								TRUE			NA
cg01884549	-1.91876	8.92e-10	1.3e-07	-1.4574	2.4e-07	5.31e-06	cg01884549	37	12	116997308	F	MAP1LC3B2	NM_001085481	5'UTR					TRUE	12:116996800-116998066	Unclassified	NA
cg01884681	1.88871	1.58e-05	0.000421177	2.70688	6.2e-10	3.52e-08	cg01884681	37	17	70339149	R								TRUE			NA
cg01884715	1.81714	5.28e-07	2.44e-05	1.28259	9.14e-05	0.000850827	cg01884715	37	17	73316454	R	GRB2;GRB2	NM_002086;NM_203506	Body;Body			low-CpG:70827875-70828160		NA	17:73316038-73316557	Gene_Associated_Cell_type_specific	NA
cg01884917	0.411902	1.01e-05	0.000289139	0.319869	0.000188516	0.00158622	cg01884917	37	17	1038155	R	ABR;ABR	NM_021962;NM_001159746	Body;5'UTR					NA			NA
cg01886855	-2.36333	2.89e-06	0.000101432	-2.061	1.09e-05	0.000137154	cg01886855	37	21	43786997	R	TFF1	NM_003225	TSS1500					NA	21:43786937-43787095	Unclassified_Cell_type_specific	NA
cg01888166	-2.16686	0.000165102	0.00297628	-1.81766	0.000656046	0.00461934	cg01888166	37	2	20527635	F	PUM2	NM_015317	TSS1500					NA			NA
cg01888869	-1.17654	1.08e-05	0.000306463	-0.798981	0.00101286	0.00668267	cg01888869	37	16	31366418	F	ITGAX	NM_000887	TSS200					NA	16:31366140-31366570	Unclassified	TRUE
cg01891736	1.76206	0.00030201	0.00489045	2.41953	3.74e-07	7.74e-06	cg01891736	37	16	11655159	R	LITAF;LITAF;LITAF;LITAF	NM_001136473;NM_001136472;NR_024320;NM_004862	5'UTR;5'UTR;Body;5'UTR					TRUE	16:11655145-11655534	Unclassified_Cell_type_specific	NA
cg01893695	1.96224	7.09e-09	7.02e-07	1.04252	0.00041441	0.00311742	cg01893695	37	14	77370443	F								TRUE			TRUE
cg01895439	0.844105	4.93e-05	0.00108959	1.1825	9.12e-09	3.37e-07	cg01895439	37	14	102974240	F	ANKRD9	NM_152326	5'UTR	chr14:102973317-102976666	Island			NA			NA
cg01899937	1.83087	2.47e-12	1.31e-09	1.29198	1.92e-08	6.29e-07	cg01899937	37	4	185723505	R	ACSL1	NM_001995	Body	chr4:185724434-185724647	N_Shore			NA			NA
cg01900413	1.22776	0.000664508	0.0093037	3.72175	1.91e-18	5.85e-15	cg01900413	37	11	128419356	F	ETS1	NM_001143820	Body	chr11:128419198-128419513	Island			TRUE			NA
cg01902758	-1.95659	1.04e-08	9.53e-07	-1.46296	2.15e-06	3.44e-05	cg01902758	37	11	8816428	R	ST5;ST5;ST5	NM_213618;NM_139157;NM_005418	5'UTR;5'UTR;5'UTR					TRUE			NA
cg01903654	-2.22269	2.01e-07	1.09e-05	-1.65114	2.09e-05	0.00024026	cg01903654	37	5	139225955	F				chr5:139227605-139228279	N_Shore			NA			NA
cg01904151	0.463827	4.18e-05	0.000951369	0.581095	1.26e-07	3.08e-06	cg01904151	37	3	156446700	F								TRUE			NA
cg01904243	1.30033	2.04e-06	7.59e-05	1.58374	3.15e-09	1.38e-07	cg01904243	37	14	74251254	F	C14orf43	NM_001043318	5'UTR	chr14:74253387-74254188	N_Shelf		CDMR	TRUE			NA
cg01905690	1.73762	2.35e-05	0.000587977	3.23163	1.4e-13	3.84e-11	cg01905690	37	14	56524388	F								TRUE			NA
cg01907071	1.44652	3.18e-05	0.000755948	1.21236	0.000165436	0.00141815	cg01907071	37	15	71606395	F	THSD4	NM_024817	Body					TRUE			NA
cg01909364	1.79249	1.03e-09	1.47e-07	1.39538	1.5e-07	3.57e-06	cg01909364	37	17	41739926	R	MEOX1;MEOX1;MEOX1	NM_013999;NM_001040002;NM_004527	TSS1500;TSS1500;TSS1500					TRUE	17:41739179-41740126	Unclassified_Cell_type_specific	NA
cg01909856	-2.13057	2.52e-06	9.04e-05	-2.01704	1.98e-06	3.21e-05	cg01909856	37	9	139438290	F	NOTCH1	NM_017617	Body	chr9:139439041-139441532	N_Shore			NA			NA
cg01910639	-2.87169	1.92e-05	0.000496381	-3.00042	2.46e-06	3.87e-05	cg01910639	37	1	153507779	R	S100A6	NM_014624	Body	chr1:153508424-153508840	N_Shore			NA	1:153507457-153509370	Promoter_Associated	TRUE
cg01911077	2.28104	4.61e-10	7.65e-08	2.17552	2.49e-10	1.66e-08	cg01911077	37	11	64531743	F				chr11:64532936-64533763	N_Shore			TRUE	11:64531615-64533224	Gene_Associated	NA
cg01911613	2.01421	1.51e-07	8.63e-06	1.82846	3.05e-07	6.52e-06	cg01911613	37	3	196325238	R								NA	3:196324997-196325654	Unclassified_Cell_type_specific	NA
cg01915328	1.21779	1.11e-06	4.55e-05	0.930626	4.57e-05	0.000469821	cg01915328	37	14	95513854	R								NA			NA
cg01915433	0.967611	2.09e-06	7.71e-05	0.774438	3.56e-05	0.000378958	cg01915433	37	5	118665275	F	TNFAIP8	NM_001077654	Body					TRUE			NA
cg01916088	2.80853	6.21e-05	0.00132394	2.86518	1.5e-05	0.000181481	cg01916088	37	6	41528531	R	FOXP4;FOXP4;FOXP4	NM_001012427;NM_138457;NM_001012426	5'UTR;5'UTR;5'UTR	chr6:41528266-41528900	Island			TRUE	6:41527935-41529929	Promoter_Associated	TRUE
cg01916918	-1.68755	0.000193472	0.00338955	-1.94051	7.21e-06	9.68e-05	cg01916918	37	8	27461199	R	CLU;CLU;CLU	NM_001831;NM_203339;NM_001171138	Body;Body;Body					TRUE			NA
cg01917716	-1.55479	0.000693486	0.00962713	-1.37208	0.00131471	0.0083439	cg01917716	37	11	59824541	F	MS4A3;MS4A3;MS4A3	NM_001031809;NM_006138;NM_001031666	5'UTR;5'UTR;5'UTR					NA			NA
cg01918043	-0.988811	6.76e-06	0.000207299	-1.14537	6.44e-08	1.74e-06	cg01918043	37	15	71054667	F	UACA	NM_018003	Body	chr15:71054898-71056230	N_Shore			NA			NA
cg01919885	1.10425	0.000599677	0.00855521	1.59322	4.32e-07	8.77e-06	cg01919885	37	4	3365330	R	RGS12;RGS12	NM_198229;NM_002926	Body;Body	chr4:3365194-3365415	Island			NA			NA
cg01921382	1.40579	5.14e-06	0.00016456	1.16228	4.4e-05	0.000454911	cg01921382	37	5	1241848	R	SLC6A18	NM_182632	Body	chr5:1242444-1242664	N_Shore			NA			NA
cg01922433	0.935107	0.000138728	0.00257987	1.01428	1.34e-05	0.000164322	cg01922433	37	1	150529761	F	ADAMTSL4;ADAMTSL4	NM_025008;NM_019032	Body;Body	chr1:150529655-150529904	Island			NA			NA
cg01923514	-1.67088	7.89e-05	0.00161523	-1.40592	0.000338918	0.00262162	cg01923514	37	20	31781277	R	BASE	NR_026760	TSS200					NA	20:31781268-31781516	Unclassified_Cell_type_specific	NA
cg01923891	1.92818	1.82e-10	3.65e-08	1.55245	1.55e-08	5.24e-07	cg01923891	37	11	117603285	F	DSCAML1	NM_020693	Body					TRUE			NA
cg01924493	1.23516	3.51e-07	1.74e-05	1.35191	6.49e-09	2.52e-07	cg01924493	37	12	124787465	R	FAM101A	NM_181709	5'UTR	chr12:124788559-124788884	N_Shore			NA			NA
cg01928418	-1.1304	1.83e-10	3.68e-08	-1.09023	6.69e-11	5.58e-09	cg01928418	37	22	41810665	R				chr22:41809468-41810263	S_Shore			NA	22:41809304-41810731	Promoter_Associated	TRUE
cg01928779	-0.79928	6.24e-05	0.00132779	-0.812774	1.6e-05	0.00019093	cg01928779	37	9	34125731	R	DCAF12	NM_015397	Body	chr9:34126266-34126959	N_Shore			NA	9:34125426-34127405	Promoter_Associated	NA
cg01930478	-1.78802	3.27e-07	1.63e-05	-1.45872	5.68e-06	7.89e-05	cg01930478	37	1	3373794	F	ARHGEF16	NM_014448	5'UTR	chr1:3370905-3371683	S_Shelf			NA			NA
cg01932308	1.25107	2.27e-05	0.000570408	1.42901	4.56e-07	9.18e-06	cg01932308	37	1	3337800	R	PRDM16;PRDM16	NM_022114;NM_199454	Body;Body					NA	1:3337569-3337885	Unclassified_Cell_type_specific	NA
cg01934781	-2.1293	6.45e-07	2.88e-05	-1.93019	1.27e-06	2.2e-05	cg01934781	37	12	12223947	F	BCL2L14;BCL2L14;BCL2L14;BCL2L14	NM_138723;NM_030766;NM_138723;NM_138722	5'UTR;TSS1500;1stExon;TSS1500					NA			NA
cg01934787	0.646679	1.27e-05	0.000350659	0.444169	0.0009866	0.00653647	cg01934787	37	3	37152029	R	LRRFIP2;LRRFIP2;LRRFIP2	NM_017724;NM_001134369;NM_006309	Body;Body;Body					TRUE			NA
cg01935221	-0.936042	0.000684892	0.00953281	-1.77441	3.79e-10	2.35e-08	cg01935221	37	6	32945631	F	BRD2;BRD2	NM_001113182;NM_005104	Body;Body					NA			NA
[truncated: 21,940 more rows]
